# Supplementary material for: DNA stable isotope probing on soil treated by plant biostimulation and flooding revealed the bacterial communities involved in PCB degradation
Source: Sci Rep. 2022 Nov 10;12:19232. doi: 10.1038/s41598-022-23728-2 (PMC9649793; doi:10.1038/s41598-022-23728-2)
Supplement: Supplementary file 2 — Supplementary Information 2. [file 41598_2022_23728_MOESM2_ESM.xlsx]

## Sheet: Legend
	Supplementary Table S2 A-F. Buoyant density (BD) and 16S rRNA gene copies number (SQ) reported for each fraction belonging to the density gradients of each replicate sample. Plots represent normalized SQ as a function of BD. In each gradient, fractions that were determined to contain 13C-labeled DNA based on quantities of DNA and subsequently combined into pools are highlighted. Equivalent pools …

## Sheet: A. Bulk D21
Bulk 3L	BD new	SQ mean	Ratio		Bulk 3N	BD new	SQ mean	Ratio
2	1.64909	1350	0.00141807		2	1.65079	39.8	0.00500629
3	1.64579	1260	0.00132353		3	1.64759	78.9	0.00992453
4	1.64249	2010	0.00211134		4	1.64439	22.4	0.00281761
5	1.63919	3010	0.00316176		5	1.64119	32.8	0.00412579
6	1.63589	9000	0.00945378		6	1.63799	34.9	0.00438994
7	1.63259	63200	0.0663866		7	1.63479	34	0.00427673
8	1.62929	39200	0.0411765		8	1.63159	47.6	0.00598742
9	1.62599	23000	0.0241597		9	1.62839	28.8	0.00362264
10	1.62269	10300	0.0108193		10	1.62519	25.1	0.00315723
11	1.61939	8780	0.00922269		11	1.62199	20	0.00251572
12	1.61609	6150	0.00646008		12	1.61879	18.2	0.00228931
13	1.61279	19700	0.0206933		13	1.61559	7.81	0.00098239
14	1.60949	45300	0.047584		14	1.61239	50	0.00628931
15	1.60619	222000	0.233193		15	1.60919	53.8	0.0067673
16	1.60289	590000	0.619748		16	1.60599	60.7	0.00763522
17	1.59959	952000	1		17	1.60279	419	0.0527044
18	1.59629	696000	0.731092		18	1.59959	7950	1
19	1.59299	457000	0.480042		19	1.59639	35.5	0.00446541
20	1.58969	188000	0.197479		20	1.59319	1790	0.225157
21	1.58639	151000	0.158613		21	1.58999	638	0.0802516
22	1.58309	44400	0.0466387		22	1.58679	616	0.0774843
23	1.57979	20000	0.0210084		23	1.58359	246	0.0309434
24	1.57649	9030	0.00948529		24	1.58039	63.5	0.00798742
25	1.57319	6550	0.00688025		25	1.57719	42.4	0.00533333
26	1.56989	4900	0.00514706		26	1.57399	59.4	0.0074717
27	1.56659	3110	0.00326681		27	1.57079	17.2	0.00216352
28	1.56329	2620	0.0027521		28	1.56759	477	0.06
	FRACTIONS	BD mean	SQ ratio mean
Bulk 3L	12-5	1.62764	0.021355
Bulk 3N	13-6	1.62679	0.00340267

## Sheet: B. BulkRed D21
BulkRed 2L	BD new	SQ mean	Ratio		BulkRed 2N	BD new	SQ mean	Ratio
2	1.64927	1800	0.0014876		2	1.65547	122	0.00248473
3	1.64617	1430	0.00118182		3	1.65237	16.8	0.000342159
4	1.64307	1500	0.00123967		4	1.64927	229	0.00466395
5	1.63997	2500	0.00206612		5	1.64617	96.9	0.00197352
6	1.63687	3080	0.00254545		6	1.64307	628	0.0127902
7	1.63377	5670	0.00468595		7	1.63997	24.1	0.000490835
8	1.63067	14300	0.0118182		8	1.63687	114	0.00232179
9	1.62757	21100	0.017438		9	1.63377	272	0.00553971
10	1.62447	20000	0.0165289		10	1.63067	190	0.00386965
11	1.62137	14900	0.012314		11	1.62757	206	0.00419552
12	1.61827	13000	0.0107438		12	1.62447	231	0.00470468
13	1.61517	16700	0.0138017		13	1.62137	199	0.00405295
14	1.61207	48100	0.0397521		14	1.61827	398	0.00810591
15	1.60897	202000	0.166942		15	1.61517	608	0.0123829
16	1.60587	635000	0.524793		16	1.61207	1970	0.0401222
17	1.60277	1210000	1		17	1.60897	6730	0.137067
18	1.59967	830000	0.68595		18	1.60587	2540	0.0517312
19	1.59657	558000	0.461157		19	1.60277	49100	1
20	1.59347	328000	0.271074		20	1.59967	25100	0.511202
21	1.59037	112000	0.092562		21	1.59657	21600	0.439919
22	1.58727	59200	0.0489256		22	1.59347	14600	0.297352
23	1.58417	24500	0.0202479		23	1.59037	6810	0.138697
24	1.58107	7020	0.00580165		24	1.58727	762	0.0155193
25	1.57797	5480	0.00452893		25	1.58417	4470	0.0910387
26	1.57487	3020	0.00249587		26	1.58107	289	0.00588595
27	1.57177	2060	0.00170248		27	1.57797	177	0.00360489
28	1.56867	1670	0.00138017		28	1.57487	158	0.00321792
	FRACTIONS	BD mean	SQ ratio mean
BulkRed 2L	13-6	1.62602	0.0112345
BulkRed 2N	15-8	1.62602	0.00564664

## Sheet: C. Phal D28
Phal 1L	BD new	SQ mean	Ratio		Phal 1N	BD new	SQ mean	Ratio		Phal 2L	BD new	SQ mean	Ratio		Phal 2N	BD new	SQ mean	Ratio		Phal 3L	BD new	SQ mean	Ratio		Phal 3N	BD new	SQ mean	Ratio
2	1.64915	1380	0.000938776		2	1.65065	50.9	0.000403968		2	1.65065	9530	0.00382731		2	1.65215	37.8	0.00383367		2	1.64765	3020	0.00282243		2	1.64175	47.9	0.000905482
3	1.64595	465	0.000316327		3	1.64735	51.3	0.000407143		3	1.64735	16100	0.00646586		3	1.64875	54	0.00547667		3	1.64455	4630	0.0043271		3	1.63885	143	0.00270321
4	1.64275	2410	0.00163946		4	1.64405	63.4	0.000503175		4	1.64405	16600	0.00666667		4	1.64535	45.8	0.00464503		4	1.64145	3730	0.00348598		4	1.63595	71.2	0.00134594
5	1.63955	1080	0.000734694		5	1.64075	60.8	0.00048254		5	1.64075	14500	0.00582329		5	1.64195	250	0.025355		5	1.63835	5810	0.00542991		5	1.63305	115	0.00217391
6	1.63635	4700	0.00319728		6	1.63745	45.5	0.000361111		6	1.63745	18700	0.00751004		6	1.63855	45.1	0.00457404		6	1.63525	2980	0.00278505		6	1.63015	237	0.00448015
7	1.63315	4820	0.00327891		7	1.63415	34.3	0.000272222		7	1.63415	21700	0.00871486		7	1.63515	33.3	0.00337728		7	1.63215	7690	0.00718692		7	1.62725	79.3	0.00149905
8	1.62995	7210	0.00490476		8	1.63085	94.8	0.000752381		8	1.63085	14800	0.00594378		8	1.63175	42.7	0.00433063		8	1.62905	8640	0.00807477		8	1.62435	116	0.00219282
9	1.62675	4920	0.00334694		9	1.62755	60.4	0.000479365		9	1.62755	53800	0.0216064		9	1.62835	33.8	0.00342799		9	1.62595	8150	0.00761682		9	1.62145	80.7	0.00152552
10	1.62355	5400	0.00367347		10	1.62425	75.9	0.000602381		10	1.62425	44400	0.0178313		10	1.62495	30.1	0.00305274		10	1.62285	12100	0.0113084		10	1.61855	86.7	0.00163894
11	1.62035	5860	0.00398639		11	1.62095	35.9	0.000284921		11	1.62095	29100	0.0116867		11	1.62155	76.7	0.0077789		11	1.61975	23100	0.0215888		11	1.61565	90.3	0.00170699
12	1.61715	10700	0.00727891		12	1.61765	81.7	0.000648413		12	1.61765	36900	0.0148193		12	1.61815	36.3	0.00368154		12	1.61665	4160	0.00388785		12	1.61275	66.4	0.0012552
13	1.61395	16800	0.0114286		13	1.61435	134	0.00106349		13	1.61435	54000	0.0216867		13	1.61475	40.5	0.00410751		13	1.61355	13400	0.0125234		13	1.60985	174	0.00328922
14	1.61075	57400	0.0390476		14	1.61105	20800	0.165079		14	1.61105	167000	0.0670683		14	1.61135	262	0.026572		14	1.61045	21700	0.0202804		14	1.60695	8600	0.162571
15	1.60755	246000	0.167347		15	1.60775	18500	0.146825		15	1.60775	654000	0.262651		15	1.60795	5390	0.546653		15	1.60735	142000	0.13271		15	1.60405	37200	0.703214
16	1.60435	718000	0.488435		16	1.60445	100000	0.793651		16	1.60445	1020000	0.409639		16	1.60455	108			16	1.60425	430000	0.401869		16	1.60115	52900	1
17	1.60115	1470000	1		17	1.60115	126000	1		17	1.60115	2490000	1		17	1.60115	9860	1		17	1.60115	1070000	1		17	1.59825	38600	0.729679
18	1.59795	191000	0.129932		18	1.59785	12600	0.1		18	1.59785	1720000	0.690763		18	1.59775	337	0.0341785		18	1.59805	789000	0.737383		18	1.59535	4660	0.0880907
19	1.59475	167000	0.113605		19	1.59455	5100	0.0404762		19	1.59455	1120000	0.449799		19	1.59435	196	0.0198783		19	1.59495	338000	0.315888		19	1.59245	712	0.0134594
20	1.59155	378000	0.257143		20	1.59125	1270	0.0100794		20	1.59125	353000	0.141767		20	1.59095	319	0.0323529		20	1.59185	198000	0.185047		20	1.58955	395	0.00746692
21	1.58835	86900	0.0591156		21	1.58795	306	0.00242857		21	1.58795	336000	0.13494		21	1.58755	79.7	0.00808316		21	1.58875	135000	0.126168		21	1.58665	536	0.0101323
22	1.58515	43000	0.0292517		22	1.58465	61.5	0.000488095		22	1.58465	147000	0.0590361		22	1.58415	70.8	0.00718053		22	1.58565	46700	0.0436449		22	1.58375	152	0.00287335
23	1.58195	21200	0.0144218		23	1.58135	61.5	0.000488095		23	1.58135	21100	0.0084739		23	1.58075	66.6	0.00675456		23	1.58255	24500	0.0228972		23	1.58085	76.1	0.00143856
24	1.57875	28900	0.0196599		24	1.57805	54.4	0.000431746		24	1.57805	24600	0.00987952		24	1.57735	117	0.0118661		24	1.57945	7060	0.00659813		24	1.57795	56.1	0.00106049
25	1.57555	746	0.000507483		25	1.57475	415	0.00329365		25	1.57475	14500	0.00582329		25	1.57395	37.5	0.00380325		25	1.57635	2230	0.00208411		25	1.57505	99.6	0.0018828
26	1.57235	3690	0.0025102		26	1.57145	257	0.00203968		26	1.57145	13300	0.00534137		26	1.57055	45.7	0.00463489		26	1.57325	2250	0.0021028		26	1.57215	88.2	0.0016673
27	1.56915	1910	0.00129932		27	1.56815	112	0.000888889		27	1.56815	3600	0.00144578		27	1.56715	50.6	0.00513185		27	1.57015	908	0.000848598		27	1.56925	82.3	0.00155577
28	1.56595	805	0.000547619		28	1.56485	439	0.00348413		28	1.56485	4910	0.00197189		28	1.56375	133	0.0134888		28	1.56705	823	0.000769159		28	1.56635	45.8	0.000865784
	FRACTIONS	BD mean	SQ ratio mean
Phal 1L	14-6	1.62355	0.00890476
Phal 1N	13-6	1.6259	0.000558036
Phal 2L	13-6	1.6259	0.0137249
Phal 2N	13-6	1.62665	0.00429133
Phal 3L	14-6	1.62285	0.0105836
Phal 3N	13-5	1.62145	0.00219576
																				higher than 1.62
	BD

## Sheet: D. Bulk D28
Bulk 1L	BD new	SQ mean	Ratio		Bulk 1N	BD new	SQ mean	Ratio		Bulk 2L	BD new	SQ mean	Ratio		Bulk 2N		Bulk 3L	BD new	SQ mean	Ratio		Bulk 3N	BD new	SQ mean	Ratio
2	1.65739	269	0.00114468		2	1.65569	52.5	0.00282258		2	1.64759	186	0.000288372		no fractioning		2	1.66039	72.4	0.000238158		2	1.65399	49.3	0.0695346
3	1.65399	163	0.000693617		3	1.65239	42.3	0.00227419		3	1.64459	806	0.00124961				3	1.65659	66.3	0.000218092		3	1.65079	62	0.0874471
4	1.65059	192	0.000817021		4	1.64909	53	0.00284946		4	1.64159	1460	0.00226357				4	1.65279	187	0.000615132		4	1.64759	30.1	0.0424542
5	1.64719	219	0.000931915		5	1.64579	45.4	0.00244086		5	1.63859	2380	0.00368992				5	1.64899	227	0.000746711		5	1.64439	36.7	0.051763
6	1.64379	182	0.000774468		6	1.64249	62.6	0.00336559		6	1.63559	4060	0.00629457				6	1.64519	128	0.000421053		6	1.64119	45	0.0634697
7	1.64039	378	0.00160851		7	1.63919	44.2	0.00237634		7	1.63259	6220	0.00964341				7	1.64139	610	0.00200658		7	1.63799	37	0.0521862
8	1.63699	1890	0.00804255		8	1.63589	54.3	0.00291935		8	1.62959	23800	0.0368992				8	1.63759	948	0.00311842		8	1.63479	34.7	0.0489422
9	1.63359	426	0.00181277		9	1.63259	64.4	0.00346237		9	1.62659	10300	0.015969				9	1.63379	2590	0.00851974		9	1.63159	32.1	0.045275
10	1.63019	1370	0.00582979		10	1.62929	60.7	0.00326344		10	1.62359	4490	0.00696124				10	1.62999	452	0.00148684		10	1.62839	35.4	0.0499295
11	1.62679	643	0.00273617		11	1.62599	56.8	0.00305376		11	1.62059	5350	0.00829457				11	1.62619	450	0.00148026		11	1.62519	40.6	0.0572638
12	1.62339	509	0.00216596		12	1.62269	28.4	0.00152688		12	1.61759	9180	0.0142326				12	1.62239	238	0.000782895		12	1.62199	31.4	0.0442877
13	1.61999	742	0.00315745		13	1.61939	68.8	0.00369892		13	1.61459	5680	0.0088062				13	1.61859	1410	0.00463816		13	1.61879	40.5	0.0571227
14	1.61659	1950	0.00829787		14	1.61609	68.2	0.00366667		14	1.61159	15100	0.0234109				14	1.61479	3240	0.0106579		14	1.61559	51	0.0719323
15	1.61319	2510	0.0106809		15	1.61279	86.9	0.00467204		15	1.60859	43100	0.0668217				15	1.61099	7960	0.0261842		15	1.61239	38.2	0.0538787
16	1.60979	15800	0.067234		16	1.60949	71.9	0.00386559		16	1.60559	97200	0.150698				16	1.60719	72700	0.239145		16	1.60919	71.6	0.100987
17	1.60639	18000	0.0765957		17	1.60619	1570	0.0844086		17	1.60259	196000	0.303876				17	1.60339	146000	0.480263		17	1.60599	126	0.177715
18	1.60299	131000	0.557447		18	1.60289	3440	0.184946		18	1.59959	645000	1				18	1.59959	304000	1		18	1.60279	60.1	0.0847673
19	1.59959	235000	1		19	1.59959	18600	1		19	1.59659	510000	0.790698				19	1.59579	143000	0.470395		19	1.59959	709	1
20	1.59619	133000	0.565957		20	1.59629	9170	0.493011		20	1.59359	249000	0.386047				20	1.59199	80400	0.264474		20	1.59639	645	0.909732
21	1.59279	32300	0.137447		21	1.59299	791	0.0425269		21	1.59059	338000	0.524031				21	1.58819	18500	0.0608553		21	1.59319	336	0.473907
22	1.58939	19700	0.0838298		22	1.58969	484	0.0260215		22	1.58759	153000	0.237209				22	1.58439	12900	0.0424342		22	1.58999	76	0.107193
23	1.58599	1610	0.00685106		23	1.58639	113	0.00607527		23	1.58459	49300	0.0764341				23	1.58059	654	0.00215132		23	1.58679	66.4	0.093653
24	1.58259	473	0.00201277		24	1.58309	87.3	0.00469355		24	1.58159	13800	0.0213953				24	1.57679	671	0.00220724		24	1.58359	42.5	0.0599436
25	1.57919	248	0.00105532		25	1.57979	92.6	0.00497849		25	1.57859	10900	0.0168992				25	1.57299	298	0.000980263		25	1.58039	48.8	0.0688293
26	1.57579	213	0.000906383		26	1.57649	50.6	0.00272043		26	1.57559	3750	0.00581395				26	1.56919	88	0.000289474		26	1.57719	39.8	0.0561354
27	1.57239	176	0.000748936		27	1.57319	42.1	0.00226344		27	1.57259	1910	0.00296124				27	1.56539	345	0.00113487		27	1.57399	42.7	0.0602257
28	1.56899	362	0.00154043		28	1.56989	54.9	0.00295161		28	1.56959	1260	0.00195349				28	1.56159	70.1	0.000230592		28	1.57079	36.4	0.0513399
	FRACTIONS	BD mean	SQ ratio mean
Bulk 1L	16-8	1.62339	0.0122175
Bulk 1N	16-8	1.62269	0.00334767
Bulk 2L	14-5	1.62509	0.0134202
Bulk 3L	15-7	1.62619	0.00654167
Bulk 3N	anomalous fractioning

## Sheet: E. PhalRed D28
PhalRed 1L	BD new	SQ mean	Ratio		PhalRed 1N	BD new	SQ mean	Ratio		PhalRed 2L	BD new	SQ	Ratio		PhalRed 2N	BD new	SQ mean	Ratio		PhalRed 3L	BD new	SQ	Ratio
2	1.64384	1340	0.00582609		2	1.63524	60.7	0.00389103		2	1.63784	45.9	0.000932927		2	1.64784	61.5	0.00110612		2	1.65494	34	0.000326923
3	1.64084	136	0.000591304		3	1.63264	54.4	0.00348718		3	1.63484	35.3	0.00071748		3	1.64434	48.7	0.000875899		3	1.65164	118	0.00113462
4	1.63784	1760	0.00765217		4	1.63004	60.5	0.00387821		4	1.63184	52.3	0.00106301		4	1.64084	79	0.00142086		4	1.64834	63.6	0.000611538
5	1.63484	2410	0.0104783		5	1.62744	53.8	0.00344872		5	1.62884	51.3	0.00104268		5	1.63734	63.7	0.00114568		5	1.64504	80.8	0.000776923
6	1.63184	147	0.00063913		6	1.62484	43.2	0.00276923		6	1.62584	92.5	0.00188008		6	1.63384	67.5	0.00121403		6	1.64174	61.6	0.000592308
7	1.62884	1940	0.00843478		7	1.62224	47.5	0.00304487		7	1.62284	74.4	0.0015122		7	1.63034	54.5	0.000980216		7	1.63844	107	0.00102885
8	1.62584	1560	0.00678261		8	1.61964	77.9	0.00499359		8	1.61984	50.5	0.00102642		8	1.62684	75.3	0.00135432		8	1.63514	1190	0.0114423
9	1.62284	141	0.000613043		9	1.61704	83.4	0.00534615		9	1.61684	128	0.00260163		9	1.62334	50.9	0.000915468		9	1.63184	940	0.00903846
10	1.61984	2340	0.0101739		10	1.61444	49.2	0.00315385		10	1.61384	76.6	0.00155691		10	1.61984	44	0.000791367		10	1.62854	444	0.00426923
11	1.61684	108	0.000469565		11	1.61184	53.3	0.00341667		11	1.61084	149	0.00302846		11	1.61634	58.2	0.00104676		11	1.62524	328	0.00315385
12	1.61384	1020	0.00443478		12	1.60924	53.2	0.00341026		12	1.60784	194	0.00394309		12	1.61284	65.5	0.00117806		12	1.62194	164	0.00157692
13	1.61084	344	0.00149565		13	1.60664	65.1	0.00417308		13	1.60484	3620	0.0735772		13	1.60934	73.8	0.00132734		13	1.61864	474	0.00455769
14	1.60784	8050	0.035		14	1.60404	296	0.0189744		14	1.60184	15200	0.308943		14	1.60584	406	0.00730216		14	1.61534	787	0.00756731
15	1.60484	7710	0.0335217		15	1.60144	10800	0.692308		15	1.59884	49200	1		15	1.60234	20100	0.361511		15	1.61204	1720	0.0165385
16	1.60184	80000	0.347826		16	1.59884	15600	1		16	1.59584	20400	0.414634		16	1.59884	55600	1		16	1.60874	4490	0.0431731
17	1.59884	230000	1		17	1.59624	3370	0.216026		17	1.59284	1720	0.0349593		17	1.59534	21800	0.392086		17	1.60544	44600	0.428846
18	1.59584	158000	0.686957		18	1.59364	236	0.0151282		18	1.58984	1460	0.0296748		18	1.59184	12300	0.221223		18	1.60214	100000	0.961538
19	1.59284	173000	0.752174		19	1.59104	69.3	0.00444231		19	1.58684	523	0.0106301		19	1.58834	1140	0.0205036		19	1.59884	104000	1
20	1.58984	88800	0.386087		20	1.58844	162	0.0103846		20	1.58384	115	0.0023374		20	1.58484	353	0.00634892		20	1.59554	18900	0.181731
21	1.58684	60600	0.263478		21	1.58584	161	0.0103205		21	1.58084	89	0.00180894		21	1.58134	52.2	0.000938849		21	1.59224	5280	0.0507692
22	1.58384	15600	0.0678261		22	1.58324	131	0.00839744		22	1.57784	30.2	0.000613821		22	1.57784	80.3	0.00144424		22	1.58894	3120	0.03
23	1.58084	4880	0.0212174		23	1.58064	76.6	0.00491026		23	1.57484	68.3	0.00138821		23	1.57434	91	0.00163669		23	1.58564	1530	0.0147115
24	1.57784	1520	0.0066087		24	1.57804	75.8	0.00485897		24	1.57184	34.4	0.000699187		24	1.57084	60.7	0.00109173		24	1.58234	1090	0.0104808
25	1.57484	882	0.00383478		25	1.57544	65.8	0.00421795		25	1.56884	44.8	0.000910569		25	1.56734	62	0.00111511		25	1.57904	285	0.00274038
26	1.57184	283	0.00123043		26	1.57284	72.3	0.00463462		26	1.56584	37.5	0.000762195		26	1.56384	53.4	0.000960432		26	1.57574	74.6	0.000717308
27	1.56884	388	0.00168696		27	1.57024	43.5	0.00278846		27	1.56284	44.9	0.000912602		27	1.56034	103	0.00185252		27	1.57244	101	0.000971154
28	1.56584	216	0.00093913		28	1.56764	47.3	0.00303205		28	1.55984	39.3	0.00079878		28	1.55684	61.2	0.00110072		28	1.56914	41.1	0.000395192
	FRACTIONS	BD mean	SQ ratio mean
Phal 1L	14-6	1.61984	0.00756039
Phal 1N	13-4	1.61834	0.00376346
Phal 2L	12-4	1.61984	0.00196161
Phal 2N	13-6	1.62159	0.00110094
Phal 3L	15-7	1.62524	0.00657479
Phal 3N	no fractioning

## Sheet: F. BulkRed D28
BulkRed 1L	BD new	SQ	Ratio		BulkRed 2L	BD new	SQ	Ratio		BulkRed 2N	BD new	SQ mean	Ratio		BulkRed 3L	BD new	SQ	Ratio		BulkRed 3N	BD new	SQ mean	Ratio
2	1.66567	449	0.000454914		2	1.64477	93	0.000830357		2	1.65547	80.1	0.00455114		2	1.67157	50	0.000301205		2	1.65237	39.1	0.0466031
3	1.66197	794	0.000804458		3	1.64177	102	0.000910714		3	1.65237	69.3	0.0039375		3	1.66727	92.4	0.000556627		3	1.64927	28.4	0.0338498
4	1.65827	1590	0.00161094		4	1.63877	164	0.00146429		4	1.64927	86.3	0.00490341		4	1.66297	328	0.0019759		4	1.64617	16.2	0.0193087
5	1.65457	679	0.000687943		5	1.63577	162	0.00144643		5	1.64617	211	0.0119886		5	1.65867	21.8	0.000131325		5	1.64307	28.1	0.0334923
6	1.65087	1800	0.00182371		6	1.63277	434	0.003875		6	1.64307	552	0.0313636		6	1.65437	200	0.00120482		6	1.63997	36.3	0.0432658
7	1.64717	2340	0.00237082		7	1.62977	491	0.00438393		7	1.63997	84	0.00477273		7	1.65007	350	0.00210843		7	1.63687	33.4	0.0398093
8	1.64347	2880	0.00291793		8	1.62677	273	0.0024375		8	1.63687	42.1	0.00239205		8	1.64577	741	0.00446386		8	1.63377	37.2	0.0443385
9	1.63977	3730	0.00377913		9	1.62377	239	0.00213393		9	1.63377	135	0.00767045		9	1.64147	580	0.00349398		9	1.63067	30.6	0.036472
10	1.63607	4430	0.00448835		10	1.62077	303	0.00270536		10	1.63067	44.4	0.00252273		10	1.63717	5270	0.031747		10	1.62757	28.9	0.0344458
11	1.63237	10300	0.0104357		11	1.61777	305	0.00272321		11	1.62757	74.4	0.00422727		11	1.63287	562	0.00338554		11	1.62447	35.4	0.0421931
12	1.62867	11200	0.0113475		12	1.61477	240	0.00214286		12	1.62447	57.9	0.00328977		12	1.62857	1090	0.00656627		12	1.62137	31.2	0.0371871
13	1.62497	15700	0.0159068		13	1.61177	1400	0.0125		13	1.62137	76.4	0.00434091		13	1.62427	212	0.00127711		13	1.61827	26.9	0.032062
14	1.62127	32600	0.0330294		14	1.60877	5540	0.0494643		14	1.61827	89.3	0.00507386		14	1.61997	1670	0.0100602		14	1.61517	32	0.0381406
15	1.61757	47300	0.047923		15	1.60577	32900	0.29375		15	1.61517	120	0.00681818		15	1.61567	2010	0.0121084		15	1.61207	44.5	0.0530393
16	1.61387	225000	0.227964		16	1.60277	112000	1		16	1.61207	681	0.0386932		16	1.61137	41500	0.25		16	1.60897	52.2	0.0622169
17	1.61017	561000	0.568389		17	1.59977	41100	0.366964		17	1.60897	2050	0.116477		17	1.60707	78900	0.475301		17	1.60587	49.1	0.0585221
18	1.60647	548000	0.555218		18	1.59677	2440	0.0217857		18	1.60587	12500	0.710227		18	1.60277	166000	1		18	1.60277	839	1
19	1.60277	987000	1		19	1.59377	4150	0.0370536		19	1.60277	17600	1		19	1.59847	5170	0.0311446		19	1.59967	544	0.648391
20	1.59907	549000	0.556231		20	1.59077	5610	0.0500893		20	1.59967	1610	0.0914773		20	1.59417	8130	0.0489759		20	1.59657	273	0.325387
21	1.59537	347000	0.35157		21	1.58777	695	0.00620536		21	1.59657	4140	0.235227		21	1.58987	3220	0.0193976		21	1.59347	77.7	0.0926103
22	1.59167	166000	0.168186		22	1.58477	148	0.00132143		22	1.59347	222	0.0126136		22	1.58557	1810	0.0109036		22	1.59037	58.1	0.0692491
23	1.58797	45400	0.045998		23	1.58177	187	0.00166964		23	1.59037	130	0.00738636		23	1.58127	1090	0.00656627		23	1.58727	72.2	0.0860548
24	1.58427	8220	0.00832827		24	1.57877	111	0.000991071		24	1.58727	57	0.00323864		24	1.57697	1030	0.00620482		24	1.58417	50.6	0.0603099
25	1.58057	15700	0.0159068		25	1.57577	123	0.00109821		25	1.58417	292	0.0165909		25	1.57267	2280	0.0137349		25	1.58107	37.9	0.0451728
26	1.57687	1520	0.00154002		26	1.57277	59.5	0.00053125		26	1.58107	2380	0.135227		26	1.56837	2350	0.0141566		26	1.57797	40.3	0.0480334
27	1.57317	3320	0.00336373		27	1.56977	51.1	0.00045625		27	1.57797	153	0.00869318		27	1.56407	518	0.00312048		27	1.57487	72.7	0.0866508
28	1.56947	657	0.000665653		28	1.56677	109	0.000973214		28	1.57487	52.1	0.00296023		28	1.55977	1910	0.011506		28	1.57177	33.6	0.0400477
	FRACTIONS	BD mean	SQ ratio mean
BulkRed 1L	15-6	1.63422	0.0134022
BulkRed 2L	13-5	1.62377	0.00381647
BulkRed 2N	15-8	1.62602	0.0045419
BulkRed 3L	15-7	1.63287	0.00835676
BulkRed 3N	anomalous fractioning
