# Supplementary material for: DNA stable isotope probing on soil treated by plant biostimulation and flooding revealed the bacterial communities involved in PCB degradation
Source: Sci Rep. 2022 Nov 10;12:19232. doi: 10.1038/s41598-022-23728-2 (PMC9649793; doi:10.1038/s41598-022-23728-2)
Supplement: Supplementary file 3 — Supplementary Information 3. [file 41598_2022_23728_MOESM3_ESM.xlsx]

## Sheet: Legend
	Supplementary Table S3. A) List of the DNA samples sequenced and their correspondence with different SIP incubation substrate, gradient’s peak, incubation time and original soil treatments. B) List of ASVs present in the DNA samples, and number of corresponding reads, after sequence rarefaction.

## Sheet: A)
NGS code	Rarefied	SIP Code	Treatment	Replicate	Substrate	SIP incubation time	Peak		Legend
16L M	yes	16L	Bulk	1	L	D28	main		Bulk: Bulk soil
16L S	yes	16L	Bulk	1	L	D28	small		BulkRed: Bulk soil + redox cycle
19N S	yes	19N	Bulk	1	N	D28	small		Phal: Phalaris arundinacea
25N	yes	25N	Bulk	1	N	T0	main		PhalRed: Phalaris arundinacea + redox cycle
17L M	yes	17L	Bulk	2	L	D28	main
17L S	-	17L	Bulk	2	L	D28	small		L: 13C labelled 4-chlorobiphenyl
-	-	20N	Bulk	2	N	D28	no fractioning		N: non labelled 4-chlorobiphenyl
8N M1	-	8N 1	Bulk	2	N	D21	main
8N M2	yes	8N 2	Bulk	2	N	D21	main		T0: no incubation (original soil)
26N	yes	26N	Bulk	2	N	T0	main		D21: twenty one days incubation
6L M	yes	6L	Bulk	3	L	D21	main		D28: twenty eight days incubation
6L S	yes	6L	Bulk	3	L	D21	small
18L M	yes	18L	Bulk	3	L	D28	main
18L S	yes	18L	Bulk	3	L	D28	small
9N S	yes	9N	Bulk	3	N	D21	small
21N M	yes	21N	Bulk	3	N	D28	main
21N S	yes	21N	Bulk	3	N	D28	small
27N	yes	27N	Bulk	3	N	T0	main
22L M	yes	22L	BulkRed	1	L	D28	main
22L S	yes	22L	BulkRed	1	L	D28	small
28N	yes	28N	BulkRed	1	N	T0	main
11L M	yes	11L	BulkRed	2	L	D21	main
11L S	yes	11L	BulkRed	2	L	D21	small
23L M	yes	23L	BulkRed	2	L	D28	main
23L S	yes	23L	BulkRed	2	L	D28	small
11N M	yes	11N	BulkRed	2	N	D21	main
11N S	yes	11N	BulkRed	2	N	D21	small
23N M	yes	23N	BulkRed	2	N	D28	main
23N S	yes	23N	BulkRed	2	N	D28	small
29N	yes	29N	BulkRed	2	N	T0	main
24L M	yes	24L	BulkRed	3	L	D28	main
24L S	yes	24L	BulkRed	3	L	D28	small
12N M	yes	12N	BulkRed	3	N	D21	main
24N S	yes	24N	BulkRed	3	N	D28	small
30N	yes	30N	BulkRed	3	N	T0	main
13L M	yes	13L	Phal	1	L	D28	main
13L S	-	13L	Phal	1	L	D28	small
1N M	yes	1N	Phal	1	N	D21	main
13N M	yes	13N	Phal	1	N	D28	main
13N S	yes	13N	Phal	1	N	D28	small
31N	yes	31N	Phal	1	N	T0	main
14L M	yes	14L	Phal	2	L	D28	main
14L S	yes	14L	Phal	2	L	D28	small
2N M	yes	2N	Phal	2	N	D21	main
14N M	yes	14N	Phal	2	N	D28	main
14N S	-	14N	Phal	2	N	D28	small
32N	yes	32N	Phal	2	N	T0	main
15L M	yes	15L	Phal	3	L	D28	main
15L S	yes	15L	Phal	3	L	D28	small
3N M	yes	3N	Phal	3	N	D21	main
15N M	yes	15N	Phal	3	N	D28	main
15N S	yes	15N	Phal	3	N	D28	small
33N	yes	33N	Phal	3	N	T0	main
19L M	yes	19L	PhalRed	1	L	D28	main
19L S	yes	19L	PhalRed	1	L	D28	small
4N M	yes	4N	PhalRed	1	N	D21	main
16N M	yes	16N	PhalRed	1	N	D28	main
16N S	yes	16N	PhalRed	1	N	D28	small
34N	yes	34N	PhalRed	1	N	T0	main
20L M	yes	20L	PhalRed	2	L	D28	main
20L S	yes	20L	PhalRed	2	L	D28	small
5N M	yes	5N	PhalRed	2	N	D21	main
17N M	yes	17N	PhalRed	2	N	D28	main
17N S	-	17N	PhalRed	2	N	D28	small
35N	yes	35N	PhalRed	2	N	T0	main
21L M	yes	21L	PhalRed	3	L	D28	main
21L S	yes	21L	PhalRed	3	L	D28	small
6N M	yes	6N	PhalRed	3	N	D21	main
36N	yes	36N	PhalRed	3	N	T0	main

## Sheet: B)
	Phylum	Class	Order	Family	Genus	11L M	11L S	11N M	11N S	12N M	13L M	13N M	13N S	14L M	14L S	14N M	15L M	15L S	15N M	15N S	16L M	16L S	16N M	16N S	17L M	17N M	18L M	18L S	19L M	19L S	19N S	1N M	20L M	20L S	21L M	21L S	21N M	21N S	22L M	22L S	23L M	23L S	23N M	23N S	24L M	24L S	24N S	25N	26N
ASV1	Actinobacteriota	Actinobacteria	Pseudonocardiales	Pseudonocardiaceae	Pseudonocardia	0	1	1	2462	0	0	0	0	0	0	4	0	69	3	18	0	0	0	0	0	0	1	6	0	2	65	0	0	536	4	188	28	0	0	0	0	2	0	0	0	0	55	0	0
ASV2	Proteobacteria	Gammaproteobacteria	Burkholderiales	Comamonadaceae	Hydrogenophaga	3	2164	13	0	11	0	54	11	5	516	22	0	0	1	11	1	0	1	3	0	0	2	0	0	0	0	23	0	2	1	0	5	9	0	4	0	82	5	1491	8	0	0	0	0
ASV3	Actinobacteriota	Actinobacteria	Corynebacteriales	Nocardiaceae	Rhodococcus	213	119	192	5	125	10	22	27	7	3	3	9	10	27	11	311	376	398	0	52	384	91	375	363	89	0	12	73	3	6	10	0	431	287	395	326	305	37	75	153	239	148	0	0
ASV4	Proteobacteria	Gammaproteobacteria	Burkholderiales	Comamonadaceae	Methylibium	9	1	4	93	27	110	354	280	100	53	187	163	117	152	4	7	4	0	0	610	0	202	69	41	476	33	232	193	209	505	279	115	16	12	14	15	3	2	0	13	3	669	0	0
ASV5	Gemmatimonadota	Gemmatimonadetes	Gemmatimonadales	Gemmatimonadaceae	NA	47	12	25	2	4	96	85	69	78	53	72	77	47	59	40	31	38	40	0	51	40	15	32	40	53	17	83	51	2	10	8	5	58	74	66	62	76	7	47	65	32	45	40	38
ASV6	Proteobacteria	Gammaproteobacteria	Burkholderiales	Comamonadaceae	Caenimonas	7	61	11	7	25	20	60	25	24	415	43	17	328	20	5	26	104	53	0	10	41	11	173	18	0	418	20	22	0	0	0	0	27	0	10	4	16	0	121	14	70	0	2	0
ASV7	Chloroflexi	Gitt-GS-136	NA	NA	NA	55	16	34	19	17	12	7	20	24	21	25	30	17	19	0	18	10	20	0	65	34	64	22	25	98	0	7	76	79	111	79	20	58	32	55	108	55	4	24	41	81	78	42	53
ASV8	Proteobacteria	Alphaproteobacteria	Dongiales	Dongiaceae	Dongia	16	8	28	9	16	62	106	32	48	35	102	48	41	78	45	9	3	6	0	50	25	64	13	14	85	0	75	21	65	125	161	47	20	19	33	36	17	1	9	21	32	59	27	33
ASV9	Actinobacteriota	Actinobacteria	Micromonosporales	Micromonosporaceae	Micromonospora	36	15	36	14	18	51	21	67	26	38	24	58	32	26	7	11	7	5	0	79	20	34	21	15	63	0	28	29	88	95	61	20	44	46	58	54	40	11	20	36	63	59	43	54
ASV10	Proteobacteria	Gammaproteobacteria	Burkholderiales	Nitrosomonadaceae	Ellin6067	46	21	56	2	36	28	16	11	20	14	29	22	3	14	6	34	25	34	0	35	68	37	37	34	27	0	10	66	16	27	0	1	103	54	82	75	92	2	55	49	58	19	27	31
ASV11	Proteobacteria	Gammaproteobacteria	Burkholderiales	Rhodocyclaceae	Azoarcus	132	45	71	0	41	21	8	3	25	8	2	14	5	3	0	55	48	19	0	15	64	38	63	43	0	0	9	123	0	0	0	0	131	158	98	85	110	12	39	55	127	0	0	0
ASV12	Proteobacteria	Gammaproteobacteria	Burkholderiales	Comamonadaceae	Hydrogenophaga	0	18	0	37	0	0	0	0	3	258	2	0	126	5	3	0	277	46	0	0	19	3	161	1	0	54	0	0	0	0	0	0	415	0	0	0	1	4	0	0	1	0	0	0
ASV13	Proteobacteria	Gammaproteobacteria	Burkholderiales	Methylophilaceae	MM2	116	85	88	0	208	0	50	15	0	0	1	5	3	120	0	13	6	8	0	0	0	0	1	5	1	0	50	0	0	0	0	0	3	6	45	78	52	3	48	224	27	0	0	0
ASV14	Chloroflexi	Anaerolineae	Caldilineales	Caldilineaceae	NA	66	8	44	9	34	29	14	0	25	17	23	17	1	6	0	66	27	14	0	76	25	56	14	58	17	15	31	33	50	43	47	15	20	46	30	35	9	2	3	45	23	61	70	74
ASV15	Proteobacteria	Gammaproteobacteria	Burkholderiales	Nitrosomonadaceae	Ellin6067	37	16	55	0	50	0	11	18	8	4	15	0	2	3	0	58	41	82	0	0	63	60	29	38	0	0	5	68	3	6	0	2	42	42	97	79	56	21	36	80	68	0	0	0
ASV16	Chloroflexi	Anaerolineae	Anaerolineales	Anaerolineaceae	UTCFX1	74	10	20	0	20	21	7	2	46	10	26	28	12	11	0	75	33	22	0	38	21	17	21	58	1	0	32	47	0	0	0	0	30	136	16	32	7	0	10	52	9	8	8	14
ASV17	Proteobacteria	Gammaproteobacteria	Burkholderiales	Rhodocyclaceae	Methyloversatilis	40	14	94	0	154	0	0	0	0	0	0	0	0	0	0	13	6	33	0	0	3	1	6	2	44	0	0	0	0	3	0	0	43	47	92	81	77	4	107	258	44	0	0	0
ASV18	Chloroflexi	Gitt-GS-136	NA	NA	NA	20	9	25	7	22	58	61	62	50	39	35	40	38	50	3	14	24	21	0	23	15	27	13	13	26	18	29	34	33	49	47	11	13	22	31	53	14	0	8	23	14	21	12	6
ASV19	Proteobacteria	Gammaproteobacteria	Pseudomonadales	Moraxellaceae	Acinetobacter	0	0	0	0	0	0	0	0	0	0	0	0	0	0	0	0	0	0	0	0	0	0	0	0	0	0	0	1	0	0	0	0	0	0	0	0	0	0	2	0	0	0	7	0
ASV20	Proteobacteria	Gammaproteobacteria	Burkholderiales	Rhodocyclaceae	Azoarcus	73	15	26	0	112	0	0	0	0	0	0	0	0	0	0	77	80	42	0	0	0	1	0	1	0	83	0	0	0	0	0	0	29	37	150	164	50	12	93	189	45	0	0	0
ASV21	Proteobacteria	Alphaproteobacteria	Sphingomonadales	Sphingomonadaceae	Ellin6055	0	223	32	4	18	0	0	0	0	0	0	0	37	2	0	0	5	9	0	0	0	0	5	0	11	50	0	0	0	0	0	0	70	0	0	0	11	0	137	0	23	3	4	0
ASV22	Firmicutes	Bacilli	Bacillales	Bacillaceae	Bacillus	0	1	0	0	0	0	0	2	0	0	0	0	0	0	0	2	1	0	0	0	0	2	0	2	0	0	0	0	0	1	0	0	0	0	0	0	0	0	0	0	0	0	7	1
ASV23	Proteobacteria	Gammaproteobacteria	Burkholderiales	Nitrosomonadaceae	MND1	34	11	58	6	37	20	19	10	41	12	18	17	18	39	1	19	17	13	0	23	18	13	10	18	58	0	10	42	11	37	28	6	21	16	54	41	17	0	25	25	25	33	35	47
ASV24	Chloroflexi	KD4-96	NA	NA	NA	36	11	19	6	13	125	43	55	44	38	25	80	23	40	0	31	0	20	0	41	37	17	17	24	33	14	40	26	16	26	0	1	12	28	26	31	16	1	7	20	36	18	36	29
ASV25	Proteobacteria	Gammaproteobacteria	Pseudomonadales	Pseudomonadaceae	Pseudomonas	0	0	0	0	0	0	41	32	1	0	314	0	0	85	101	0	4	130	8	0	139	0	0	0	183	18	0	0	0	0	0	0	0	0	0	0	0	0	0	0	0	187	0	0
ASV26	Actinobacteriota	Actinobacteria	Micrococcales	Micrococcaceae	Pseudarthrobacter	18	10	9	8	1	87	63	15	55	33	26	103	36	63	21	22	16	23	0	19	29	12	13	27	14	22	72	30	7	7	0	1	6	18	16	14	0	0	4	10	16	24	10	11
ASV27	Actinobacteriota	Actinobacteria	Propionibacteriales	Nocardioidaceae	Marmoricola	7	1	4	2	8	71	45	69	43	28	49	48	37	43	3	18	17	19	0	37	22	21	14	26	17	0	33	26	5	32	13	1	11	18	19	15	9	7	4	2	7	18	15	32
ASV28	Chloroflexi	Ktedonobacteria	C0119	NA	NA	47	18	24	0	3	71	29	9	40	16	23	47	4	10	1	17	8	23	0	64	23	21	10	35	16	0	14	19	10	16	9	1	25	53	39	36	15	9	10	24	34	9	62	44
ASV29	Chloroflexi	Chloroflexia	Thermomicrobiales	JG30-KF-CM45	NA	26	8	10	1	11	46	23	20	33	21	5	27	24	21	5	14	20	14	0	44	30	7	14	25	30	0	26	29	12	13	22	3	20	24	33	23	12	0	8	19	23	15	44	30
ASV30	Actinobacteriota	Thermoleophilia	Gaiellales	Gaiellaceae	Gaiella	33	13	14	0	8	53	18	36	30	22	22	55	19	29	2	16	17	17	0	18	17	12	17	18	11	0	21	31	3	13	13	4	17	23	19	20	17	0	8	8	31	14	26	24
ASV31	Actinobacteriota	Actinobacteria	Propionibacteriales	Nocardioidaceae	Nocardioides	0	0	0	80	0	0	3	5	3	5	6	0	4	1	6	0	0	2	0	0	3	0	0	0	11	0	0	3	133	0	42	4	0	0	0	0	0	0	0	1	0	1	0	0
ASV32	Actinobacteriota	Thermoleophilia	Gaiellales	Gaiellaceae	Gaiella	22	5	11	1	6	55	35	47	36	27	32	62	37	36	6	17	16	18	0	23	43	12	14	26	11	0	27	35	10	7	9	1	28	18	16	13	12	0	9	7	12	12	7	13
ASV33	Acidobacteriota	Vicinamibacteria	Vicinamibacterales	NA	NA	41	15	19	5	22	19	14	1	17	10	2	31	10	6	0	13	1	2	0	80	2	19	1	7	28	0	3	11	18	47	30	9	6	50	16	29	8	7	6	28	28	36	104	106
ASV34	Actinobacteriota	Thermoleophilia	Gaiellales	Gaiellaceae	Gaiella	15	7	9	1	2	57	30	51	43	41	25	70	33	36	4	12	9	14	0	25	22	7	14	12	20	5	22	22	20	15	0	3	11	29	16	9	4	1	3	6	16	10	27	21
ASV35	Proteobacteria	Gammaproteobacteria	Pseudomonadales	Pseudomonadaceae	Pseudomonas	0	1	4	3	0	0	0	0	0	0	21	0	0	0	0	0	33	0	0	8	0	12	5	0	0	39	7	4	17	2	17	2	2	0	12	8	0	2665	8	1	4	0	0	0
ASV36	Proteobacteria	Alphaproteobacteria	Rhizobiales	Rhizobiaceae	Pseudaminobacter	4	2	9	9	19	16	4	0	15	0	2	40	9	7	0	0	0	0	0	71	2	37	0	1	48	0	10	11	12	56	71	30	5	24	6	11	0	0	0	1	28	48	130	121
ASV37	Proteobacteria	Alphaproteobacteria	NA	NA	NA	2	4	3	17	0	0	15	10	9	31	13	12	38	15	0	0	0	0	0	35	0	22	38	0	41	98	10	10	176	29	50	14	74	13	3	7	10	2	3	3	0	42	29	20
ASV38	Chloroflexi	Anaerolineae	SBR1031	A4b	OLB13	24	7	7	4	22	16	5	0	22	20	27	22	11	17	1	25	1	11	0	14	4	21	3	16	8	0	19	11	13	9	16	4	6	13	7	5	9	0	8	34	15	2	3	7
ASV39	Proteobacteria	Alphaproteobacteria	Sphingomonadales	Sphingomonadaceae	Sphingomonas	4	1	42	0	16	23	24	0	17	16	30	23	14	41	0	15	5	3	0	38	17	20	9	24	19	0	20	30	1	19	13	1	9	52	29	41	11	0	1	16	52	59	8	13
ASV40	Proteobacteria	Gammaproteobacteria	Burkholderiales	Nitrosomonadaceae	Ellin6067	14	2	14	0	36	0	7	11	2	4	3	0	2	7	0	25	42	48	0	0	25	11	27	35	3	131	4	33	0	0	0	0	23	12	40	20	23	0	10	10	35	0	6	0
ASV41	Actinobacteriota	Thermoleophilia	Gaiellales	NA	NA	11	3	14	4	6	33	18	22	28	20	12	28	19	24	2	9	21	16	0	22	15	10	7	15	24	0	7	26	7	20	9	2	6	18	16	19	20	3	8	7	17	25	20	34
ASV42	Chloroflexi	Anaerolineae	Anaerolineales	Anaerolineaceae	UTCFX1	32	4	28	2	62	0	3	0	2	2	5	13	7	5	0	46	23	8	0	16	29	24	31	37	1	0	14	23	0	2	0	0	9	27	12	14	5	0	7	22	21	0	1	2
ASV43	Proteobacteria	Gammaproteobacteria	Burkholderiales	Rhodocyclaceae	Azoarcus	59	31	44	0	83	0	4	0	18	6	3	0	0	0	0	9	5	3	0	0	0	0	4	7	35	0	6	0	0	0	0	0	50	55	60	59	26	5	7	37	74	0	0	0
ASV44	Myxococcota	Myxococcia	Myxococcales	Anaeromyxobacteraceae	Anaeromyxobacter	13	0	6	0	0	8	1	3	3	1	3	0	1	0	3	38	58	38	0	30	64	10	49	63	0	47	4	57	0	0	0	0	4	11	5	11	8	0	0	5	7	0	2	0
ASV45	Actinobacteriota	Actinobacteria	Corynebacteriales	Nocardiaceae	Rhodococcus	0	0	0	0	0	0	0	0	0	0	0	0	0	0	0	0	0	0	0	0	0	0	0	0	0	0	0	0	0	0	0	0	0	0	0	0	0	0	0	0	0	0	7	0
ASV46	Actinobacteriota	Actinobacteria	Propionibacteriales	Nocardioidaceae	Nocardioides	1	2	6	3	0	44	26	23	15	35	29	31	24	43	3	2	4	2	0	5	4	11	7	2	0	0	20	11	9	7	0	1	4	12	7	4	6	0	7	6	3	17	1	2
ASV47	Actinobacteriota	Thermoleophilia	Gaiellales	NA	NA	18	4	8	1	3	16	7	26	13	11	14	22	17	12	1	4	13	8	0	31	7	14	8	6	41	25	4	17	7	5	9	5	15	9	11	12	15	0	5	10	6	14	13	30
ASV48	Firmicutes	Bacilli	Bacillales	Bacillaceae	Bacillus	15	2	21	3	27	15	1	0	15	5	2	2	7	5	0	2	8	0	0	38	4	14	15	4	2	0	7	10	4	18	19	18	13	19	10	5	2	0	6	6	31	9	33	25
ASV49	Methylomirabilota	Methylomirabilia	Rokubacteriales	NA	NA	13	7	6	0	10	21	21	26	11	15	21	19	5	21	0	9	12	7	0	0	6	12	10	9	23	0	11	18	7	11	0	3	10	19	11	14	14	0	23	14	8	12	21	14
ASV50	Armatimonadota	NA	NA	NA	NA	9	11	4	4	11	13	4	3	6	8	9	19	11	8	1	4	1	0	0	17	3	9	3	9	43	0	5	6	7	23	16	3	5	17	20	13	4	0	5	17	25	13	54	32
ASV51	Proteobacteria	Alphaproteobacteria	Sphingomonadales	Sphingomonadaceae	Sphingoaurantiacus	5	0	6	3	17	20	8	1	9	11	4	23	8	22	1	1	0	4	0	54	2	23	0	3	31	20	10	13	13	29	27	6	5	5	13	12	4	1	1	1	39	38	40	67
ASV52	Chloroflexi	Anaerolineae	Anaerolineales	Anaerolineaceae	UTCFX1	19	8	18	0	3	8	2	0	13	4	12	20	6	7	0	24	10	1	0	0	8	8	27	30	0	0	33	16	0	2	0	0	9	23	10	10	3	12	5	15	0	0	0	2
ASV53	Actinobacteriota	Actinobacteria	Streptomycetales	Streptomycetaceae	Streptomyces	15	16	10	3	10	18	6	19	6	4	5	6	10	8	45	4	4	6	0	10	8	11	4	1	26	0	4	6	5	12	20	13	12	14	29	22	4	5	7	12	16	31	11	17
ASV54	Proteobacteria	Gammaproteobacteria	Xanthomonadales	Xanthomonadaceae	Pseudoxanthomonas	0	0	0	65	0	0	0	0	0	0	0	0	0	0	0	0	0	0	0	0	0	0	0	0	0	0	0	0	0	0	0	11	0	0	0	0	0	0	0	0	0	0	0	0
ASV55	Proteobacteria	Gammaproteobacteria	Burkholderiales	Methylophilaceae	Methylobacillus	0	0	0	32	0	0	0	0	0	0	0	0	0	0	0	0	0	0	0	27	0	15	0	0	2	0	0	8	33	63	0	0	0	0	0	0	0	0	0	0	0	22	0	0
ASV56	Gemmatimonadota	S0134_terrestrial_group	NA	NA	NA	18	6	3	0	7	0	8	0	3	5	7	4	0	7	0	32	14	21	0	12	33	10	15	28	5	0	4	20	0	5	0	3	10	21	26	11	14	5	4	24	17	5	3	4
ASV57	Acidobacteriota	Vicinamibacteria	Vicinamibacterales	NA	NA	15	2	11	2	22	18	6	0	10	3	3	16	5	4	0	7	6	9	0	25	23	15	6	10	6	18	13	8	1	13	26	5	8	44	15	8	6	0	0	13	26	3	12	37
ASV58	Gemmatimonadota	Gemmatimonadetes	Gemmatimonadales	Gemmatimonadaceae	Roseisolibacter	8	3	3	1	10	8	2	10	5	8	3	11	6	4	0	2	2	1	0	21	0	5	0	3	34	0	2	4	36	23	28	3	11	13	19	17	15	2	17	4	28	13	29	22
ASV59	Acidobacteriota	Holophagae	Subgroup_7	NA	NA	19	19	14	0	31	0	1	0	0	0	0	0	0	0	0	2	0	0	0	19	19	9	0	1	0	0	0	11	0	0	0	0	27	65	29	35	15	0	7	31	28	0	0	0
ASV60	Proteobacteria	Alphaproteobacteria	Rhizobiales	Methyloligellaceae	NA	15	7	4	4	13	26	17	3	18	19	17	15	17	24	0	10	7	3	0	14	0	3	0	4	19	0	17	2	1	5	0	9	4	8	4	7	3	0	2	6	0	16	17	20
ASV61	Proteobacteria	Gammaproteobacteria	Burkholderiales	Comamonadaceae	NA	25	20	58	0	37	0	15	9	6	5	10	0	0	4	0	3	5	1	0	0	0	1	0	4	0	0	11	1	0	0	0	0	7	8	23	21	7	0	14	70	8	0	0	0
ASV62	Actinobacteriota	Actinobacteria	Micromonosporales	Micromonosporaceae	Longispora	3	0	4	3	4	13	13	27	10	9	19	11	10	12	2	1	4	0	0	22	0	10	0	2	56	0	10	15	22	30	30	3	0	0	3	3	1	0	1	1	3	42	43	22
ASV63	Proteobacteria	Gammaproteobacteria	Burkholderiales	Comamonadaceae	Ramlibacter	8	6	7	7	7	0	17	6	3	58	4	0	148	7	9	13	17	9	0	0	7	6	12	21	5	0	0	8	1	1	0	0	13	0	2	5	5	0	9	11	18	0	5	1
ASV64	Acidobacteriota	Holophagae	Subgroup_7	NA	NA	14	3	20	1	12	0	6	0	3	2	11	5	8	9	1	22	12	15	0	0	19	5	11	16	5	1	6	26	0	0	0	0	5	19	17	32	21	3	20	25	23	0	0	0
ASV65	Actinobacteriota	Thermoleophilia	NA	NA	NA	16	7	11	0	7	9	12	7	13	7	11	14	15	8	3	3	8	6	0	23	8	1	13	10	20	0	8	10	23	5	4	1	24	11	15	8	13	0	9	5	14	12	21	11
ASV66	Proteobacteria	Alphaproteobacteria	Sphingomonadales	Sphingomonadaceae	Sphingomonas	9	5	38	1	7	16	13	3	8	5	3	11	4	7	64	4	0	6	0	15	15	7	14	13	3	53	20	26	0	0	0	0	6	27	21	25	7	0	2	14	4	1	4	1
ASV67	Acidobacteriota	Thermoanaerobaculia	Thermoanaerobaculales	Thermoanaerobaculaceae	Subgroup_10	0	0	1	5	1	8	0	2	5	4	5	21	40	28	2	3	0	3	0	30	2	21	0	0	9	0	3	7	11	24	33	6	0	0	0	0	0	0	0	0	8	14	20	43
ASV68	Methylomirabilota	Methylomirabilia	Rokubacteriales	NA	NA	4	4	0	0	3	67	28	45	15	17	16	50	23	23	23	11	8	8	0	12	10	7	1	11	1	0	36	3	2	3	0	0	8	9	3	3	1	0	0	5	0	7	3	7
ASV69	Chloroflexi	Chloroflexia	Thermomicrobiales	JG30-KF-CM45	NA	11	1	4	8	1	9	0	11	1	6	4	16	7	7	2	5	25	10	0	13	10	10	8	10	2	0	1	5	16	4	0	0	23	19	12	12	18	0	4	1	1	4	1	6
ASV70	Actinobacteriota	Thermoleophilia	Gaiellales	NA	NA	3	1	4	2	6	29	12	27	14	13	16	19	25	21	5	5	4	7	0	22	6	7	7	4	16	18	8	11	0	11	0	1	4	4	10	5	2	0	1	6	5	16	18	14
ASV71	Proteobacteria	Gammaproteobacteria	Burkholderiales	Comamonadaceae	Azohydromonas	5	0	9	0	26	34	46	34	16	10	22	29	39	37	0	22	16	10	0	0	15	9	21	14	0	0	43	5	0	0	0	0	1	0	2	5	4	0	0	1	4	0	0	0
ASV72	Proteobacteria	Alphaproteobacteria	NA	NA	NA	5	5	2	0	1	14	15	3	10	6	11	0	6	9	2	13	14	29	2	7	23	10	9	12	5	0	8	23	0	12	9	10	11	7	16	9	4	0	5	10	11	1	7	2
ASV73	Crenarchaeota	Nitrososphaeria	Nitrososphaerales	Nitrososphaeraceae	NA	17	7	9	4	12	0	0	2	11	11	4	0	15	0	0	6	3	0	0	9	8	2	4	3	7	0	16	3	19	3	0	6	3	3	4	2	6	0	11	6	11	14	9	9
ASV75	Actinobacteriota	Actinobacteria	Propionibacteriales	Nocardioidaceae	Marmoricola	1	4	5	0	4	22	9	9	13	13	13	26	13	18	0	6	4	9	0	0	7	15	0	6	6	0	15	10	6	7	0	3	13	9	6	4	3	0	1	4	4	0	3	4
ASV76	Actinobacteriota	Actinobacteria	Frankiales	Sporichthyaceae	Sporichthya	0	16	0	21	3	0	0	0	0	10	0	0	21	0	0	0	13	0	0	0	1	0	42	0	17	55	0	0	9	1	0	0	57	0	1	0	1	0	11	0	33	3	3	0
ASV77	Proteobacteria	Alphaproteobacteria	Acetobacterales	Acetobacteraceae	Craurococcus-Caldovatus	7	17	9	0	0	2	2	14	5	5	4	2	6	6	0	2	35	27	0	0	27	2	18	14	6	0	5	8	0	3	6	0	40	8	9	4	8	2	9	4	0	0	1	1
ASV78	Proteobacteria	Gammaproteobacteria	Burkholderiales	TRA3-20	NA	0	8	1	0	25	0	0	0	0	0	0	0	0	0	0	0	0	0	0	1	0	1	0	4	15	0	0	0	2	5	0	0	28	0	13	16	9	0	160	17	4	0	24	1
ASV79	Proteobacteria	Alphaproteobacteria	Sphingomonadales	Sphingomonadaceae	NA	5	0	19	0	6	9	12	5	13	6	15	7	1	11	0	9	3	3	0	11	8	4	5	10	28	0	8	11	1	12	0	3	4	0	19	19	8	1	8	13	6	6	4	3
ASV80	Gemmatimonadota	Longimicrobia	Longimicrobiales	Longimicrobiaceae	YC-ZSS-LKJ147	0	0	0	0	0	0	0	0	0	1	0	0	0	0	0	54	83	86	0	0	0	1	49	67	0	0	1	0	0	0	0	0	0	0	0	0	0	0	0	0	0	0	0	0
ASV81	Chloroflexi	Chloroflexia	Thermomicrobiales	JG30-KF-CM45	NA	7	0	3	1	0	13	8	10	9	9	5	16	13	9	3	7	8	3	0	22	10	3	12	10	4	0	6	7	1	5	24	0	5	0	6	5	1	0	10	4	0	12	12	12
ASV82	Actinobacteriota	Actinobacteria	Micromonosporales	Micromonosporaceae	Luedemannella	8	5	2	1	4	0	6	9	2	3	7	10	7	7	1	2	7	3	0	15	4	5	3	2	13	31	3	10	16	10	7	5	9	10	18	13	18	0	7	3	9	20	14	11
ASV83	Proteobacteria	Alphaproteobacteria	Caulobacterales	Caulobacteraceae	Brevundimonas	0	0	0	28	0	0	0	0	0	0	0	0	6	0	0	0	0	0	0	20	0	20	0	0	9	8	0	4	33	35	24	4	2	0	0	0	0	0	0	0	0	5	0	0
ASV84	Chloroflexi	Chloroflexia	Thermomicrobiales	JG30-KF-CM45	NA	12	3	2	0	2	19	7	8	18	11	3	12	4	3	0	12	10	9	0	9	13	5	5	10	15	0	6	9	1	10	0	1	3	11	9	7	4	0	0	10	0	2	16	6
ASV85	Actinobacteriota	Actinobacteria	Propionibacteriales	Nocardioidaceae	Nocardioides	9	5	12	1	16	20	12	8	5	14	13	14	8	19	0	3	4	4	0	7	6	6	1	1	2	0	15	7	0	4	0	0	8	11	9	9	6	0	3	8	13	1	0	0
ASV86	Acidobacteriota	Vicinamibacteria	Vicinamibacterales	Vicinamibacteraceae	NA	10	1	0	0	6	10	7	0	10	2	11	14	4	4	0	10	4	14	0	18	10	15	11	4	5	0	7	10	16	18	0	16	4	16	6	3	3	0	0	7	7	11	18	22
ASV87	Actinobacteriota	Actinobacteria	Frankiales	Geodermatophilaceae	Blastococcus	6	7	4	2	2	17	8	20	7	10	11	10	11	21	1	8	3	9	0	0	13	11	13	4	4	0	6	11	3	5	6	0	9	3	11	3	3	0	1	3	15	8	6	7
ASV88	Acidobacteriota	Vicinamibacteria	Vicinamibacterales	Vicinamibacteraceae	NA	13	2	9	0	3	15	15	0	12	3	6	12	3	9	0	13	2	2	0	0	8	8	2	13	2	0	12	4	7	3	11	0	4	20	6	15	5	0	0	6	13	6	9	5
ASV89	Gemmatimonadota	Gemmatimonadetes	Gemmatimonadales	Gemmatimonadaceae	NA	17	2	12	0	3	8	11	6	1	1	8	8	0	10	0	6	4	6	0	7	1	3	0	9	4	0	5	3	0	0	8	4	16	17	19	13	17	0	8	12	8	2	4	1
ASV90	Proteobacteria	Gammaproteobacteria	Burkholderiales	Comamonadaceae	Ramlibacter	4	4	13	0	3	25	21	2	10	4	12	15	0	7	0	14	8	17	0	17	10	10	15	9	1	0	15	8	0	1	0	0	3	10	4	0	5	0	1	9	0	0	0	0
ASV91	Acidobacteriota	Blastocatellia	Pyrinomonadales	Pyrinomonadaceae	RB41	11	1	8	0	6	31	15	0	22	7	7	11	11	5	1	12	1	0	0	0	5	5	3	6	4	0	18	4	11	2	0	0	8	22	12	9	1	0	3	8	0	1	5	7
ASV92	Acidobacteriota	Vicinamibacteria	Vicinamibacterales	Vicinamibacteraceae	NA	11	1	2	1	2	13	4	0	8	0	0	14	2	0	0	8	2	0	0	21	6	16	5	6	10	0	4	0	12	15	12	12	2	14	4	2	6	5	1	2	6	14	28	20
ASV93	Proteobacteria	Gammaproteobacteria	Burkholderiales	Comamonadaceae	NA	23	8	16	0	12	0	0	0	0	0	0	0	0	0	0	27	19	22	0	0	30	8	11	26	0	0	0	13	0	0	0	0	12	32	15	12	12	0	3	12	0	0	0	0
ASV94	Acidobacteriota	Vicinamibacteria	Vicinamibacterales	NA	NA	7	1	6	0	5	27	11	1	8	3	10	18	3	7	0	17	13	11	0	10	2	7	6	18	0	0	31	5	0	0	0	2	1	10	5	8	3	0	0	7	7	0	1	1
ASV95	Firmicutes	Bacilli	Bacillales	Bacillaceae	Fictibacillus	18	10	9	0	11	2	2	2	10	5	0	4	11	3	0	2	0	0	0	13	3	10	3	2	1	0	4	6	0	0	24	2	11	21	8	10	7	1	0	2	7	12	20	18
ASV96	Acidobacteriota	Vicinamibacteria	Vicinamibacterales	NA	NA	16	1	9	2	8	0	3	0	3	1	2	9	2	4	0	7	4	1	0	9	4	9	14	13	17	0	2	3	10	2	16	6	1	12	9	19	1	0	0	19	4	3	2	7
ASV97	Proteobacteria	Alphaproteobacteria	Rhizobiales	Beijerinckiaceae	Microvirga	8	1	7	3	6	11	10	0	15	4	12	10	6	6	0	10	5	4	0	12	11	12	6	14	0	0	5	11	5	4	0	1	3	10	4	9	4	0	2	4	13	6	6	15
ASV98	Proteobacteria	Alphaproteobacteria	Reyranellales	Reyranellaceae	NA	0	0	0	5	1	9	5	7	7	7	6	7	3	16	0	0	0	0	0	33	0	20	0	3	30	0	7	6	9	26	26	10	1	0	1	0	0	0	0	0	0	33	16	20
ASV99	Acidobacteriota	Vicinamibacteria	Vicinamibacterales	NA	NA	18	2	2	2	1	11	7	0	7	2	12	16	0	3	4	8	2	3	0	20	1	6	0	7	10	0	8	3	0	6	0	5	11	26	3	7	5	0	0	4	1	11	19	21
ASV100	Actinobacteriota	Thermoleophilia	Solirubrobacterales	67-14	NA	3	5	4	1	0	16	10	12	18	25	12	15	10	11	5	3	1	0	0	14	2	7	1	0	5	0	3	3	1	4	0	3	6	0	6	2	4	0	2	1	7	0	9	11
ASV101	Methylomirabilota	Methylomirabilia	Rokubacteriales	NA	NA	10	5	8	0	6	29	11	14	15	6	7	14	10	24	0	11	7	5	0	12	4	9	7	12	16	0	12	4	6	3	13	0	5	0	12	3	5	0	1	14	7	6	5	13
ASV102	NA	NA	NA	NA	NA	28	3	15	0	6	0	2	0	7	3	6	6	0	4	0	11	8	5	0	17	4	7	0	3	2	0	4	8	0	15	0	1	8	19	11	9	7	2	0	16	11	2	13	12
ASV103	Actinobacteriota	Actinobacteria	Micromonosporales	Micromonosporaceae	Luedemannella	11	3	11	0	6	16	8	13	12	11	11	22	13	13	0	7	6	5	0	0	8	2	0	2	22	0	7	8	3	2	0	5	8	0	10	12	7	6	3	5	14	14	25	5
ASV104	Proteobacteria	Gammaproteobacteria	Pseudomonadales	Pseudomonadaceae	Pseudomonas	0	1	7	1	3	0	0	22	0	9	0	0	1	0	357	0	9	1	29	0	0	0	368	1	14	2	0	0	87	2	23	0	0	0	0	1	1	77	9	0	3	3	0	0
ASV105	Cyanobacteria	Cyanobacteriia	Cyanobacteriales	Phormidiaceae	Phormidium_IAM_M-71	5	0	9	3	65	0	0	0	0	0	0	0	0	0	0	0	0	0	0	3	0	55	0	0	0	0	0	0	0	1	0	11	9	12	2	3	1	0	0	2	2	0	0	3
ASV106	Acidobacteriota	Vicinamibacteria	Vicinamibacterales	NA	NA	13	3	8	4	6	27	12	2	17	3	7	9	0	0	0	0	0	0	0	16	3	11	8	6	4	0	11	2	0	7	3	0	0	14	11	4	11	0	2	10	2	9	12	7
ASV107	Proteobacteria	Alphaproteobacteria	Rhodobacterales	Rhodobacteraceae	NA	2	0	6	1	3	14	10	25	12	8	10	6	12	20	2	5	11	1	0	4	23	7	15	10	2	0	18	15	1	1	0	0	11	0	3	4	0	0	1	0	0	3	2	1
ASV108	Acidobacteriota	Vicinamibacteria	Vicinamibacterales	NA	NA	15	0	0	2	2	22	8	2	0	5	1	0	0	3	0	5	0	4	0	0	15	13	8	17	0	0	8	9	5	10	0	0	4	0	9	7	1	0	4	9	0	0	0	0
ASV109	Chloroflexi	Chloroflexia	Thermomicrobiales	JG30-KF-CM45	NA	6	3	8	1	0	8	2	5	6	4	1	13	2	5	1	11	18	11	0	11	12	12	4	12	5	0	3	10	3	3	0	3	6	6	4	11	15	0	8	8	7	4	4	1
ASV110	Proteobacteria	Gammaproteobacteria	Burkholderiales	Comamonadaceae	Variovorax	0	0	0	0	0	0	0	0	0	0	0	0	0	0	7	0	0	1	3437	0	0	0	0	0	0	0	0	0	0	0	0	0	0	0	0	0	0	0	0	0	0	0	0	0
ASV111	Proteobacteria	Alphaproteobacteria	Rhizobiales	Rhizobiaceae	Allorhizobium-Neorhizobium-Pararhizobium-Rhizobium	0	0	1	40	0	0	0	0	0	0	0	0	0	0	0	0	0	0	0	0	0	0	0	0	0	0	0	0	3	0	0	0	0	0	0	0	0	0	0	0	0	2	0	0
ASV112	Proteobacteria	Gammaproteobacteria	Burkholderiales	Nitrosomonadaceae	MND1	19	7	19	0	5	0	2	0	0	0	0	0	0	4	0	0	0	0	0	0	0	0	0	3	13	0	0	0	0	1	0	0	14	14	23	20	19	1	5	13	8	0	10	1
ASV113	Gemmatimonadota	S0134_terrestrial_group	NA	NA	NA	5	1	2	0	1	7	5	0	6	5	8	0	4	5	0	9	7	5	0	12	34	17	8	12	0	35	7	20	0	3	0	0	1	13	12	9	6	0	0	5	5	1	2	2
ASV114	Proteobacteria	Alphaproteobacteria	Rhizobiales	Rhizobiales_Incertae_Sedis	Bauldia	1	0	1	2	7	21	18	1	2	2	14	15	8	9	0	2	0	0	0	12	0	18	2	5	8	0	10	6	25	23	29	6	2	3	2	0	2	0	0	0	7	16	24	22
ASV115	Acidobacteriota	Blastocatellia	Pyrinomonadales	Pyrinomonadaceae	RB41	8	4	13	4	20	0	4	2	6	1	3	0	2	2	0	2	3	0	0	12	6	8	0	7	9	0	8	3	3	2	17	5	6	22	6	5	1	0	3	7	14	11	23	21
ASV116	Proteobacteria	Gammaproteobacteria	Xanthomonadales	Xanthomonadaceae	Pseudoxanthomonas	0	0	5	0	17	0	1	3	1	3	5	0	0	9	0	0	0	17	0	4	3	6	13	6	12	0	6	4	0	1	0	0	20	33	11	9	5	0	6	17	1	1	0	0
ASV117	Proteobacteria	Alphaproteobacteria	Elsterales	NA	NA	0	1	0	4	0	0	0	0	0	0	0	0	1	2	0	0	0	0	0	39	0	19	0	0	8	0	0	11	20	48	42	12	0	0	0	0	0	0	3	1	0	41	1	21
ASV118	Proteobacteria	Gammaproteobacteria	Burkholderiales	Nitrosomonadaceae	MND1	9	3	11	0	13	0	1	0	0	2	0	0	0	2	0	8	0	8	0	0	9	7	6	10	0	17	0	13	0	1	0	0	5	9	21	17	5	0	3	14	13	4	2	3
ASV119	Actinobacteriota	Acidimicrobiia	Microtrichales	NA	NA	3	2	1	2	3	0	6	24	15	8	7	17	11	4	0	5	1	3	0	4	4	5	0	2	14	0	5	4	5	8	0	6	3	0	6	2	0	0	8	4	7	1	12	9
ASV120	Proteobacteria	Gammaproteobacteria	Oceanospirillales	Halomonadaceae	Halomonas	0	0	0	7	0	0	0	0	0	0	0	0	0	0	0	0	0	0	0	12	0	12	0	0	9	0	0	1	16	36	29	22	0	0	0	0	0	0	0	0	0	12	0	15
ASV121	Proteobacteria	Gammaproteobacteria	Burkholderiales	Nitrosomonadaceae	MND1	2	3	5	2	3	0	3	0	0	0	3	10	0	3	0	6	4	17	0	17	5	9	2	5	6	0	0	11	11	16	43	17	4	0	4	10	6	0	4	3	3	15	13	23
ASV122	Bacteroidota	Bacteroidia	Cytophagales	Microscillaceae	Ohtaekwangia	10	1	10	2	11	0	0	0	11	3	0	0	4	5	0	10	0	0	0	5	5	7	9	9	5	0	5	5	3	1	0	1	2	4	1	4	4	0	2	8	3	0	14	7
ASV123	Acidobacteriota	Vicinamibacteria	Vicinamibacterales	NA	NA	11	1	4	0	4	21	17	0	19	6	19	22	2	5	0	4	0	1	0	0	1	7	5	10	2	0	11	10	0	5	0	0	3	15	3	6	2	0	7	7	9	0	1	5
ASV124	Actinobacteriota	Actinobacteria	Micrococcales	Intrasporangiaceae	Intrasporangium	11	1	2	0	6	9	7	12	6	5	5	19	10	11	0	9	6	8	0	0	14	7	7	10	0	0	7	11	0	2	0	1	10	3	10	7	6	0	0	3	9	0	0	0
ASV125	Crenarchaeota	Nitrososphaeria	Nitrososphaerales	Nitrososphaeraceae	Candidatus_Nitrocosmicus	8	3	3	0	8	0	0	1	5	3	0	0	12	1	0	8	7	7	0	0	4	16	9	13	0	0	12	2	2	1	0	12	3	9	1	2	0	0	0	3	9	1	11	9
ASV126	Actinobacteriota	Actinobacteria	Micrococcales	Intrasporangiaceae	NA	2	0	10	1	0	0	7	16	7	6	7	25	6	17	0	8	10	7	0	0	15	8	0	6	0	23	13	10	4	2	5	0	2	0	3	2	2	0	2	2	4	2	1	1
ASV127	Methylomirabilota	Methylomirabilia	Rokubacteriales	NA	NA	4	2	0	0	2	13	17	65	3	4	3	16	25	21	101	7	7	1	0	0	4	3	11	5	3	0	10	4	0	1	16	0	2	0	3	1	1	0	0	1	0	0	3	1
ASV128	Acidobacteriota	Vicinamibacteria	Vicinamibacterales	NA	NA	0	0	6	0	0	0	0	0	24	0	0	64	13	0	0	0	17	3	0	54	0	0	0	0	22	0	0	0	0	0	0	3	0	58	0	0	8	0	0	0	0	29	70	64
ASV129	Desulfobacterota	Desulfuromonadia	Geobacterales	Geobacteraceae	Citrifermentans	4	3	7	0	0	13	6	0	11	5	10	11	10	6	0	18	13	7	0	0	8	7	0	13	0	0	9	5	0	0	0	0	1	7	1	2	1	0	0	3	0	0	0	0
ASV130	Acidobacteriota	Vicinamibacteria	Vicinamibacterales	Vicinamibacteraceae	NA	1	0	0	1	2	16	15	0	11	10	12	20	11	14	0	6	6	3	0	8	0	2	0	0	5	0	21	2	0	3	0	0	1	0	2	8	0	0	0	12	6	10	15	13
ASV131	Proteobacteria	Gammaproteobacteria	Pseudomonadales	Pseudomonadaceae	Pseudomonas	0	0	0	0	0	0	0	0	0	0	0	0	0	0	0	0	0	0	0	0	0	0	0	0	0	0	0	2	0	0	0	174	0	0	0	0	0	0	0	0	0	0	0	0
ASV132	Acidobacteriota	Vicinamibacteria	Vicinamibacterales	Vicinamibacteraceae	NA	8	1	2	0	0	0	0	0	1	3	2	0	0	3	0	6	7	6	0	0	4	2	3	7	5	0	2	4	0	3	0	0	3	24	2	5	7	0	2	11	0	0	15	19
ASV133	Acidobacteriota	Holophagae	Subgroup_7	NA	NA	0	0	0	0	2	0	2	0	0	0	0	0	0	1	0	54	17	15	0	0	10	14	10	19	0	0	3	15	0	0	0	0	0	0	1	1	1	0	0	2	0	0	0	0
ASV134	Chloroflexi	TK10	NA	NA	NA	1	1	1	0	0	0	2	5	4	2	2	14	9	7	0	3	0	2	0	11	6	6	0	2	2	0	1	6	8	8	5	0	7	2	3	8	5	2	5	4	1	10	14	6
ASV135	Proteobacteria	Alphaproteobacteria	Rhizobiales	Rhizobiaceae	NA	0	0	0	12	0	0	0	0	2	0	2	0	0	2	0	0	0	0	0	16	0	13	0	1	1	0	0	9	15	22	8	16	0	0	0	0	0	0	0	0	0	10	0	4
ASV136	Actinobacteriota	Actinobacteria	Micrococcales	Microbacteriaceae	Microbacterium	0	0	0	0	0	68	14	4	29	17	15	28	5	5	1	2	0	0	0	6	6	0	0	1	0	0	18	0	0	0	0	0	0	0	0	0	0	0	0	0	0	0	0	0
ASV137	Actinobacteriota	Thermoleophilia	Gaiellales	NA	NA	9	1	5	0	7	11	3	5	3	2	1	10	4	11	1	3	6	5	0	15	4	7	9	7	14	22	7	8	1	4	5	0	5	7	4	5	5	0	7	1	11	6	3	2
ASV138	Proteobacteria	Gammaproteobacteria	Burkholderiales	Oxalobacteraceae	Noviherbaspirillum	26	12	47	0	4	0	0	0	0	0	0	0	0	0	0	3	0	0	0	0	0	0	0	2	0	0	2	0	0	0	0	0	0	0	34	33	1	0	12	41	0	0	0	0
ASV139	Bacteroidota	Bacteroidia	Cytophagales	Microscillaceae	NA	9	0	1	4	3	0	2	0	13	4	2	0	0	0	0	4	4	1	0	0	3	18	0	10	0	0	5	3	0	9	0	8	1	0	2	0	0	0	1	5	0	2	8	16
ASV140	Proteobacteria	Alphaproteobacteria	Rhizobiales	Hyphomicrobiaceae	Pedomicrobium	8	3	9	0	2	10	7	3	14	7	7	13	4	8	1	7	0	1	0	27	2	7	0	3	14	3	5	3	2	3	2	0	7	15	11	9	3	0	0	6	4	7	23	8
ASV141	Chloroflexi	Chloroflexia	Thermomicrobiales	JG30-KF-CM45	NA	7	3	1	0	0	0	2	10	13	1	2	0	5	6	0	7	14	2	0	0	6	3	5	8	3	0	2	11	3	0	0	0	3	0	7	7	2	0	4	3	0	0	5	0
ASV142	Acidobacteriota	Vicinamibacteria	Subgroup_17	NA	NA	9	3	4	0	0	11	6	10	5	5	0	9	6	7	1	8	4	4	0	6	9	3	2	7	0	0	3	2	0	0	0	0	8	13	9	19	15	0	1	4	10	0	1	6
ASV143	Actinobacteriota	Actinobacteria	Propionibacteriales	Nocardioidaceae	Nocardioides	0	1	1	3	0	0	7	22	7	6	11	7	3	13	0	1	6	2	0	0	0	14	0	0	0	0	12	0	2	5	0	1	4	0	2	2	0	0	0	0	4	0	0	0
ASV144	Actinobacteriota	Actinobacteria	Micromonosporales	Micromonosporaceae	NA	2	0	2	0	0	16	7	40	13	7	23	16	11	21	34	0	0	0	0	0	0	0	0	0	9	0	6	2	0	0	0	0	0	0	4	0	0	0	0	1	0	8	17	3
ASV145	Firmicutes	Bacilli	Staphylococcales	Staphylococcaceae	Staphylococcus	0	0	0	0	3	0	0	3	0	0	8	0	3	5	382	0	12	0	53	0	0	0	0	1	1	188	0	0	21	0	31	4	4	0	1	2	0	31	11	1	6	3	0	0
ASV146	Actinobacteriota	NA	NA	NA	NA	0	0	2	1	0	19	13	72	10	7	9	15	13	14	27	0	4	3	0	8	1	2	0	2	9	0	7	4	3	0	0	0	1	0	0	3	2	0	7	1	0	8	3	3
ASV147	Chloroflexi	Chloroflexia	Chloroflexales	Chloroflexaceae	Chloronema	1	2	0	0	0	17	3	0	6	0	2	12	1	8	0	16	13	2	0	5	8	5	4	20	0	0	8	13	0	1	0	0	11	9	3	5	0	0	0	4	0	1	0	7
ASV148	Bacteroidota	Bacteroidia	Cytophagales	Cyclobacteriaceae	Algoriphagus	0	0	0	0	0	0	0	0	0	0	0	0	0	0	0	0	0	0	0	0	0	0	0	0	0	0	0	0	0	1	0	155	0	0	0	0	0	0	0	0	0	0	0	0
ASV149	Gemmatimonadota	Gemmatimonadetes	Gemmatimonadales	Gemmatimonadaceae	NA	6	2	2	1	3	11	4	5	3	2	0	6	2	4	1	6	2	1	0	10	2	9	5	4	6	0	4	3	6	6	0	0	1	9	6	3	2	0	6	1	3	2	16	12
ASV150	Gemmatimonadota	Gemmatimonadetes	Gemmatimonadales	Gemmatimonadaceae	NA	4	1	1	0	0	8	10	4	5	3	6	2	0	1	0	4	7	0	0	0	1	4	0	1	0	0	2	1	1	4	10	0	1	7	8	4	16	0	3	27	2	0	5	3
ASV151	Chloroflexi	Chloroflexia	Chloroflexales	Chloroflexaceae	Candidatus_Chloroploca	14	5	5	0	21	0	1	3	0	0	0	0	0	0	0	0	0	0	0	4	27	0	0	0	0	0	0	27	0	0	0	0	10	20	11	16	6	0	3	8	22	0	0	0
ASV152	Proteobacteria	Gammaproteobacteria	CCD24	NA	NA	1	0	1	0	3	18	12	0	10	3	0	15	3	3	0	3	1	0	0	13	2	4	0	2	5	0	14	0	0	6	30	6	3	9	1	1	0	6	0	5	0	0	32	9
ASV153	Proteobacteria	Alphaproteobacteria	Rhizobiales	Xanthobacteraceae	Bradyrhizobium	6	2	0	0	5	9	11	1	11	0	14	11	1	3	0	5	3	7	5	3	14	1	21	6	0	0	13	9	0	1	0	0	0	2	4	2	1	0	3	5	0	0	3	1
ASV154	Myxococcota	bacteriap25	NA	NA	NA	3	0	1	0	4	0	0	0	4	0	2	0	0	1	0	5	0	0	0	15	0	9	3	2	5	0	3	10	13	33	0	7	5	0	2	4	2	0	1	1	0	9	12	26
ASV155	Actinobacteriota	Thermoleophilia	Gaiellales	Gaiellaceae	Gaiella	4	0	1	1	2	5	3	12	4	5	4	9	7	5	0	6	3	0	0	8	5	5	10	2	3	0	2	9	0	6	3	5	3	2	5	6	4	0	0	4	5	0	2	4
ASV156	Planctomycetota	Phycisphaerae	Tepidisphaerales	WD2101_soil_group	NA	4	0	7	1	6	14	15	0	12	2	1	17	2	10	0	8	1	12	0	8	4	8	3	7	6	0	12	1	0	2	8	0	3	5	4	2	2	0	2	6	0	6	6	13
ASV157	Chloroflexi	Anaerolineae	Anaerolineales	Anaerolineaceae	NA	10	1	6	0	8	11	5	0	8	3	11	11	7	6	0	9	0	6	0	6	0	7	6	4	3	0	7	4	0	2	0	8	3	5	4	6	0	0	0	5	2	5	1	2
ASV158	Proteobacteria	Gammaproteobacteria	Burkholderiales	Nitrosomonadaceae	mle1-7	1	2	7	0	5	6	9	2	4	1	10	7	0	5	1	10	3	4	0	0	9	6	19	6	0	0	5	10	0	2	0	0	1	0	5	6	4	0	0	2	0	0	0	0
ASV159	Chloroflexi	Chloroflexia	Chloroflexales	Chloroflexaceae	NA	20	3	7	0	0	0	0	0	0	0	0	0	0	0	0	0	0	1	0	0	0	0	0	2	0	0	0	0	0	0	0	0	18	41	5	7	21	0	16	21	0	0	0	0
ASV160	Proteobacteria	Alphaproteobacteria	NA	NA	NA	6	1	4	0	2	6	4	5	6	0	1	6	0	3	0	7	0	3	0	5	3	5	4	6	12	0	2	2	8	2	0	1	1	3	2	10	12	0	1	5	6	4	10	9
ASV161	Proteobacteria	Alphaproteobacteria	Rhizobiales	Beijerinckiaceae	Microvirga	3	0	6	1	0	11	0	0	6	4	0	11	2	9	0	4	4	2	0	16	6	11	0	1	10	0	4	4	7	8	4	0	9	0	5	8	1	1	0	5	3	3	12	11
ASV162	Proteobacteria	Alphaproteobacteria	Rhizobiales	Hyphomicrobiaceae	Pedomicrobium	7	3	6	2	3	19	2	4	8	2	6	11	8	1	0	0	1	0	0	0	1	1	0	1	2	0	8	1	0	1	0	0	0	0	12	5	12	0	1	8	1	6	9	6
ASV163	Proteobacteria	Alphaproteobacteria	Rhizobiales	Xanthobacteraceae	NA	2	0	2	0	1	17	4	0	13	6	1	11	4	7	0	4	5	6	0	7	6	2	13	5	0	0	6	4	0	2	0	1	3	0	1	0	6	0	0	1	2	0	2	6
ASV164	Proteobacteria	Alphaproteobacteria	NA	NA	NA	0	1	0	0	2	28	29	17	12	6	8	8	2	8	0	8	7	10	0	4	2	2	0	9	4	3	22	1	0	0	0	0	1	0	2	1	0	0	0	0	4	0	3	0
ASV165	Chloroflexi	KD4-96	NA	NA	NA	3	2	5	1	1	0	2	2	5	0	1	0	2	2	0	1	3	1	0	0	5	7	1	5	8	0	4	2	13	12	19	2	3	0	11	5	2	0	3	3	0	10	5	8
ASV166	Proteobacteria	Alphaproteobacteria	Dongiales	Dongiaceae	Dongia	1	0	0	2	0	0	4	4	0	1	4	0	1	4	0	0	0	0	0	14	0	3	6	5	33	0	2	6	6	14	30	5	0	0	4	12	0	0	0	1	0	29	11	6
ASV167	Planctomycetota	Planctomycetes	Gemmatales	Gemmataceae	NA	5	6	1	0	1	10	4	0	12	1	7	9	8	5	0	5	0	0	0	4	0	4	7	4	5	0	8	1	0	5	0	3	8	8	2	1	4	0	4	3	0	4	17	22
ASV168	Acidobacteriota	Vicinamibacteria	Vicinamibacterales	NA	NA	6	3	1	1	3	4	1	0	1	0	1	2	1	0	0	12	9	6	0	0	12	3	13	12	8	0	2	25	0	2	0	0	0	15	2	5	3	0	0	2	0	0	5	0
ASV169	Actinobacteriota	MB-A2-108	NA	NA	NA	0	2	1	0	0	33	15	17	12	10	3	29	10	16	4	1	7	10	0	0	4	5	1	9	3	0	8	7	1	2	0	0	3	5	1	1	3	0	1	0	6	0	1	2
ASV170	Actinobacteriota	Actinobacteria	Frankiales	Geodermatophilaceae	Blastococcus	2	1	1	1	8	0	7	29	9	6	15	7	10	8	0	6	11	8	0	7	10	2	7	9	0	0	7	15	0	0	7	0	4	0	3	1	1	0	0	0	1	2	3	2
ASV171	Acidobacteriota	Vicinamibacteria	Vicinamibacterales	NA	NA	5	0	9	0	7	3	2	0	7	2	1	3	0	0	0	9	0	3	0	19	4	3	5	5	5	0	4	2	0	3	0	9	8	19	5	6	2	0	0	16	0	0	4	11
ASV172	Actinobacteriota	Actinobacteria	Micromonosporales	Micromonosporaceae	Luedemannella	3	1	3	0	1	0	6	3	6	2	3	11	2	7	0	7	0	0	0	0	10	5	3	2	4	0	4	6	4	5	0	0	2	5	8	6	10	0	3	7	9	7	9	3
ASV173	Actinobacteriota	Actinobacteria	Micromonosporales	Micromonosporaceae	NA	10	1	7	0	5	16	6	12	5	2	6	8	1	5	0	5	2	0	0	0	3	3	1	3	5	0	4	0	0	0	0	0	0	6	10	9	3	0	4	5	6	3	8	0
ASV174	Proteobacteria	Alphaproteobacteria	Rhizobiales	Rhizobiaceae	Allorhizobium-Neorhizobium-Pararhizobium-Rhizobium	0	0	0	20	0	0	0	0	0	0	0	6	1	0	0	0	0	0	0	0	0	0	0	0	1	0	0	0	37	1	16	5	0	0	0	0	0	0	0	0	0	1	0	0
ASV175	Chloroflexi	Chloroflexia	Thermomicrobiales	AKYG1722	NA	6	4	1	5	1	7	2	0	7	4	1	11	0	2	0	7	2	2	0	10	2	6	1	5	0	0	3	0	1	11	11	2	2	4	4	2	5	0	1	6	0	1	5	5
ASV176	Acidobacteriota	Holophagae	Subgroup_7	NA	NA	6	0	4	0	7	0	0	0	0	0	0	0	0	0	0	18	6	21	0	0	10	4	2	8	0	0	0	4	0	0	0	0	2	26	6	14	4	0	6	17	5	0	0	0
ASV177	Proteobacteria	Alphaproteobacteria	NA	NA	NA	3	7	4	0	3	8	4	10	2	2	0	0	13	6	0	0	36	2	0	3	8	0	41	0	2	19	2	0	0	0	0	0	20	2	1	9	8	0	17	2	1	0	5	1
ASV178	Proteobacteria	Gammaproteobacteria	Steroidobacterales	Steroidobacteraceae	NA	2	1	8	0	4	5	4	9	4	0	9	0	3	9	0	9	22	11	0	3	6	3	19	5	0	0	3	8	0	0	0	0	2	4	6	7	2	1	1	6	4	0	0	0
ASV179	Proteobacteria	Alphaproteobacteria	Rhizobiales	Kaistiaceae	Kaistia	0	0	0	20	0	0	0	0	0	0	0	0	0	0	0	0	0	0	0	0	0	0	0	0	0	0	0	0	0	0	0	0	0	0	0	0	0	0	0	0	0	0	0	0
ASV180	Crenarchaeota	Nitrososphaeria	Nitrososphaerales	Nitrososphaeraceae	Candidatus_Nitrososphaera	14	1	1	3	1	10	0	0	11	5	1	9	2	1	0	0	2	0	0	8	0	3	0	7	0	0	10	2	0	0	1	0	1	14	2	1	0	0	0	5	0	6	13	15
ASV181	Proteobacteria	Gammaproteobacteria	Burkholderiales	TRA3-20	NA	5	0	5	0	1	0	3	0	0	0	8	10	0	0	0	3	0	3	0	0	2	4	0	5	4	0	3	1	0	2	0	2	8	10	8	9	5	0	8	5	7	3	20	10
ASV182	Proteobacteria	Alphaproteobacteria	Sphingomonadales	Sphingomonadaceae	Altererythrobacter	2	0	0	3	0	0	6	0	4	4	4	0	5	12	0	1	0	0	0	12	3	7	0	1	7	0	3	4	0	24	0	3	1	0	3	2	2	0	0	0	2	6	4	4
ASV183	Proteobacteria	Alphaproteobacteria	Azospirillales	NA	NA	3	2	1	0	0	0	2	5	4	2	1	7	5	3	0	7	4	3	0	6	14	6	4	6	3	0	10	5	2	3	0	0	3	6	9	3	4	0	1	3	2	10	1	5
ASV184	Actinobacteriota	Thermoleophilia	Solirubrobacterales	67-14	NA	4	1	5	0	3	0	5	6	9	9	4	17	10	4	0	0	0	6	0	13	3	5	0	2	5	0	4	3	1	2	0	0	6	10	5	5	2	0	0	1	0	5	3	8
ASV185	Cyanobacteria	Cyanobacteriia	Oxyphotobacteria_Incertae_Sedis	Unknown_Family	Leptolyngbya_VRUC_135	0	0	0	4	0	0	0	0	0	0	0	3	2	3	0	0	0	0	0	0	0	18	0	0	0	0	0	0	0	10	0	0	0	0	0	0	0	0	0	0	0	0	0	0
ASV186	Proteobacteria	Alphaproteobacteria	Rhizobiales	Devosiaceae	Devosia	1	0	0	0	0	34	14	0	6	1	5	21	1	8	0	3	0	7	0	10	6	4	23	12	0	0	14	5	0	0	0	1	0	0	0	1	0	0	0	0	0	3	0	1
ASV187	Actinobacteriota	Thermoleophilia	Gaiellales	NA	NA	0	0	0	0	0	15	10	13	10	7	2	12	5	10	0	3	1	0	0	2	4	1	0	1	3	0	6	5	5	5	0	0	2	0	0	1	0	0	2	0	0	9	10	5
ASV188	Proteobacteria	Alphaproteobacteria	Rhizobiales	Methyloligellaceae	NA	3	0	2	0	1	0	7	0	6	7	3	0	2	9	0	8	0	1	0	0	3	3	0	0	6	0	3	1	3	4	13	5	4	0	2	0	6	0	0	7	0	4	6	5
ASV189	Actinobacteriota	Actinobacteria	Streptomycetales	Streptomycetaceae	Streptomyces	7	3	3	3	0	0	0	0	1	1	1	0	0	1	0	0	3	0	0	0	3	8	0	0	4	0	2	7	16	8	11	3	4	0	9	4	3	0	1	2	3	0	0	1
ASV190	Proteobacteria	Alphaproteobacteria	Dongiales	Dongiaceae	Dongia	3	1	2	1	2	0	11	0	8	2	4	0	3	7	0	1	0	0	0	0	0	8	5	1	13	0	13	9	14	23	31	6	2	0	3	1	2	0	2	1	0	5	4	0
ASV191	Bacteroidota	Bacteroidia	Cytophagales	Microscillaceae	Ohtaekwangia	9	1	0	1	4	0	0	0	1	0	0	1	0	0	0	3	0	0	0	22	0	11	2	1	0	0	1	1	1	11	21	16	1	17	4	1	0	3	2	3	10	11	23	20
ASV192	Gemmatimonadota	Gemmatimonadetes	Gemmatimonadales	Gemmatimonadaceae	NA	3	0	0	0	5	8	4	1	3	4	5	6	2	11	0	6	0	4	0	0	5	1	2	1	0	0	2	2	1	0	8	0	10	3	5	8	8	0	3	6	0	0	6	0
ASV193	Firmicutes	Bacilli	Bacillales	Bacillaceae	Anaerobacillus	0	0	2	0	0	0	3	10	0	0	9	0	12	3	165	0	4	3	37	0	7	2	0	0	0	188	0	0	18	0	19	10	0	0	0	2	0	20	3	0	11	4	0	0
ASV194	Proteobacteria	Gammaproteobacteria	Pseudomonadales	Moraxellaceae	Enhydrobacter	0	0	2	0	0	0	0	5	0	2	1	0	5	3	49	0	32	0	0	0	0	0	3	0	0	0	0	0	49	34	10	0	1	0	3	0	0	13	7	0	0	1	0	0
ASV195	Actinobacteriota	Actinobacteria	Micrococcales	Microbacteriaceae	Agromyces	2	0	2	3	3	7	2	13	6	5	10	11	3	7	11	4	4	3	0	0	0	5	3	0	1	0	2	1	1	1	9	0	3	0	3	1	3	0	0	1	0	1	1	0
ASV196	Proteobacteria	Gammaproteobacteria	Burkholderiales	TRA3-20	NA	7	3	5	0	0	0	0	0	1	0	0	0	0	2	0	1	1	0	0	12	6	5	0	1	4	0	1	1	12	12	0	11	6	0	5	3	6	0	0	3	0	4	11	20
ASV197	Gemmatimonadota	S0134_terrestrial_group	NA	NA	NA	10	8	7	0	5	0	0	0	0	0	0	0	0	0	0	0	0	0	0	0	0	0	0	0	0	0	0	0	0	0	0	0	2	0	11	10	11	0	5	8	6	0	0	0
ASV198	Acidobacteriota	Vicinamibacteria	Vicinamibacterales	NA	NA	10	2	2	0	6	12	5	3	6	1	1	6	0	2	0	5	2	6	0	4	12	1	0	1	0	0	7	2	0	0	0	0	2	7	3	7	3	10	0	11	7	3	9	3
ASV199	Actinobacteriota	Thermoleophilia	Solirubrobacterales	67-14	NA	2	2	2	0	0	0	5	15	9	8	2	0	8	2	0	6	2	0	0	0	7	2	0	3	1	0	2	3	2	1	5	3	2	0	1	0	2	0	2	0	0	5	4	6
ASV200	Proteobacteria	Alphaproteobacteria	NA	NA	NA	4	2	15	1	8	0	6	0	4	2	5	0	3	10	0	0	0	0	0	0	0	0	0	0	6	0	1	0	0	0	0	5	14	4	12	19	9	0	1	7	18	7	4	4
ASV201	Armatimonadota	NA	NA	NA	NA	2	3	2	2	0	2	4	9	2	1	0	10	1	3	0	0	0	0	0	10	0	4	0	0	5	0	0	2	2	15	0	2	0	2	0	2	0	0	0	1	1	5	17	15
ASV202	Proteobacteria	Alphaproteobacteria	Rhizobiales	Methyloligellaceae	NA	1	0	5	0	2	0	3	0	5	2	6	0	0	7	0	4	0	1	0	0	6	7	7	7	4	0	7	3	0	4	0	2	2	0	2	3	3	0	0	3	9	6	4	3
ASV203	Proteobacteria	Alphaproteobacteria	Rhodobacterales	Rhodobacteraceae	NA	0	0	0	14	0	0	0	0	0	0	0	0	0	0	0	0	0	0	0	0	0	0	0	0	0	0	0	0	0	0	0	0	0	0	0	0	0	0	0	0	0	0	0	0
ASV204	Planctomycetota	Planctomycetes	Gemmatales	Gemmataceae	Gemmata	2	0	0	0	3	6	6	2	10	2	13	15	6	6	0	3	0	2	0	4	2	0	0	4	2	0	10	1	0	2	7	0	1	0	2	0	0	0	0	1	0	0	2	5
ASV205	Actinobacteriota	Actinobacteria	Propionibacteriales	Propionibacteriaceae	Cutibacterium	0	0	0	0	0	0	0	7	0	2	12	0	4	2	153	1	23	0	7	0	1	0	37	0	0	191	0	0	35	1	18	8	0	0	1	1	1	80	13	0	0	6	0	0
ASV206	Proteobacteria	Gammaproteobacteria	Burkholderiales	Nitrosomonadaceae	MND1	5	0	1	0	0	0	3	4	8	3	5	0	3	0	0	1	0	0	0	0	2	3	0	1	8	0	4	2	8	15	20	1	5	0	7	12	3	0	7	5	0	10	11	4
ASV207	Desulfobacterota	Syntrophobacteria	Syntrophobacterales	Syntrophobacteraceae	Desulfovirga	9	1	43	0	14	0	0	0	0	0	0	0	0	0	0	2	0	0	0	0	0	5	0	0	0	0	0	0	0	0	0	0	0	4	3	2	1	0	0	6	3	0	0	0
ASV208	Desulfobacterota	Desulfuromonadia	Geobacterales	Geobacteraceae	NA	0	0	0	0	0	0	0	0	0	0	0	0	0	0	0	16	3	2	0	11	7	10	7	16	0	20	0	13	0	0	0	0	0	0	0	0	0	0	0	0	0	0	0	0
ASV209	Gemmatimonadota	Gemmatimonadetes	Gemmatimonadales	Gemmatimonadaceae	Roseisolibacter	2	1	1	1	1	0	1	8	0	0	3	0	0	3	0	2	8	5	0	0	12	3	6	5	2	6	0	17	0	5	18	0	7	4	2	5	4	0	3	3	3	4	0	6
ASV210	Proteobacteria	Alphaproteobacteria	NA	NA	NA	1	0	1	0	0	0	0	0	3	0	0	0	4	1	0	0	0	0	0	15	0	6	1	1	5	0	0	6	3	21	31	10	0	5	1	0	2	0	0	0	0	10	5	16
ASV211	Proteobacteria	Gammaproteobacteria	Burkholderiales	Methylophilaceae	Methylobacillus	0	0	0	7	0	0	1	0	1	2	1	0	0	6	0	0	0	0	0	12	0	1	0	7	5	0	1	10	0	4	0	0	0	0	0	0	0	0	0	0	0	6	0	0
ASV212	Proteobacteria	Gammaproteobacteria	Burkholderiales	Comamonadaceae	Caenimonas	0	0	0	0	0	0	29	21	0	71	3	0	8	0	0	0	0	2	0	0	0	0	0	0	0	0	4	0	0	0	0	0	0	0	0	0	0	0	0	0	0	0	0	0
ASV213	Proteobacteria	Gammaproteobacteria	Xanthomonadales	Xanthomonadaceae	Lysobacter	0	0	0	0	0	0	0	0	0	0	0	0	0	0	0	0	0	0	0	0	0	0	0	0	0	0	0	1	0	0	0	109	0	0	0	0	0	0	0	0	0	0	0	0
ASV214	Gemmatimonadota	Gemmatimonadetes	Gemmatimonadales	Gemmatimonadaceae	NA	2	0	0	0	0	12	8	4	6	1	2	12	4	5	0	3	7	1	0	0	1	5	7	7	5	0	9	5	0	2	0	0	2	0	1	1	2	0	0	2	4	1	2	2
ASV215	Proteobacteria	Alphaproteobacteria	Sphingomonadales	Sphingomonadaceae	Sphingomonas	5	2	5	0	1	12	3	1	3	1	4	0	1	3	0	2	2	0	0	0	13	2	0	2	4	0	3	11	0	1	0	0	4	0	6	14	1	0	1	7	2	0	0	1
ASV216	Crenarchaeota	Nitrososphaeria	Nitrososphaerales	Nitrososphaeraceae	Candidatus_Nitrososphaera	6	2	1	1	1	8	1	0	10	2	4	4	1	0	0	1	0	0	0	26	0	2	0	5	0	0	3	3	4	1	0	5	2	6	1	0	0	0	0	1	0	5	16	21
ASV217	Proteobacteria	Gammaproteobacteria	Xanthomonadales	Xanthomonadaceae	Pseudoxanthomonas	0	0	0	23	0	0	0	0	0	0	0	0	0	0	0	0	0	0	0	0	0	0	0	0	0	0	0	0	0	0	0	0	0	0	0	0	0	0	0	0	0	0	0	0
ASV218	Proteobacteria	Alphaproteobacteria	Rhizobiales	Rhizobiaceae	NA	0	0	0	8	0	0	0	0	0	0	0	0	1	0	0	0	0	0	0	20	0	4	0	0	2	0	0	1	23	3	17	4	0	0	0	0	0	0	0	0	0	4	3	11
ASV219	Armatimonadota	Fimbriimonadia	Fimbriimonadales	Fimbriimonadaceae	NA	13	5	13	0	1	0	0	0	0	0	0	0	0	0	0	3	2	5	0	0	2	0	4	1	0	0	0	1	0	0	0	0	5	15	11	18	6	1	1	28	8	0	0	0
ASV220	Acidobacteriota	Vicinamibacteria	Vicinamibacterales	NA	NA	4	0	4	0	2	8	7	0	8	1	4	12	0	3	0	2	3	3	0	7	2	2	0	1	0	0	3	1	3	4	0	0	3	3	2	5	3	0	0	7	5	0	3	6
ASV221	Acidobacteriota	Vicinamibacteria	Vicinamibacterales	NA	NA	6	5	3	1	3	0	1	0	2	0	1	0	0	0	0	6	0	2	0	3	9	2	13	6	0	0	4	3	0	0	0	0	0	2	5	6	1	0	6	5	14	0	2	2
ASV222	Actinobacteriota	Actinobacteria	Micromonosporales	Micromonosporaceae	Micromonospora	6	2	4	1	9	4	4	6	4	1	2	0	0	5	0	1	0	2	0	12	5	2	0	3	4	0	3	1	3	4	14	0	1	1	10	5	4	0	1	8	18	0	4	6
ASV223	Proteobacteria	Gammaproteobacteria	Burkholderiales	Burkholderiaceae	Lautropia	5	10	7	0	7	0	0	0	0	0	0	0	0	0	0	1	6	4	0	0	2	3	6	8	0	0	0	2	0	0	0	0	7	1	5	6	7	0	15	1	0	0	0	0
ASV224	Proteobacteria	Alphaproteobacteria	Rhizobiales	Beijerinckiaceae	NA	4	2	5	0	0	0	5	0	4	1	3	1	4	0	0	2	1	3	0	9	5	3	7	1	3	0	0	2	1	1	2	0	16	7	6	2	2	0	2	3	2	18	3	6
ASV225	Proteobacteria	Gammaproteobacteria	Burkholderiales	TRA3-20	NA	2	8	4	0	1	0	0	0	0	0	0	0	0	0	0	4	5	4	0	0	7	0	7	4	0	0	0	1	0	0	0	0	47	7	3	3	5	0	5	2	3	0	0	0
ASV226	Actinobacteriota	Actinobacteria	Micrococcales	Microbacteriaceae	Agromyces	0	1	1	0	0	8	5	3	8	3	6	11	10	9	54	2	0	0	0	5	5	4	1	4	0	0	4	2	0	3	0	0	1	0	0	0	1	0	1	0	2	2	0	2
ASV227	Chloroflexi	Anaerolineae	Anaerolineales	Anaerolineaceae	Anaerolinea	1	0	5	0	1	0	0	0	0	0	0	0	0	0	0	27	10	7	0	0	1	3	11	15	0	0	0	4	0	0	0	0	1	10	3	0	9	0	0	2	0	0	0	0
ASV228	Cyanobacteria	Cyanobacteriia	Chloroplast	NA	NA	0	1	0	0	204	0	0	0	0	0	25	0	0	2	0	0	8	0	2	0	0	0	0	0	0	0	0	0	0	0	4	0	0	0	0	0	1	24	6	0	12	1	0	0
ASV229	Nitrospirota	Nitrospiria	Nitrospirales	Nitrospiraceae	Nitrospira	11	4	1	0	2	4	1	0	3	1	3	8	9	2	2	1	1	0	0	8	2	0	0	6	7	0	3	1	0	4	0	5	8	6	2	6	0	0	1	6	0	4	18	13
ASV230	Proteobacteria	Gammaproteobacteria	Burkholderiales	Comamonadaceae	Ramlibacter	5	1	10	0	4	0	0	0	0	2	0	0	0	0	0	3	1	4	0	0	1	4	13	11	0	0	0	7	0	2	0	0	7	9	3	6	2	0	4	0	4	0	0	3
ASV231	Proteobacteria	Alphaproteobacteria	NA	NA	NA	1	1	1	2	0	0	4	0	5	3	1	5	3	5	0	1	0	0	0	0	0	8	3	1	6	0	0	2	0	7	0	9	9	0	5	1	3	0	1	5	0	10	2	4
ASV232	Proteobacteria	Alphaproteobacteria	Rhizobiales	Hyphomicrobiaceae	Pedomicrobium	2	0	1	3	0	0	1	0	3	2	2	3	0	0	0	3	1	2	0	0	3	6	0	6	0	0	1	2	0	0	0	0	2	0	3	3	0	0	1	2	0	1	1	0
ASV233	Actinobacteriota	Actinobacteria	Propionibacteriales	Nocardioidaceae	Nocardioides	0	0	0	0	0	6	5	3	3	1	10	6	6	13	0	1	7	6	0	0	2	2	0	1	0	0	6	4	0	0	0	0	3	0	0	1	0	0	0	0	0	0	0	0
ASV234	Proteobacteria	Gammaproteobacteria	Burkholderiales	Nitrosomonadaceae	mle1-7	6	2	5	1	9	0	6	0	3	0	0	0	0	2	0	1	0	0	0	0	5	5	0	1	3	0	1	4	0	0	0	0	2	6	10	9	1	0	0	6	5	0	12	5
ASV235	Actinobacteriota	Thermoleophilia	Gaiellales	NA	NA	0	0	0	0	0	0	5	4	9	9	11	0	0	10	0	0	0	0	0	0	0	3	0	0	2	0	5	1	0	3	0	1	0	0	0	0	0	0	4	0	0	0	7	7
ASV236	Gemmatimonadota	S0134_terrestrial_group	NA	NA	NA	0	0	0	1	0	0	4	0	2	1	1	0	0	3	0	11	4	10	0	0	13	3	0	1	0	0	4	4	2	1	2	1	3	7	3	1	2	0	5	4	3	0	0	3
ASV237	Actinobacteriota	Actinobacteria	Frankiales	Geodermatophilaceae	Geodermatophilus	2	0	0	0	0	0	7	8	2	7	3	10	7	8	10	2	3	2	0	0	9	4	0	2	1	0	4	4	4	2	0	2	1	0	1	1	2	0	0	2	3	1	0	1
ASV238	Planctomycetota	Planctomycetes	Pirellulales	Pirellulaceae	Pirellula	0	0	0	24	0	0	0	0	0	0	0	0	0	0	0	0	0	0	0	0	0	0	0	0	0	0	0	0	0	0	0	0	0	0	0	0	0	0	0	0	0	0	0	0
ASV239	Proteobacteria	Alphaproteobacteria	Rhizobiales	Beijerinckiaceae	Microvirga	3	2	0	0	2	0	3	0	1	3	0	5	6	4	0	0	0	0	0	10	0	10	0	1	10	0	0	4	2	9	2	10	3	2	1	0	0	0	0	0	7	16	27	27
ASV240	Acidobacteriota	Blastocatellia	2021-11-24	NA	NA	3	0	0	0	2	6	8	0	12	3	1	0	2	2	0	5	5	0	0	7	2	2	3	2	2	0	7	1	0	2	2	0	3	3	4	0	0	0	0	2	0	4	5	2
ASV241	Proteobacteria	Gammaproteobacteria	Burkholderiales	Comamonadaceae	NA	0	0	0	0	0	19	7	2	5	1	5	0	8	10	0	2	1	0	0	0	10	0	0	0	0	0	6	1	0	0	0	0	0	0	0	0	0	0	0	0	0	0	0	0
ASV242	Firmicutes	Bacilli	Bacillales	Planococcaceae	NA	4	0	2	0	9	0	1	0	3	0	0	11	0	0	57	0	1	0	0	0	0	5	2	1	1	0	3	2	0	4	0	6	6	15	5	2	1	0	1	2	9	8	14	7
ASV243	Proteobacteria	Gammaproteobacteria	Burkholderiales	Nitrosomonadaceae	mle1-7	0	0	2	0	0	5	12	0	3	0	10	2	2	17	0	4	5	3	0	0	2	1	0	4	0	0	5	6	0	0	0	0	2	0	5	2	3	0	0	1	3	4	0	1
ASV244	Proteobacteria	Alphaproteobacteria	Azospirillales	Azospirillaceae	Azospirillum	0	0	0	0	0	0	0	0	0	0	0	0	0	0	3	15	16	43	0	0	8	7	19	10	0	0	0	9	0	0	0	0	0	0	0	0	0	0	0	0	0	0	0	0
ASV245	Actinobacteriota	Actinobacteria	Micromonosporales	Micromonosporaceae	NA	1	2	3	0	0	0	4	1	4	5	0	0	0	5	0	5	1	0	0	0	6	2	0	1	5	0	2	5	8	2	0	3	1	0	10	6	3	0	1	2	7	4	7	1
ASV246	Actinobacteriota	Actinobacteria	Streptosporangiales	Streptosporangiaceae	Nonomuraea	0	0	0	0	1	8	12	16	9	7	8	5	2	4	3	1	0	0	0	4	1	1	5	0	3	0	2	0	5	1	10	1	0	0	0	4	0	0	0	1	0	0	7	1
ASV247	Bacteroidota	Bacteroidia	Cytophagales	Microscillaceae	NA	4	0	1	0	0	7	3	1	18	2	10	0	0	2	0	4	0	0	0	0	0	4	0	0	0	0	5	0	0	1	0	0	0	0	2	0	0	0	0	1	3	3	9	8
ASV248	Proteobacteria	Alphaproteobacteria	Rhodobacterales	Rhodobacteraceae	Rubellimicrobium	4	3	1	2	2	0	1	4	0	0	0	0	1	2	0	6	3	10	0	0	2	1	5	6	1	0	7	5	0	0	0	1	6	0	8	9	3	0	5	5	6	0	0	1
ASV249	Actinobacteriota	Thermoleophilia	NA	NA	NA	0	0	3	0	2	7	5	12	10	10	1	9	2	8	0	1	1	2	0	6	1	2	4	0	10	0	4	6	0	3	7	2	2	5	1	2	2	0	1	1	0	9	9	10
ASV250	Proteobacteria	Alphaproteobacteria	Sphingomonadales	Sphingomonadaceae	Sphingomonas	3	1	0	0	6	9	8	0	8	0	3	0	0	0	0	5	0	0	0	0	8	3	7	3	0	0	6	14	0	1	0	0	2	5	3	8	3	0	0	1	1	0	0	1
ASV251	Chloroflexi	Chloroflexia	Thermomicrobiales	JG30-KF-CM45	NA	4	3	3	1	0	0	0	9	2	3	0	6	5	2	0	2	3	2	0	8	1	2	0	3	2	25	4	0	0	1	4	1	4	5	2	3	2	0	4	3	0	0	4	5
ASV252	Crenarchaeota	Nitrososphaeria	Nitrososphaerales	Nitrososphaeraceae	Candidatus_Nitrososphaera	11	0	2	0	0	0	2	0	11	3	1	0	0	0	0	0	0	0	0	0	0	0	0	8	1	0	4	2	0	0	0	0	2	6	1	0	0	0	0	1	0	8	15	12
ASV253	Acidobacteriota	Vicinamibacteria	Vicinamibacterales	NA	NA	4	2	0	0	1	0	1	0	0	0	2	0	0	0	0	6	0	0	0	0	3	3	0	2	0	0	2	0	0	1	0	0	1	0	7	5	1	0	0	3	8	0	0	0
ASV254	Acidobacteriota	Acidobacteriae	Solibacterales	Solibacteraceae	Candidatus_Solibacter	3	0	3	0	0	0	0	0	1	0	0	0	1	1	2	14	0	8	0	0	5	4	13	10	0	0	1	8	0	0	0	0	2	0	1	5	3	0	0	4	6	0	0	0
ASV255	Firmicutes	Bacilli	Bacillales	Bacillaceae	Anaerobacillus	0	0	9	0	1	0	0	16	0	0	10	0	4	0	107	0	16	0	5	0	6	0	0	0	2	138	0	2	6	0	24	12	1	0	0	0	5	15	0	0	14	5	0	0
ASV256	Proteobacteria	Alphaproteobacteria	Rhizobiales	Devosiaceae	Devosia	0	0	0	0	0	0	6	0	10	11	14	6	2	6	0	2	2	5	0	0	0	1	1	0	0	0	3	1	0	0	0	0	0	0	0	0	0	0	0	0	0	0	0	0
ASV257	Actinobacteriota	Actinobacteria	Micrococcales	Microbacteriaceae	Agromyces	1	0	0	0	0	0	3	8	7	4	5	10	11	4	0	4	2	8	0	0	3	10	0	3	0	0	2	2	0	3	5	0	0	6	1	3	1	0	0	1	2	0	0	0
ASV258	Proteobacteria	Alphaproteobacteria	Rhizobiales	Devosiaceae	Devosia	0	0	0	0	0	0	11	2	4	34	7	5	8	9	0	1	0	1	0	0	0	3	3	0	0	0	8	0	0	0	0	0	6	4	0	1	0	0	0	0	0	0	0	0
ASV259	Planctomycetota	Planctomycetes	Isosphaerales	Isosphaeraceae	Singulisphaera	7	1	3	1	0	7	1	0	5	0	0	1	3	1	0	5	0	0	0	7	0	2	1	1	3	0	3	1	0	1	0	0	1	9	0	3	9	0	0	2	3	0	8	19
ASV260	Planctomycetota	Planctomycetes	Pirellulales	Pirellulaceae	Pir4_lineage	0	0	0	0	0	0	5	0	13	3	3	0	0	1	0	1	0	0	0	0	0	3	0	2	0	0	4	1	0	1	0	8	2	0	0	4	2	0	0	2	0	1	6	8
ASV261	Chloroflexi	Anaerolineae	SBR1031	A4b	NA	1	0	2	0	2	6	4	2	3	2	8	0	0	2	0	6	4	0	0	11	1	1	2	5	4	0	5	1	0	2	7	0	1	9	0	0	0	0	0	2	2	1	3	12
ASV262	Chloroflexi	TK10	NA	NA	NA	5	2	0	0	0	0	0	3	4	3	0	0	0	0	0	2	3	0	0	2	10	2	0	2	2	0	1	5	4	6	0	6	6	2	1	3	2	0	0	2	0	3	0	2
ASV263	Chloroflexi	Chloroflexia	Chloroflexales	Chloroflexaceae	NA	0	0	0	0	0	0	0	0	2	2	0	0	0	1	0	9	10	26	0	0	8	1	7	10	0	0	0	20	0	0	0	0	2	0	0	1	2	0	0	0	0	0	0	0
ASV264	Desulfobacterota	NA	NA	NA	NA	2	3	3	0	1	6	4	3	1	0	4	12	2	3	0	4	5	3	0	0	2	0	7	7	5	0	0	1	0	0	0	0	3	9	4	2	1	0	0	3	3	2	3	2
ASV265	Planctomycetota	OM190	NA	NA	NA	0	0	3	0	2	0	4	10	6	2	16	13	3	7	0	1	0	0	0	0	4	4	3	4	2	0	4	8	0	0	3	0	5	4	1	0	0	0	0	0	0	0	2	2
ASV266	Acidobacteriota	Holophagae	Subgroup_7	NA	NA	5	0	0	0	0	10	2	0	2	0	0	0	0	4	0	7	3	4	0	5	6	2	2	5	2	0	3	4	0	0	0	0	4	9	2	9	1	0	1	1	0	0	3	1
ASV267	Planctomycetota	Planctomycetes	Gemmatales	Gemmataceae	NA	10	0	0	0	0	11	4	5	12	3	0	10	2	2	0	3	2	0	0	12	4	2	6	4	11	0	4	5	0	2	18	0	1	5	1	2	1	0	1	2	0	1	9	10
ASV268	Bacteroidota	Kapabacteria	Kapabacteriales	NA	NA	3	1	1	0	0	5	4	2	2	3	0	0	0	1	0	7	4	0	0	0	1	3	0	5	0	0	2	0	3	0	0	0	0	0	2	1	5	0	3	10	0	1	0	2
ASV269	Actinobacteriota	Actinobacteria	Micrococcales	Microbacteriaceae	Agromyces	2	1	0	3	0	0	1	4	4	10	4	10	5	4	0	0	5	6	0	0	2	0	2	0	1	0	5	1	0	4	0	0	2	0	1	0	1	0	0	1	3	2	1	0
ASV270	Firmicutes	Bacilli	Bacillales	Bacillaceae	Anaerobacillus	0	3	2	0	1	0	1	4	0	0	0	0	0	1	196	0	2	4	4	0	3	0	8	0	0	9	0	3	9	0	47	10	1	0	0	0	6	22	0	0	11	3	0	0
ASV271	Actinobacteriota	Actinobacteria	Propionibacteriales	Nocardioidaceae	Marmoricola	1	0	2	0	5	0	3	10	4	1	1	8	1	5	0	2	0	1	0	0	5	1	11	2	1	24	3	5	0	0	0	0	4	8	7	3	0	0	5	1	7	1	0	0
ASV272	Proteobacteria	Alphaproteobacteria	Rhizobiales	Rhizobiaceae	Ensifer	0	0	0	12	0	0	0	0	0	0	5	2	1	0	0	0	0	0	0	0	0	3	0	0	0	0	0	0	0	4	14	0	0	0	0	0	0	0	0	0	0	4	0	1
ASV273	Armatimonadota	NA	NA	NA	NA	3	2	2	1	0	4	1	5	0	0	0	0	5	0	0	4	0	2	0	0	0	0	0	1	6	0	0	3	4	3	2	0	5	5	4	10	3	0	0	4	0	4	22	7
ASV274	Proteobacteria	Alphaproteobacteria	Sphingomonadales	Sphingomonadaceae	Sphingomonas	2	0	10	0	1	0	3	0	6	5	2	4	7	5	0	2	1	2	0	0	2	2	0	3	0	0	2	6	0	0	4	0	1	12	7	7	4	0	0	12	4	1	0	0
ASV275	Proteobacteria	Alphaproteobacteria	Rhizobiales	Xanthobacteraceae	Pseudorhodoplanes	0	0	0	0	0	0	2	0	0	50	2	0	9	1	0	0	9	2	0	0	0	0	18	0	0	0	0	0	0	0	0	0	0	0	0	0	0	0	0	0	0	0	0	0
ASV276	Proteobacteria	Alphaproteobacteria	Sphingomonadales	Sphingomonadaceae	NA	0	0	0	0	0	12	7	0	3	3	14	7	3	6	0	4	0	0	0	0	0	0	0	5	0	0	17	3	0	0	0	0	0	0	0	0	0	0	0	0	0	0	0	0
ASV277	Proteobacteria	Alphaproteobacteria	Rhizobiales	Devosiaceae	Devosia	0	0	0	4	0	0	0	0	1	1	1	0	0	0	0	0	0	0	0	7	0	5	0	0	0	0	0	1	19	2	11	19	0	0	0	0	0	0	0	0	0	3	0	0
ASV278	Chloroflexi	Anaerolineae	SBR1031	A4b	NA	3	1	1	0	3	0	0	0	0	0	0	0	0	0	0	15	11	8	0	1	3	2	10	14	0	29	0	4	0	0	0	0	1	13	1	1	3	0	0	3	3	0	0	0
ASV279	Acidobacteriota	Vicinamibacteria	Vicinamibacterales	Vicinamibacteraceae	NA	1	0	0	2	0	0	2	8	3	1	7	0	0	4	0	0	0	0	0	7	0	6	0	1	1	0	4	1	14	7	5	0	1	6	0	1	0	0	0	1	0	0	8	7
ASV280	Acidobacteriota	Vicinamibacteria	Vicinamibacterales	NA	NA	6	1	3	0	1	5	3	1	1	0	0	0	2	0	0	2	2	4	0	0	3	2	0	4	2	0	3	0	0	0	0	0	0	4	7	9	0	0	6	5	0	2	7	2
ASV281	Actinobacteriota	Actinobacteria	Propionibacteriales	Nocardioidaceae	Nocardioides	2	0	0	0	0	0	3	7	5	5	6	9	0	1	0	0	0	0	0	6	8	1	0	4	0	0	3	2	0	1	0	0	2	0	0	0	2	0	0	1	0	2	1	5
ASV282	Actinobacteriota	Actinobacteria	Micrococcales	Microbacteriaceae	Microbacterium	2	0	0	4	0	0	1	8	1	0	0	0	1	0	0	2	0	0	0	0	0	10	0	0	0	0	0	0	4	5	0	3	1	3	1	1	0	0	0	1	0	0	0	0
ASV283	Proteobacteria	Gammaproteobacteria	Xanthomonadales	Xanthomonadaceae	Lysobacter	0	0	0	6	0	0	0	0	0	0	0	0	0	0	0	0	0	0	0	4	0	7	0	0	0	0	0	0	4	5	30	0	0	0	0	0	0	0	0	0	0	5	1	1
ASV284	Acidobacteriota	Vicinamibacteria	Vicinamibacterales	NA	NA	3	0	2	0	0	0	2	3	5	2	0	0	0	0	0	12	2	20	0	13	1	1	4	6	4	0	4	2	0	1	2	0	0	7	3	1	5	0	0	2	0	2	0	0
ASV285	Acidobacteriota	Vicinamibacteria	Vicinamibacterales	Vicinamibacteraceae	NA	3	2	5	0	0	0	5	3	3	1	3	14	7	3	0	3	0	2	0	0	2	3	5	3	4	0	5	0	0	5	0	0	4	0	0	11	0	0	0	3	8	0	11	12
ASV286	Cyanobacteria	Sericytochromatia	NA	NA	NA	3	1	1	0	12	0	0	0	1	0	0	0	0	0	0	2	0	4	0	0	0	3	0	1	0	0	0	0	24	9	7	7	0	9	3	7	3	0	1	0	3	3	0	0
ASV287	Proteobacteria	Gammaproteobacteria	Burkholderiales	SC-I-84	NA	5	0	6	0	3	0	0	0	0	0	0	0	0	0	0	1	2	9	0	4	19	6	0	5	0	0	0	7	0	0	0	0	0	0	7	5	4	0	2	5	2	0	1	0
ASV288	Proteobacteria	Gammaproteobacteria	Burkholderiales	Comamonadaceae	Limnohabitans	1	2	16	0	0	0	0	0	0	1	4	0	0	0	0	5	1	0	0	0	0	0	3	1	0	0	0	0	0	0	0	0	4	0	0	0	5	0	2	13	0	0	0	0
ASV289	Gemmatimonadota	AKAU4049	NA	NA	NA	1	0	2	0	0	7	9	7	5	0	2	7	5	6	0	1	3	6	0	0	0	2	0	5	5	0	4	1	0	1	0	0	0	9	2	2	0	0	0	3	7	0	4	1
ASV290	Acidobacteriota	Thermoanaerobaculia	Thermoanaerobaculales	Thermoanaerobaculaceae	Subgroup_10	6	2	6	0	2	0	0	1	0	0	0	0	3	0	0	1	9	7	0	3	5	4	0	2	4	0	2	0	0	1	0	0	0	2	3	1	5	0	1	1	1	0	5	2
ASV291	Acidobacteriota	Acidobacteriae	Solibacterales	Solibacteraceae	Candidatus_Solibacter	2	1	0	0	1	9	0	0	6	0	0	10	0	1	0	3	2	1	0	0	1	5	2	2	0	0	7	4	0	0	0	0	5	19	2	8	4	0	1	2	0	0	0	0
ASV292	Bacteroidota	Bacteroidia	Cytophagales	Microscillaceae	NA	0	0	0	0	0	7	8	4	4	7	17	2	0	4	0	0	0	0	0	0	0	0	0	2	0	0	11	0	0	0	0	0	0	0	0	0	0	0	0	0	0	1	0	1
ASV293	Proteobacteria	Alphaproteobacteria	Sphingomonadales	Sphingomonadaceae	Sphingomonas	0	1	3	0	1	0	6	7	5	2	10	8	13	4	0	6	0	1	0	0	2	0	0	1	0	0	10	3	0	0	0	0	2	0	6	2	0	0	0	2	13	0	0	0
ASV294	Actinobacteriota	Actinobacteria	Pseudonocardiales	Pseudonocardiaceae	Lechevalieria	0	0	0	1	0	7	2	5	6	9	2	5	2	2	0	0	0	0	0	17	0	3	3	0	1	0	0	1	1	9	0	0	0	0	0	0	0	0	0	0	0	4	0	12
ASV295	Acidobacteriota	Blastocatellia	2021-11-24	NA	NA	4	2	0	1	4	0	0	0	5	4	0	2	0	0	0	2	0	0	0	6	1	3	1	2	1	0	0	1	0	3	0	0	2	6	3	1	1	0	2	5	5	2	4	4
ASV296	Chloroflexi	Anaerolineae	SBR1031	A4b	NA	2	0	1	0	2	0	0	0	0	0	2	1	0	1	0	12	7	0	0	10	1	3	7	10	0	0	0	4	0	2	0	0	5	8	1	2	0	0	0	4	0	6	6	9
ASV297	Proteobacteria	Alphaproteobacteria	Rhizobiales	Rhizobiaceae	Aminobacter	0	0	0	9	0	0	0	0	0	0	0	0	0	0	0	0	0	0	0	0	0	0	0	0	0	0	0	0	0	0	0	0	0	0	0	0	0	0	0	0	0	0	0	0
ASV298	Planctomycetota	Planctomycetes	Gemmatales	Gemmataceae	Gemmata	4	0	0	0	0	0	2	2	4	1	0	2	5	2	0	4	7	9	0	3	1	4	0	6	1	0	6	3	0	2	0	0	0	4	0	1	1	0	0	4	0	0	0	5
ASV299	Proteobacteria	Alphaproteobacteria	Caulobacterales	Hyphomonadaceae	SWB02	0	0	0	10	0	0	0	0	0	0	0	0	0	0	0	0	0	0	0	0	0	0	0	0	0	0	0	0	0	0	0	0	0	0	0	0	0	0	0	0	0	0	0	0
ASV300	Firmicutes	Bacilli	Bacillales	Bacillaceae	Bacillus	0	4	1	2	1	0	0	0	0	0	0	0	0	0	0	0	0	0	0	0	0	3	0	0	1	0	0	0	0	0	0	0	0	0	3	0	0	166	3	2	0	0	0	0
ASV301	Bacteroidota	Bacteroidia	Flavobacteriales	Flavobacteriaceae	Salinimicrobium	0	0	0	0	0	0	0	0	0	0	0	0	0	0	0	0	0	0	0	0	0	0	0	0	0	0	0	0	0	0	0	73	0	0	0	0	0	0	0	0	0	0	0	0
ASV302	Desulfobacterota	NA	NA	NA	NA	1	0	1	0	0	0	0	4	0	1	0	0	0	0	0	1	0	2	0	10	6	1	0	5	11	0	0	0	0	2	2	1	1	2	5	5	4	6	0	3	5	9	10	9
ASV303	Actinobacteriota	Thermoleophilia	Solirubrobacterales	Solirubrobacteraceae	Patulibacter	0	0	0	7	0	0	0	0	0	0	0	0	0	0	0	0	0	0	0	0	0	0	0	0	0	0	0	0	0	0	0	0	0	0	0	0	0	0	0	0	0	0	0	0
ASV304	Actinobacteriota	Thermoleophilia	Gaiellales	NA	NA	2	0	0	0	0	15	5	2	4	3	6	15	4	4	0	0	0	0	0	0	0	2	0	0	4	0	2	2	2	5	0	6	0	0	0	1	0	0	0	0	0	5	11	5
ASV305	Actinobacteriota	Thermoleophilia	Solirubrobacterales	67-14	NA	0	0	2	0	0	23	2	8	7	9	4	10	3	4	0	0	3	0	0	0	8	6	0	1	2	0	2	3	0	2	0	0	0	0	0	0	0	0	0	1	0	3	5	2
ASV306	Planctomycetota	Planctomycetes	Pirellulales	Pirellulaceae	NA	3	0	1	0	3	6	3	0	1	1	1	9	0	2	0	1	0	0	0	4	1	3	0	2	0	0	7	7	0	1	0	0	2	6	1	0	3	0	1	2	4	0	1	2
ASV307	Planctomycetota	OM190	NA	NA	NA	2	3	3	0	0	0	0	0	0	0	0	0	0	0	0	0	1	0	0	0	2	0	0	0	0	0	0	0	0	0	0	0	0	0	2	3	13	0	8	12	0	0	0	0
ASV308	Actinobacteriota	Thermoleophilia	Gaiellales	Gaiellaceae	Gaiella	1	0	2	0	0	0	9	7	2	2	7	0	10	3	0	1	0	7	0	0	0	5	0	3	0	0	2	3	0	2	0	0	0	0	3	0	4	0	0	2	0	0	0	0
ASV309	Bacteroidota	Bacteroidia	Flavobacteriales	Flavobacteriaceae	Aquibacter	0	0	0	0	0	0	0	0	0	0	0	0	0	0	0	0	0	0	0	0	0	0	0	0	0	0	0	0	0	0	0	57	0	0	0	0	0	0	0	0	0	0	0	0
ASV310	Planctomycetota	Planctomycetes	Pirellulales	Pirellulaceae	Pir4_lineage	1	1	0	0	0	23	6	0	13	0	0	14	2	8	0	1	0	0	0	0	0	0	0	1	0	0	12	0	0	2	0	0	0	0	1	1	0	7	5	0	0	1	1	3
ASV311	Verrucomicrobiota	Verrucomicrobiae	Pedosphaerales	Pedosphaeraceae	NA	0	1	0	0	3	0	0	0	3	2	0	0	0	0	0	9	2	0	0	7	2	5	1	9	0	0	0	5	0	1	0	0	6	31	0	0	0	0	0	0	0	0	0	3
ASV312	Chloroflexi	Chloroflexia	Thermomicrobiales	JG30-KF-CM45	NA	3	2	1	2	2	0	0	0	2	0	0	0	1	0	0	1	0	1	0	0	1	4	0	2	1	0	0	1	0	1	0	0	2	0	2	1	5	4	0	2	0	1	0	0
ASV313	Actinobacteriota	Actinobacteria	Micrococcales	Brevibacteriaceae	Brevibacterium	0	0	0	0	0	3	12	2	4	0	0	22	16	8	0	1	0	0	0	5	0	0	0	0	0	0	3	0	2	1	0	6	0	0	0	0	0	0	0	0	0	0	0	0
ASV314	Proteobacteria	Alphaproteobacteria	Sphingomonadales	Sphingomonadaceae	Altererythrobacter	1	0	6	1	1	5	1	0	0	0	0	2	3	1	0	0	0	1	0	0	3	4	0	1	6	0	1	2	1	7	0	7	1	7	3	2	0	0	0	0	9	11	4	8
ASV315	Planctomycetota	Phycisphaerae	Tepidisphaerales	WD2101_soil_group	NA	0	1	0	0	0	7	7	0	3	0	4	8	2	1	0	10	1	2	0	3	3	0	2	5	1	0	8	3	0	1	0	1	0	0	1	2	1	0	0	0	0	6	1	2
ASV316	Proteobacteria	Gammaproteobacteria	Salinisphaerales	Solimonadaceae	Panacagrimonas	0	0	0	0	0	0	0	0	0	3	0	0	35	0	0	0	3	0	0	0	0	0	88	1	60	67	0	0	0	0	0	0	0	0	0	0	0	0	0	0	0	0	0	2
ASV317	Proteobacteria	Gammaproteobacteria	Burkholderiales	Methylophilaceae	MM2	0	0	0	0	0	0	0	0	0	0	0	0	0	11	0	0	0	0	0	0	0	10	0	0	0	0	0	0	0	0	0	0	0	0	0	0	0	0	0	0	0	0	0	0
ASV318	Acidobacteriota	Holophagae	Subgroup_7	NA	NA	2	0	2	0	3	0	1	0	0	1	0	0	0	0	0	6	1	5	0	0	5	2	2	3	0	0	2	8	0	0	0	0	1	0	3	5	4	0	1	0	8	0	0	0
ASV319	Planctomycetota	Planctomycetes	Pirellulales	Pirellulaceae	Pir4_lineage	4	0	0	0	4	6	2	0	11	1	0	10	3	1	0	1	0	0	0	0	0	1	1	2	5	0	19	0	0	2	0	0	0	6	2	0	2	0	0	3	0	1	4	7
ASV320	Acidobacteriota	Vicinamibacteria	Vicinamibacterales	Vicinamibacteraceae	NA	4	0	4	0	0	11	5	0	1	5	0	0	3	3	0	3	0	2	0	0	1	1	0	1	1	0	8	2	1	2	0	0	1	0	1	3	1	0	0	3	0	6	15	4
ASV321	Chloroflexi	Chloroflexia	Thermomicrobiales	JG30-KF-CM45	NA	0	0	1	0	0	7	0	5	3	2	0	2	1	0	0	3	1	2	0	0	0	3	4	0	1	0	2	3	6	2	6	0	0	2	4	1	5	0	0	1	3	0	1	0
ASV322	Acidobacteriota	Vicinamibacteria	Vicinamibacterales	NA	NA	5	0	1	0	0	0	2	0	4	0	0	0	0	2	0	5	4	0	0	4	5	1	0	1	1	0	2	10	0	0	0	0	1	0	3	2	3	0	0	3	4	0	5	6
ASV323	Acidobacteriota	Holophagae	Subgroup_7	NA	NA	3	0	2	0	1	0	1	0	1	0	0	0	0	0	0	3	4	0	0	0	4	3	9	10	0	0	1	5	0	0	0	0	1	3	6	6	1	0	2	4	0	0	0	0
ASV324	Proteobacteria	Gammaproteobacteria	Pseudomonadales	Pseudomonadaceae	Azotobacter	0	0	0	0	0	8	8	0	9	4	2	29	14	2	0	0	0	0	0	0	0	1	0	0	0	0	16	4	0	0	0	0	0	0	0	0	0	0	0	0	0	0	0	0
ASV325	Proteobacteria	Alphaproteobacteria	NA	NA	NA	0	0	0	4	0	0	0	0	1	0	0	0	0	1	0	0	0	0	0	0	0	1	0	0	0	0	0	0	0	5	0	1	0	0	1	2	1	0	0	0	1	0	3	1
ASV326	Proteobacteria	Gammaproteobacteria	Steroidobacterales	Steroidobacteraceae	Steroidobacter	0	0	1	0	0	0	2	0	3	0	9	0	0	0	0	0	3	0	0	0	0	0	0	0	0	0	1	0	2	6	7	0	1	5	0	4	0	0	6	12	12	0	4	7
ASV327	Proteobacteria	Gammaproteobacteria	Burkholderiales	Nitrosomonadaceae	MND1	1	0	2	0	0	0	0	0	3	0	0	0	0	0	0	2	7	0	0	0	13	4	0	3	1	0	1	6	13	8	0	0	3	0	4	2	0	0	0	1	0	5	1	3
ASV328	Cyanobacteria	Cyanobacteriia	Phormidesmiales	Nodosilineaceae	Nodosilinea_PCC-7104	0	0	0	3	0	0	0	0	0	0	0	0	0	0	0	0	0	0	0	0	0	22	0	0	0	0	0	0	0	3	0	0	0	0	0	0	0	0	0	0	0	0	0	0
ASV329	Proteobacteria	Gammaproteobacteria	Burkholderiales	Sulfuricellaceae	Sulfurirhabdus	6	3	3	0	1	0	0	0	0	0	0	0	0	0	0	3	8	11	0	3	12	4	8	2	0	55	0	16	0	0	0	0	0	6	7	3	7	0	1	0	14	0	0	0
ASV330	Planctomycetota	Planctomycetes	Planctomycetales	NA	NA	11	1	0	0	0	13	8	0	9	0	0	5	0	2	0	1	0	0	0	4	4	0	0	1	0	0	3	2	0	0	0	0	0	1	3	2	0	0	2	5	2	2	3	0
ASV331	Proteobacteria	Gammaproteobacteria	Steroidobacterales	Steroidobacteraceae	Steroidobacter	0	1	0	3	0	8	9	1	6	4	1	0	2	6	0	1	0	0	0	0	0	1	3	2	0	0	9	0	0	0	0	0	0	0	0	0	0	0	0	0	0	0	0	0
ASV332	Chloroflexi	Chloroflexia	Thermomicrobiales	JG30-KF-CM45	NA	2	2	0	5	2	0	0	0	0	0	0	0	0	0	0	0	3	0	0	0	0	7	1	2	0	0	0	1	2	3	0	0	1	0	0	2	0	0	0	0	0	0	0	2
ASV333	Actinobacteriota	Actinobacteria	Corynebacteriales	Mycobacteriaceae	Mycobacterium	0	0	0	1	3	0	1	0	5	1	9	0	0	0	0	2	0	5	0	0	1	0	0	0	0	0	0	4	0	0	0	1	0	0	0	0	0	0	0	1	0	0	2	0
ASV334	Proteobacteria	Alphaproteobacteria	Rhizobiales	Rhizobiaceae	NA	0	0	0	0	0	0	0	0	0	0	0	0	0	0	0	0	0	0	0	0	0	9	0	0	0	0	0	0	0	17	0	1	0	0	0	0	0	0	0	0	0	8	0	0
ASV335	Actinobacteriota	Thermoleophilia	Solirubrobacterales	67-14	NA	1	1	0	2	0	17	3	11	7	7	5	11	16	4	0	1	0	1	0	0	0	0	0	0	3	0	2	0	0	0	0	0	0	0	0	0	0	0	0	0	0	0	2	0
ASV336	Acidobacteriota	Vicinamibacteria	Vicinamibacterales	Vicinamibacteraceae	NA	3	0	1	0	0	11	7	0	9	0	0	6	3	6	0	0	8	0	0	0	2	1	0	6	1	0	8	1	0	0	0	0	0	0	1	7	1	0	0	2	1	1	2	1
ASV337	Chloroflexi	Anaerolineae	Anaerolineales	Anaerolineaceae	Anaerolinea	7	0	0	0	1	0	0	0	0	0	0	0	0	0	0	11	0	2	0	0	4	3	7	8	0	0	0	5	0	0	0	0	0	0	1	2	9	0	0	3	5	0	0	0
ASV338	Gemmatimonadota	Gemmatimonadetes	Gemmatimonadales	Gemmatimonadaceae	NA	2	0	1	0	0	0	1	6	2	2	3	0	4	2	0	1	1	4	0	4	0	3	0	1	3	0	1	9	0	5	0	0	0	0	2	3	1	0	0	3	0	4	11	20
ASV339	Acidobacteriota	Holophagae	Subgroup_7	NA	NA	1	3	4	0	3	0	0	0	0	0	0	0	0	0	0	6	0	6	0	0	5	1	2	7	0	0	0	1	0	0	0	0	2	0	7	7	2	0	0	5	6	0	0	0
ASV340	Proteobacteria	Gammaproteobacteria	Burkholderiales	Rhodocyclaceae	Azoarcus	1	0	1	0	10	14	17	4	1	0	0	15	14	10	0	13	2	4	0	0	5	1	4	6	0	0	3	1	0	0	0	0	0	0	9	5	0	0	0	4	3	0	0	0
ASV341	Gemmatimonadota	Gemmatimonadetes	Gemmatimonadales	Gemmatimonadaceae	NA	1	1	7	0	0	0	0	0	0	0	0	0	0	0	0	0	0	0	0	9	0	1	0	0	8	0	0	1	8	4	8	0	2	0	3	3	0	0	0	5	0	11	17	10
ASV342	Proteobacteria	Gammaproteobacteria	Xanthomonadales	Xanthomonadaceae	Arenimonas	0	0	0	2	0	0	0	0	0	0	0	0	0	0	0	0	0	0	0	0	0	4	0	0	0	0	0	0	25	15	3	4	0	0	0	0	0	0	0	0	0	0	0	0
ASV343	Desulfobacterota	Desulfovibrionia	Desulfovibrionales	Desulfovibrionaceae	Desulfovibrio	0	0	1	0	0	0	0	0	0	0	0	0	0	0	0	13	5	9	0	2	10	4	3	9	0	0	0	13	0	0	0	0	0	0	0	0	0	0	0	0	6	0	0	0
ASV344	Actinobacteriota	Actinobacteria	Frankiales	Geodermatophilaceae	Geodermatophilus	0	0	1	10	0	0	0	0	0	1	1	0	0	1	0	1	5	2	0	0	0	1	0	0	0	0	0	2	11	0	0	0	3	0	1	1	1	0	0	0	0	0	0	0
ASV345	Actinobacteriota	Thermoleophilia	NA	NA	NA	2	0	1	0	0	0	5	10	5	3	4	0	1	2	0	0	3	2	0	0	0	1	0	1	7	0	2	2	0	2	0	0	2	0	2	3	2	0	2	3	9	8	3	2
ASV346	Chloroflexi	Chloroflexia	Chloroflexales	Chloroflexaceae	Candidatus_Chloroploca	2	0	0	0	0	17	4	6	3	0	0	6	1	4	0	2	6	4	0	0	2	1	0	7	0	0	0	0	0	0	0	0	1	0	0	2	1	0	0	1	0	0	0	2
ASV347	Actinobacteriota	Acidimicrobiia	Actinomarinales	NA	NA	1	0	2	0	3	19	8	0	3	2	5	7	3	4	0	5	1	0	0	0	7	1	2	5	0	0	5	3	0	0	0	0	1	0	3	2	0	0	0	0	1	0	0	1
ASV348	Chloroflexi	Anaerolineae	SBR1031	A4b	NA	1	0	1	0	3	0	0	0	0	0	0	0	0	0	0	10	0	2	0	9	1	3	2	8	0	0	0	2	0	0	0	0	3	10	2	2	1	0	0	5	0	0	0	0
ASV349	Gemmatimonadota	Gemmatimonadetes	Gemmatimonadales	Gemmatimonadaceae	Roseisolibacter	2	0	0	2	0	0	1	0	0	1	0	0	0	1	2	0	0	9	0	0	4	5	1	2	7	0	0	4	1	1	0	2	4	0	3	2	1	0	2	0	0	1	3	6
ASV350	Chloroflexi	Chloroflexia	Chloroflexales	Roseiflexaceae	NA	2	0	1	0	5	3	0	0	0	0	0	5	1	0	0	2	0	0	0	1	0	0	3	1	0	0	0	3	0	0	0	0	3	5	4	9	3	0	0	6	2	0	0	0
ASV351	Acidobacteriota	Vicinamibacteria	Vicinamibacterales	NA	NA	4	1	1	0	0	0	3	5	0	3	0	0	1	2	0	7	5	4	0	0	0	5	7	1	0	0	1	2	0	1	0	0	2	0	4	2	1	0	0	1	0	0	0	0
ASV352	Actinobacteriota	Thermoleophilia	Solirubrobacterales	Solirubrobacteraceae	Solirubrobacter	0	0	1	1	1	0	4	0	5	2	2	14	3	4	0	3	15	1	0	0	2	2	0	3	0	0	4	6	0	1	0	0	0	0	1	1	0	0	2	0	3	2	0	0
ASV353	Proteobacteria	Alphaproteobacteria	Rhizobiales	Hyphomicrobiaceae	Filomicrobium	0	0	0	2	0	0	0	0	0	0	0	0	0	0	0	0	0	0	0	0	0	11	0	0	5	0	0	0	1	8	0	1	0	0	0	0	0	0	0	0	0	9	0	0
ASV354	Planctomycetota	OM190	NA	NA	NA	1	0	8	0	0	3	1	0	0	0	0	2	4	1	0	4	0	1	0	0	5	1	0	3	0	0	1	2	0	1	0	0	0	6	0	4	0	0	0	1	3	0	1	2
ASV355	Bacteroidota	Bacteroidia	Chitinophagales	Saprospiraceae	NA	1	0	0	0	0	0	0	0	2	1	5	0	0	0	0	1	0	0	0	0	3	1	5	11	0	0	1	1	1	0	0	0	0	0	0	0	0	0	0	0	0	0	0	0
ASV356	Acidobacteriota	Acidobacteriae	Bryobacterales	Bryobacteraceae	Bryobacter	5	3	3	0	0	7	2	0	4	1	2	7	0	0	0	5	0	0	0	10	1	3	0	0	1	0	1	0	0	6	0	0	0	9	0	2	0	0	1	2	0	2	6	6
ASV357	Actinobacteriota	Thermoleophilia	Solirubrobacterales	67-14	NA	1	2	0	0	0	0	4	2	5	7	4	8	0	3	0	2	2	4	0	0	0	1	0	5	0	0	4	3	0	2	0	0	0	0	3	0	1	0	0	0	0	0	3	0
ASV358	Cyanobacteria	Vampirivibrionia	Vampirovibrionales	Vampirovibrionaceae	Vampirovibrio	0	0	0	0	0	8	17	6	3	0	0	3	5	1	0	0	0	0	0	17	0	0	0	2	8	0	39	0	0	0	0	5	0	0	0	0	0	0	0	0	0	6	0	0
ASV359	Proteobacteria	Alphaproteobacteria	Rhizobiales	Pleomorphomonadaceae	Chthonobacter	0	0	0	5	0	0	0	0	0	0	0	0	0	0	0	0	0	0	0	0	0	5	0	0	0	0	0	0	0	9	3	4	0	0	0	0	0	0	0	0	0	0	0	1
ASV360	Acidobacteriota	Acidobacteriae	Bryobacterales	Bryobacteraceae	Bryobacter	5	0	0	1	0	0	1	0	3	0	0	0	0	0	0	6	11	5	0	5	1	0	0	4	0	0	1	5	0	0	0	0	0	5	2	1	0	0	0	0	0	0	0	2
ASV361	Proteobacteria	Alphaproteobacteria	Azospirillales	Azospirillaceae	Azospirillum	2	1	4	0	8	0	0	0	0	0	0	0	0	0	0	2	0	6	0	0	19	4	2	3	0	0	0	14	0	0	0	0	5	8	9	2	2	0	1	6	0	0	0	0
ASV362	Chloroflexi	KD4-96	NA	NA	NA	2	1	5	1	0	0	0	0	3	3	2	0	0	1	0	3	3	0	0	0	0	3	0	0	4	0	0	4	0	4	0	0	0	3	5	2	0	0	0	1	3	0	3	2
ASV363	Crenarchaeota	Nitrososphaeria	Nitrososphaerales	Nitrososphaeraceae	NA	4	0	1	0	0	0	0	0	4	1	5	0	3	0	0	0	5	0	0	0	0	0	0	3	1	0	7	0	0	0	0	0	1	0	3	0	0	0	2	5	0	0	5	4
ASV364	Chloroflexi	Anaerolineae	SBR1031	A4b	NA	3	2	1	0	2	0	0	0	0	0	0	0	0	0	0	16	3	6	0	0	3	4	3	8	0	0	0	1	0	0	0	0	2	0	2	1	2	0	0	0	0	0	0	0
ASV365	Firmicutes	Bacilli	Bacillales	Bacillaceae	Anaerobacillus	0	0	0	0	0	0	0	1	0	0	3	0	3	0	146	0	6	7	0	0	3	0	7	0	2	45	0	0	4	0	32	1	1	0	0	3	0	6	3	0	10	5	0	0
ASV366	Actinobacteriota	Acidimicrobiia	NA	NA	NA	2	1	0	0	2	0	1	0	1	0	2	0	0	0	0	6	1	2	0	2	2	1	3	1	4	0	2	0	1	1	4	0	0	0	3	4	3	0	1	1	2	1	2	5
ASV367	Chloroflexi	Dehalococcoidia	S085	NA	NA	1	0	1	0	0	11	5	3	5	2	3	12	5	3	0	4	0	1	0	8	0	1	0	3	0	0	4	2	0	2	6	1	0	0	1	2	0	0	1	0	0	0	9	6
ASV368	Proteobacteria	Alphaproteobacteria	Acetobacterales	Acetobacteraceae	NA	4	0	4	0	6	0	0	0	0	0	0	0	0	0	0	2	6	7	0	0	5	1	5	4	0	0	0	8	0	0	0	0	8	4	6	5	0	0	0	3	5	0	0	0
ASV369	Acidobacteriota	Vicinamibacteria	Vicinamibacterales	Vicinamibacteraceae	NA	4	0	1	0	0	0	2	0	1	2	1	0	0	0	0	4	3	7	0	0	8	3	9	11	1	0	0	6	0	0	0	0	1	0	5	0	2	0	2	8	0	0	0	0
ASV370	Acidobacteriota	Vicinamibacteria	Vicinamibacterales	NA	NA	3	0	0	0	0	26	6	7	0	5	1	0	0	4	0	3	3	2	0	0	9	3	6	8	0	0	10	2	0	3	0	0	0	0	0	0	0	0	0	0	0	0	0	0
ASV371	Actinobacteriota	Actinobacteria	Corynebacteriales	Mycobacteriaceae	Mycobacterium	0	0	0	6	0	0	0	1	0	0	0	0	0	0	0	0	0	0	0	0	0	0	0	0	0	0	0	0	0	0	0	0	0	0	0	0	0	0	0	0	0	0	0	0
ASV372	Verrucomicrobiota	Verrucomicrobiae	Pedosphaerales	Pedosphaeraceae	NA	0	0	0	4	0	0	0	0	0	0	0	0	0	0	0	0	0	0	0	0	0	7	0	0	0	0	0	0	2	6	0	0	0	0	0	0	0	0	0	0	0	0	0	0
ASV373	Actinobacteriota	Actinobacteria	Micrococcales	Micrococcaceae	Kocuria	0	0	0	0	0	0	0	0	1	0	0	0	6	5	0	0	0	0	0	0	0	3	0	0	0	0	1	0	1	2	37	3	0	0	0	0	0	0	0	0	0	10	0	4
ASV374	Proteobacteria	Alphaproteobacteria	Rhizobiales	Rhizobiaceae	NA	0	0	0	4	0	0	0	0	0	0	0	0	0	0	0	0	0	0	0	6	0	3	0	0	1	0	0	0	12	2	11	0	0	0	0	0	0	0	0	0	0	3	0	2
ASV375	Nitrospirota	Nitrospiria	Nitrospirales	Nitrospiraceae	Nitrospira	3	0	1	0	1	8	1	0	1	0	0	11	4	1	4	9	1	0	0	4	1	0	4	3	1	0	6	1	0	0	0	0	1	5	1	6	0	0	0	0	7	1	1	2
ASV376	Cyanobacteria	Cyanobacteriia	Phormidesmiales	Nodosilineaceae	Nodosilinea_PCC-7104	0	0	0	4	0	0	0	0	0	0	0	0	0	0	0	0	0	0	0	0	0	17	0	0	0	0	0	0	0	5	2	0	0	0	0	0	0	0	0	0	0	0	0	0
ASV377	Bacteroidota	Bacteroidia	Flavobacteriales	Flavobacteriaceae	NA	0	0	0	2	0	0	0	0	0	0	0	0	0	0	0	0	0	0	0	0	0	5	0	0	0	0	0	0	1	5	0	8	0	0	0	0	0	0	0	0	0	0	0	0
ASV378	Acidobacteriota	Holophagae	Subgroup_7	NA	NA	1	1	4	0	0	0	0	0	0	0	0	0	0	0	0	0	0	2	0	0	0	1	0	1	0	0	0	0	0	0	0	0	3	0	4	6	2	0	6	3	0	0	0	0
ASV379	Planctomycetota	Planctomycetes	Gemmatales	Gemmataceae	NA	0	0	0	11	0	0	0	0	0	0	0	0	0	0	0	0	0	0	0	0	0	0	0	0	0	0	0	0	0	0	0	0	0	0	0	0	0	0	0	0	0	0	0	0
ASV380	Planctomycetota	Planctomycetes	Pirellulales	Pirellulaceae	Pirellula	4	0	0	0	4	6	0	0	6	0	0	16	0	2	0	2	0	0	0	0	2	1	4	1	4	0	5	1	0	0	0	4	0	0	5	2	0	0	0	2	12	0	11	4
ASV381	Firmicutes	Bacilli	Bacillales	Planococcaceae	NA	0	1	3	0	4	0	0	0	2	4	0	7	0	0	0	2	0	0	0	0	0	5	0	0	0	0	3	0	3	5	0	1	6	0	2	3	0	0	0	1	0	2	5	2
ASV382	Actinobacteriota	Actinobacteria	Micromonosporales	Micromonosporaceae	Micromonospora	6	0	5	0	0	0	0	0	2	2	1	0	0	4	0	0	0	1	0	0	0	0	3	0	3	0	0	1	4	2	0	0	1	0	4	2	4	0	0	2	0	8	1	2
ASV383	Proteobacteria	Alphaproteobacteria	Rhizobiales	Hyphomicrobiaceae	Hyphomicrobium	0	0	1	1	0	0	3	0	4	0	1	0	2	2	0	0	0	0	0	0	0	0	0	1	0	0	0	3	0	3	0	3	0	0	0	0	0	0	0	0	0	1	0	0
ASV384	Acidobacteriota	Vicinamibacteria	Vicinamibacterales	NA	NA	4	1	1	0	4	0	3	0	4	0	8	0	0	0	0	0	0	0	0	0	0	3	8	0	0	0	1	3	0	1	0	0	0	0	2	5	4	0	0	5	4	0	6	5
ASV385	Planctomycetota	Planctomycetes	Pirellulales	Pirellulaceae	Pir4_lineage	6	0	0	0	0	4	2	0	9	0	2	8	0	4	0	1	0	0	0	8	0	2	0	1	0	0	6	4	0	1	0	0	0	0	1	0	0	0	0	0	6	0	3	6
ASV386	Planctomycetota	Planctomycetes	Pirellulales	Pirellulaceae	Pirellula	4	1	0	1	0	12	0	0	3	1	0	4	0	0	0	1	0	0	0	6	1	2	0	0	1	0	4	2	6	2	5	1	2	3	0	5	0	0	0	1	4	3	0	6
ASV387	Gemmatimonadota	S0134_terrestrial_group	NA	NA	NA	4	0	1	0	1	0	3	0	0	0	6	0	3	1	0	8	1	2	0	0	2	3	4	2	0	0	0	5	0	0	0	0	1	0	1	4	2	0	0	2	0	0	1	0
ASV388	Verrucomicrobiota	Verrucomicrobiae	Pedosphaerales	Pedosphaeraceae	NA	3	0	2	0	1	0	0	0	3	0	0	0	0	0	0	0	0	3	0	0	0	0	0	2	2	0	2	0	0	0	0	0	0	0	1	0	0	8	0	10	1	0	26	0
ASV389	Proteobacteria	Gammaproteobacteria	Burkholderiales	Comamonadaceae	Rubrivivax	0	0	6	0	0	0	6	8	4	2	0	0	0	15	0	1	2	0	0	0	6	0	0	5	0	0	3	1	0	0	0	0	2	0	0	3	0	0	0	2	0	0	0	0
ASV390	Proteobacteria	Alphaproteobacteria	Rhizobiales	Xanthobacteraceae	NA	2	0	5	0	5	0	2	0	5	2	3	0	0	1	0	1	0	0	0	0	0	0	0	3	1	0	1	7	0	1	0	0	5	0	1	2	5	0	1	4	0	0	3	1
ASV391	Proteobacteria	Alphaproteobacteria	Sphingomonadales	Sphingomonadaceae	Sphingomonas	0	0	0	0	0	0	4	0	1	0	0	0	0	2	0	0	0	0	0	7	0	6	0	0	5	0	1	5	5	14	12	0	0	0	0	0	0	0	0	0	0	10	0	2
ASV392	Proteobacteria	Alphaproteobacteria	Acetobacterales	Acetobacteraceae	Roseomonas	1	1	0	0	0	0	1	11	1	0	0	0	0	3	18	2	7	1	0	2	3	2	0	3	4	0	3	3	0	2	0	0	2	0	3	4	1	0	0	0	0	2	2	4
ASV393	Proteobacteria	Gammaproteobacteria	Burkholderiales	Rhodocyclaceae	Dechloromonas	1	0	0	1	53	0	0	0	0	0	0	0	0	0	0	5	2	1	0	0	6	0	0	3	0	0	0	0	0	0	0	0	7	11	8	14	0	0	0	0	5	0	0	0
ASV394	Myxococcota	Myxococcia	Myxococcales	Anaeromyxobacteraceae	Anaeromyxobacter	0	1	1	0	3	14	2	5	5	2	6	13	5	4	0	1	1	0	0	0	0	5	0	4	0	0	4	7	0	0	0	0	0	0	0	0	0	0	0	0	0	0	0	1
ASV395	Proteobacteria	Alphaproteobacteria	Sphingomonadales	Sphingomonadaceae	Ellin6055	0	0	0	1	3	0	0	0	2	0	0	0	0	0	0	0	0	0	0	0	0	4	0	0	10	0	0	1	2	6	0	0	0	0	0	0	0	0	0	0	0	4	0	4
ASV396	Planctomycetota	Planctomycetes	Pirellulales	Pirellulaceae	NA	0	0	2	0	0	1	1	0	2	0	0	0	0	0	0	0	0	0	0	5	0	3	0	2	6	0	1	0	0	11	5	0	0	0	0	0	0	0	0	0	0	2	13	8
ASV397	Proteobacteria	Alphaproteobacteria	Rhizobiales	Hyphomicrobiaceae	Pedomicrobium	0	0	0	3	0	5	2	1	4	3	4	0	0	5	0	0	0	0	0	0	0	2	0	0	0	0	3	0	0	1	0	2	1	0	0	0	0	0	0	0	0	0	0	2
ASV398	Chloroflexi	KD4-96	NA	NA	NA	5	0	1	0	0	0	6	11	0	1	1	0	2	7	0	5	1	3	0	0	0	1	0	2	0	0	1	0	0	0	0	0	0	0	0	4	4	0	4	2	0	0	0	0
ASV399	Patescibacteria	Microgenomatia	Candidatus_Woesebacteria	NA	NA	6	0	12	0	12	0	0	0	0	0	1	0	0	0	0	1	0	0	0	1	0	0	0	2	0	0	0	0	0	0	0	0	1	12	3	4	0	0	1	3	0	0	0	1
ASV400	Chloroflexi	Chloroflexia	Thermomicrobiales	AKYG1722	NA	3	1	0	2	1	2	0	0	0	0	0	0	0	0	0	4	2	0	0	0	0	5	0	3	2	0	1	4	0	5	5	0	0	4	1	1	0	0	0	3	0	6	10	5
ASV401	Acidobacteriota	Holophagae	Subgroup_7	NA	NA	1	3	1	0	3	0	1	0	0	1	4	0	0	1	0	3	0	5	0	0	3	2	0	2	0	0	0	1	0	0	0	0	0	0	3	2	4	0	0	0	0	0	1	0
ASV402	Gemmatimonadota	Gemmatimonadetes	Gemmatimonadales	Gemmatimonadaceae	NA	0	0	0	0	0	0	0	0	0	0	0	0	0	0	2	8	24	18	0	0	4	0	8	11	0	0	0	3	0	0	0	0	0	0	0	0	0	0	0	0	0	0	0	0
ASV403	Chloroflexi	Chloroflexia	Thermomicrobiales	JG30-KF-CM45	NA	2	0	1	0	0	9	8	0	6	0	0	6	3	1	24	2	1	0	0	4	1	1	0	5	2	0	4	2	0	1	0	0	0	4	0	0	0	0	0	1	1	0	2	1
ASV404	Acidobacteriota	Vicinamibacteria	Vicinamibacterales	Vicinamibacteraceae	Luteitalea	7	0	0	3	4	0	0	5	0	2	1	2	1	0	0	1	4	1	0	0	0	0	0	1	0	0	0	0	0	0	0	0	0	0	1	0	3	0	0	1	0	0	0	0
ASV405	Proteobacteria	Alphaproteobacteria	Rhizobiales	Beijerinckiaceae	Microvirga	1	1	0	0	4	0	10	0	2	4	0	0	1	3	0	4	1	3	0	2	2	0	3	5	1	0	3	4	4	1	0	1	9	3	5	0	0	0	2	1	0	0	3	2
ASV406	Planctomycetota	Planctomycetes	Pirellulales	Pirellulaceae	Pir4_lineage	0	0	0	6	0	0	0	9	0	0	0	0	0	0	0	0	0	0	0	0	0	0	0	0	0	0	0	0	0	0	0	0	0	0	0	0	0	0	0	0	0	0	0	0
ASV407	Proteobacteria	Alphaproteobacteria	Rhizobiales	Rhizobiaceae	Nitratireductor	0	0	0	5	0	0	0	0	0	0	0	0	0	2	0	0	0	0	0	0	0	3	0	0	0	0	0	0	5	2	0	2	0	0	0	0	0	0	0	0	0	1	0	0
ASV408	Actinobacteriota	Actinobacteria	Micrococcales	Cellulomonadaceae	Actinotalea	2	1	0	1	0	0	0	0	1	2	0	0	0	0	0	3	4	0	0	0	0	8	0	0	0	0	0	0	0	3	3	0	1	0	0	0	1	0	0	0	2	0	0	1
ASV409	Gemmatimonadota	Longimicrobia	Longimicrobiales	Longimicrobiaceae	YC-ZSS-LKJ147	1	0	6	0	0	0	0	0	0	0	0	0	0	4	0	0	0	0	0	0	1	0	0	2	0	0	0	0	0	1	0	0	0	0	14	8	7	0	10	6	0	0	0	0
ASV410	Nitrospirota	Nitrospiria	Nitrospirales	Nitrospiraceae	Nitrospira	3	0	4	0	0	0	0	0	0	0	0	0	0	1	0	2	1	3	0	0	0	0	3	1	1	25	0	1	5	5	0	0	0	0	0	2	0	0	0	0	0	0	0	3
ASV411	Chloroflexi	Anaerolineae	SBR1031	A4b	NA	8	0	1	0	0	0	0	0	0	0	0	0	0	0	0	1	0	1	0	0	0	2	0	3	0	0	0	4	0	0	0	2	6	8	4	4	1	0	1	7	0	0	0	0
ASV412	Proteobacteria	Gammaproteobacteria	Burkholderiales	Nitrosomonadaceae	MND1	0	2	6	0	0	0	5	1	5	4	3	6	2	2	0	1	0	0	0	0	0	3	0	1	0	0	3	1	0	0	0	0	0	0	0	3	0	0	0	1	2	1	1	2
ASV413	Myxococcota	Polyangia	Polyangiales	Phaselicystidaceae	Phaselicystis	2	2	1	0	0	3	1	0	1	2	2	3	2	5	0	5	4	0	0	0	1	2	1	3	1	0	2	4	0	1	0	0	0	0	0	0	3	0	0	1	0	1	1	0
ASV414	Acidobacteriota	Holophagae	Subgroup_7	NA	NA	2	0	7	0	3	0	1	3	0	0	1	0	2	0	0	0	0	3	0	0	0	4	0	3	0	0	2	0	2	3	0	0	1	4	4	3	2	0	0	5	2	0	1	1
ASV415	Acidobacteriota	Vicinamibacteria	Vicinamibacterales	NA	NA	5	0	1	0	2	12	1	0	0	4	2	5	0	2	0	3	2	0	0	0	0	3	5	5	0	0	5	2	0	0	0	0	0	8	0	0	0	0	0	0	3	2	0	0
ASV416	Actinobacteriota	Thermoleophilia	Solirubrobacterales	Solirubrobacteraceae	Solirubrobacter	1	0	0	0	3	0	2	5	1	1	10	0	0	5	0	1	1	3	0	0	2	0	0	2	0	0	5	2	5	0	0	0	0	0	0	0	1	0	0	0	0	0	0	0
ASV417	Proteobacteria	Gammaproteobacteria	Xanthomonadales	Rhodanobacteraceae	NA	0	0	0	4	9	0	0	0	3	0	0	0	0	5	0	2	0	0	0	0	0	4	0	3	0	0	0	0	0	0	0	9	0	0	0	0	0	0	0	0	0	1	0	4
ASV418	Actinobacteriota	Actinobacteria	Propionibacteriales	Propionibacteriaceae	Microlunatus	1	0	0	0	0	17	5	3	10	4	5	9	1	1	0	1	0	1	0	0	0	0	0	0	0	0	7	0	0	0	0	0	0	0	0	0	1	0	0	0	0	6	1	0
ASV419	Proteobacteria	Alphaproteobacteria	Rhizobiales	Methyloligellaceae	NA	4	7	0	1	0	0	4	0	4	1	0	5	4	2	0	1	0	2	0	0	0	2	0	0	0	0	6	1	2	1	0	0	0	0	0	1	0	0	3	0	0	3	5	4
ASV420	Proteobacteria	Gammaproteobacteria	Steroidobacterales	Steroidobacteraceae	Steroidobacter	1	0	2	1	0	13	3	0	2	0	3	10	1	5	0	2	0	0	0	0	0	2	0	0	1	0	6	1	0	2	0	0	2	0	2	0	1	0	0	0	0	0	3	8
ASV421	Actinobacteriota	Thermoleophilia	Solirubrobacterales	67-14	NA	1	1	0	0	0	0	1	0	4	4	0	0	3	6	0	0	0	0	0	17	0	2	0	1	7	0	1	2	0	4	7	1	1	8	4	4	0	0	0	0	0	0	5	2
ASV422	Proteobacteria	Alphaproteobacteria	Rhizobiales	Hyphomicrobiaceae	Hyphomicrobium	2	2	1	0	2	0	0	0	4	1	4	0	4	2	0	0	0	0	0	0	0	0	1	0	0	0	1	0	0	3	0	0	1	0	0	0	3	0	0	0	6	5	0	0
ASV423	Myxococcota	Polyangia	Polyangiales	BIrii41	NA	6	0	0	0	0	0	0	0	0	6	1	0	0	1	0	0	0	0	0	6	3	2	0	1	1	0	0	0	0	4	0	0	2	3	1	2	0	0	1	16	4	3	4	6
ASV424	Deinococcota	Deinococci	Deinococcales	Trueperaceae	Truepera	0	0	0	3	0	0	0	4	1	1	1	0	0	3	0	0	0	0	0	0	0	2	0	0	0	0	1	0	6	1	3	0	0	0	0	0	0	0	0	0	0	0	0	0
ASV425	Crenarchaeota	Nitrososphaeria	Nitrososphaerales	Nitrososphaeraceae	NA	0	0	0	2	2	0	0	0	4	3	0	0	0	0	8	0	0	0	0	0	0	0	0	2	0	0	6	0	5	0	15	0	1	4	0	0	0	0	0	0	0	0	1	4
ASV426	Proteobacteria	Alphaproteobacteria	Sphingomonadales	Sphingomonadaceae	Altererythrobacter	2	1	0	0	1	14	0	0	1	0	0	0	0	0	0	1	0	0	0	2	2	2	0	0	2	0	3	3	1	4	11	0	0	9	2	8	0	0	0	2	7	0	7	3
ASV427	Actinobacteriota	Actinobacteria	Propionibacteriales	Nocardioidaceae	Marmoricola	0	0	0	2	0	0	0	5	4	1	0	0	3	1	0	0	0	0	0	0	0	2	0	0	5	0	3	0	6	8	0	2	4	0	0	0	0	0	0	0	0	0	0	0
ASV428	Chloroflexi	Anaerolineae	Anaerolineales	Anaerolineaceae	UTCFX1	4	0	2	0	0	0	1	0	0	0	0	0	0	0	0	7	5	0	0	0	6	2	8	10	0	0	2	3	0	0	0	0	4	5	1	1	0	0	0	2	8	0	0	0
ASV429	Acidobacteriota	Vicinamibacteria	Vicinamibacterales	NA	NA	1	2	0	0	0	0	4	0	2	0	0	8	3	2	0	4	1	14	0	0	0	2	5	3	0	0	2	0	0	1	0	0	2	0	4	3	0	0	2	1	0	0	1	0
ASV430	Chloroflexi	Chloroflexia	Chloroflexales	Chloroflexaceae	Chloronema	2	0	0	0	0	0	0	0	0	0	0	0	0	0	0	3	0	3	0	0	0	0	7	3	0	0	0	0	0	0	0	0	21	14	2	2	6	2	0	2	0	0	0	0
ASV431	Acidobacteriota	Vicinamibacteria	Vicinamibacterales	NA	NA	5	0	0	0	7	0	5	0	2	0	1	0	1	5	0	1	0	4	0	0	3	2	0	0	0	36	3	0	0	0	0	0	0	4	3	5	0	0	9	8	2	0	0	0
ASV432	Proteobacteria	Alphaproteobacteria	Rhizobiales	Xanthobacteraceae	NA	2	0	3	0	0	0	0	0	1	0	0	0	0	0	0	0	1	0	0	0	3	8	0	0	0	0	0	4	11	6	8	5	5	6	1	1	4	0	0	1	0	3	3	5
ASV433	Actinobacteriota	Thermoleophilia	Gaiellales	Gaiellaceae	Gaiella	0	0	0	0	0	12	2	5	3	3	0	5	0	7	0	4	0	0	0	0	6	5	2	0	0	0	2	1	0	0	7	3	0	0	1	0	0	0	0	1	5	0	2	0
ASV434	Planctomycetota	Planctomycetes	Planctomycetales	Rubinisphaeraceae	SH-PL14	3	4	1	0	1	8	0	0	4	1	3	3	0	1	0	3	1	0	0	4	4	2	0	6	1	0	3	1	0	0	0	0	2	1	1	1	0	0	0	0	3	0	4	0
ASV435	RCP2-54	NA	NA	NA	NA	2	1	0	0	0	0	0	0	1	0	0	0	0	0	0	1	0	0	0	0	0	0	0	4	0	0	8	2	0	6	5	3	4	5	0	0	0	0	0	0	0	0	1	5
ASV436	Proteobacteria	Alphaproteobacteria	Sphingomonadales	Sphingomonadaceae	Novosphingobium	0	0	0	1	0	0	4	1	5	5	1	0	0	0	0	6	0	2	0	0	4	0	0	1	0	0	7	1	0	0	0	0	0	0	0	0	0	0	0	0	0	0	0	0
ASV437	Actinobacteriota	Actinobacteria	Micrococcales	Microbacteriaceae	Agromyces	1	1	2	1	0	0	2	0	1	0	0	0	6	1	0	1	6	1	0	0	0	0	4	0	0	16	1	1	1	0	0	0	0	0	1	1	0	0	1	1	0	0	0	1
ASV438	Verrucomicrobiota	Verrucomicrobiae	Pedosphaerales	Pedosphaeraceae	NA	9	1	6	0	1	0	0	0	0	0	0	0	0	0	0	0	0	0	0	0	1	3	0	0	1	0	0	0	0	0	4	0	0	10	6	2	5	0	1	8	0	0	2	1
ASV439	Acidobacteriota	Holophagae	Subgroup_7	NA	NA	2	0	4	0	5	0	0	0	0	0	0	0	0	0	0	1	0	10	0	0	1	3	3	1	0	0	0	0	0	0	0	0	0	0	2	4	2	0	2	4	5	0	4	0
ASV440	Bacteroidota	Bacteroidia	Chitinophagales	Chitinophagaceae	NA	0	0	0	0	0	17	2	0	9	1	1	8	0	5	0	3	0	0	0	0	0	3	0	2	0	0	11	0	0	0	0	0	0	0	0	0	0	0	0	0	0	0	0	0
ASV441	Gemmatimonadota	Longimicrobia	Longimicrobiales	Longimicrobiaceae	NA	0	0	0	4	0	0	0	0	0	0	3	0	0	0	0	0	0	0	0	0	0	4	0	0	1	0	0	0	2	2	0	0	0	0	0	0	0	0	0	0	0	3	2	0
ASV442	Acidobacteriota	Acidobacteriae	Solibacterales	Solibacteraceae	Candidatus_Solibacter	2	1	2	1	1	0	0	0	0	0	0	0	0	2	0	0	0	0	0	5	2	0	0	0	2	0	2	0	2	6	0	0	0	8	0	1	5	0	0	0	3	7	6	16
ASV443	Acidobacteriota	Vicinamibacteria	Subgroup_17	NA	NA	2	3	8	0	0	0	1	0	0	0	0	0	0	0	0	3	1	0	0	0	5	2	8	4	0	0	0	6	0	0	0	0	1	0	2	5	3	0	1	2	0	0	0	0
ASV444	Gemmatimonadota	Gemmatimonadetes	Gemmatimonadales	Gemmatimonadaceae	NA	9	0	1	0	3	0	0	1	1	0	0	0	2	0	0	2	0	0	0	0	4	1	4	3	1	0	2	0	0	0	0	0	0	0	4	5	1	0	0	6	0	0	3	1
ASV445	Proteobacteria	Gammaproteobacteria	Burkholderiales	TRA3-20	NA	2	0	0	0	0	0	3	0	0	0	0	0	0	0	0	3	2	7	0	0	0	6	2	8	0	0	3	5	0	1	0	0	4	0	2	3	0	0	5	1	0	0	0	0
ASV446	Proteobacteria	Gammaproteobacteria	Burkholderiales	Nitrosomonadaceae	MND1	1	0	3	0	2	0	0	0	0	0	0	0	0	0	0	0	0	0	0	0	0	5	0	0	1	0	0	2	0	9	2	5	1	0	3	2	2	0	0	2	0	0	1	2
ASV447	Actinobacteriota	Actinobacteria	Micromonosporales	Micromonosporaceae	NA	2	1	1	0	0	0	3	2	3	2	3	4	1	3	0	0	0	0	0	0	0	0	0	0	13	0	2	0	1	1	0	0	4	0	3	2	0	0	0	3	5	0	5	0
ASV448	Acidobacteriota	Vicinamibacteria	Vicinamibacterales	Vicinamibacteraceae	NA	0	0	0	0	0	0	0	0	0	0	0	0	0	0	0	0	0	0	0	6	0	7	0	1	0	0	0	0	6	5	18	14	0	0	0	0	0	0	0	0	0	2	0	2
ASV449	Proteobacteria	Alphaproteobacteria	Sphingomonadales	Sphingomonadaceae	Altererythrobacter	0	0	0	7	0	0	0	4	2	2	5	0	0	0	0	0	0	0	0	0	3	0	4	1	0	0	0	0	0	0	0	0	0	0	0	0	0	0	1	0	0	0	0	0
ASV450	Chloroflexi	Anaerolineae	SBR1031	NA	NA	0	0	0	0	0	1	0	0	0	0	0	0	0	2	0	0	0	0	0	0	0	5	0	0	0	0	0	0	13	4	15	1	1	2	1	0	0	0	0	0	0	2	2	6
ASV451	Proteobacteria	Alphaproteobacteria	Rhizobiales	Hyphomicrobiaceae	Hyphomicrobium	0	0	0	0	1	0	0	0	4	0	0	3	0	0	0	0	0	0	0	5	0	3	0	1	8	0	1	1	3	0	9	1	0	5	2	1	0	0	0	3	3	6	15	7
ASV452	Gemmatimonadota	Gemmatimonadetes	Gemmatimonadales	Gemmatimonadaceae	Roseisolibacter	2	0	1	0	4	7	2	8	4	0	1	4	4	1	0	1	0	2	0	0	2	3	2	2	2	0	5	3	0	1	0	0	2	1	2	3	0	0	0	4	0	0	0	1
ASV453	Chloroflexi	Anaerolineae	Ardenticatenales	NA	NA	0	0	0	1	0	9	4	0	1	4	2	10	0	1	0	4	0	0	0	0	2	3	0	3	1	0	1	0	0	0	3	0	3	3	0	0	0	0	0	3	0	0	7	2
ASV454	Acidobacteriota	Blastocatellia	DS-100	NA	NA	1	0	0	0	0	11	5	0	2	2	1	0	0	4	0	5	0	0	0	0	4	2	0	6	0	0	2	1	0	1	0	5	2	0	2	1	0	0	0	0	1	0	1	4
ASV455	Cyanobacteria	Cyanobacteriia	Geitlerinematales	Geitlerinemataceae	Geitlerinema	0	0	0	6	0	0	0	0	0	0	0	0	0	0	0	0	0	0	0	0	0	0	0	0	0	0	0	0	0	5	0	1	0	0	0	0	0	0	0	0	0	6	0	3
ASV456	Chloroflexi	Chloroflexia	Chloroflexales	Chloroflexaceae	Chloronema	0	0	0	0	5	0	0	1	0	0	0	1	0	0	0	9	12	12	0	0	0	1	0	13	0	0	0	0	0	0	0	0	7	0	0	0	0	0	0	0	0	0	0	0
ASV457	Acidobacteriota	Holophagae	Subgroup_7	NA	NA	0	0	0	0	0	14	4	0	4	0	0	0	0	2	0	2	0	2	0	0	2	0	1	2	0	65	5	0	0	0	0	0	0	0	3	1	0	2	0	0	0	0	0	0
ASV458	Chloroflexi	Gitt-GS-136	NA	NA	NA	0	0	0	0	0	0	3	4	3	3	4	0	5	4	0	1	2	1	0	0	0	0	0	2	0	0	2	0	0	0	0	0	0	0	0	0	1	0	0	0	0	0	0	0
ASV459	Acidobacteriota	Vicinamibacteria	Vicinamibacterales	Vicinamibacteraceae	NA	5	4	5	0	0	0	2	0	1	0	0	0	0	0	0	1	0	0	0	0	0	0	6	1	5	0	1	0	0	1	0	2	1	0	6	6	0	0	0	2	0	0	7	4
ASV460	Actinobacteriota	Actinobacteria	Micromonosporales	Micromonosporaceae	Catellatospora	1	3	0	3	0	0	2	1	1	1	1	3	6	2	0	0	0	0	0	0	0	1	0	2	1	0	3	1	1	1	0	0	4	4	1	0	0	0	2	0	3	3	6	2
ASV461	Planctomycetota	Phycisphaerae	Tepidisphaerales	WD2101_soil_group	NA	4	0	1	0	0	0	0	0	0	0	0	0	0	0	0	7	12	9	0	0	0	0	7	11	0	0	0	0	0	0	0	0	5	3	1	1	2	0	5	3	0	0	0	0
ASV462	Verrucomicrobiota	Verrucomicrobiae	Pedosphaerales	Pedosphaeraceae	NA	0	1	0	1	0	11	1	0	2	0	1	0	0	2	0	3	0	2	0	14	0	5	0	7	1	0	3	3	0	2	0	2	0	3	1	4	0	0	0	1	3	1	4	6
ASV463	Acidobacteriota	Vicinamibacteria	Vicinamibacterales	Vicinamibacteraceae	NA	1	2	0	0	0	0	0	0	3	3	0	0	3	1	0	0	0	0	0	0	0	4	0	1	0	0	0	2	0	5	0	0	4	0	1	3	1	0	0	5	0	0	5	3
ASV464	Proteobacteria	Alphaproteobacteria	Sphingomonadales	Sphingomonadaceae	Sphingomonas	1	2	4	1	3	0	3	0	1	2	0	0	0	4	0	0	0	0	0	0	3	2	0	1	0	0	2	0	0	5	0	0	0	0	3	3	0	0	1	1	0	0	2	0
ASV465	Gemmatimonadota	S0134_terrestrial_group	NA	NA	NA	0	0	0	0	0	0	5	0	6	4	3	6	0	1	0	0	0	0	0	0	6	4	0	0	0	0	0	0	0	1	0	0	0	0	5	1	7	0	0	3	3	0	1	0
ASV466	Actinobacteriota	Actinobacteria	Propionibacteriales	Nocardioidaceae	Nocardioides	0	0	0	0	0	6	2	0	1	0	0	8	14	5	0	0	0	0	0	0	0	0	0	0	0	0	4	0	0	0	0	21	0	0	0	0	0	0	0	0	0	0	0	0
ASV467	Planctomycetota	Planctomycetes	Gemmatales	Gemmataceae	NA	3	0	0	0	0	0	0	0	1	0	0	2	1	0	0	1	0	1	0	0	3	0	0	3	0	0	1	2	0	0	0	0	2	0	1	1	0	0	0	3	0	0	2	1
ASV468	Planctomycetota	Phycisphaerae	Phycisphaerales	Phycisphaeraceae	SM1A02	0	0	0	5	0	0	0	0	0	0	0	0	0	0	0	0	0	0	0	5	0	6	0	0	1	0	0	0	3	0	0	4	0	0	0	0	0	0	0	0	0	3	0	5
ASV469	Planctomycetota	Planctomycetes	Pirellulales	Pirellulaceae	Pirellula	2	0	3	0	3	0	0	0	5	1	0	9	0	0	0	3	1	0	0	6	1	2	0	0	0	0	5	1	15	0	2	0	0	4	0	2	0	0	0	0	2	0	3	8
ASV470	Actinobacteriota	Thermoleophilia	Gaiellales	NA	NA	1	0	0	3	2	0	0	2	0	0	0	0	3	1	0	0	5	1	0	0	1	2	3	2	2	0	0	0	7	1	0	0	3	0	2	0	0	0	0	0	2	5	0	0
ASV471	Deinococcota	Deinococci	Thermales	Thermaceae	Meiothermus	1	0	0	0	0	0	0	4	0	0	0	0	0	0	0	0	0	0	0	5	0	1	0	0	1	0	0	1	0	4	0	0	0	1	0	0	0	0	0	0	5	8	2	9
ASV472	Planctomycetota	Phycisphaerae	Tepidisphaerales	WD2101_soil_group	NA	1	0	1	0	1	0	1	0	0	1	0	0	0	3	0	2	0	2	0	8	2	2	0	3	0	0	1	1	0	3	0	0	0	3	1	0	1	4	0	3	0	3	0	5
ASV473	Proteobacteria	Alphaproteobacteria	Sphingomonadales	Sphingomonadaceae	Novosphingobium	0	0	0	7	0	0	0	0	0	0	0	0	0	0	0	0	0	0	0	0	0	0	0	0	0	0	0	0	0	0	0	0	0	0	0	0	0	0	0	0	0	0	0	0
ASV474	Chloroflexi	NA	NA	NA	NA	1	0	0	0	0	13	2	2	2	1	3	4	0	1	0	2	1	0	0	0	0	3	0	0	0	0	2	1	0	0	5	0	0	0	1	2	0	0	0	2	0	1	8	0
ASV475	Acidobacteriota	Vicinamibacteria	Vicinamibacterales	Vicinamibacteraceae	NA	3	0	0	0	2	0	0	0	0	0	3	0	1	2	0	4	2	0	0	0	0	1	0	2	0	0	3	0	0	0	0	0	0	0	3	1	0	0	3	2	2	0	0	0
ASV476	Firmicutes	Bacilli	Paenibacillales	Paenibacillaceae	Paenibacillus	6	1	6	0	2	0	0	0	0	0	0	7	0	0	9	1	0	0	0	9	1	4	2	0	0	0	3	1	5	2	0	3	0	0	2	3	1	0	0	1	3	2	4	2
ASV477	Cyanobacteria	Sericytochromatia	NA	NA	NA	2	4	3	0	0	0	0	0	0	0	0	0	0	0	0	0	0	0	0	0	0	0	0	0	0	0	0	0	0	0	0	0	3	0	2	1	1	0	22	6	5	0	0	0
ASV478	Myxococcota	Myxococcia	Myxococcales	Anaeromyxobacteraceae	Anaeromyxobacter	0	0	0	0	0	0	0	0	0	0	0	0	0	0	0	2	7	2	0	0	14	4	5	8	0	0	0	7	0	0	0	0	0	0	0	0	0	0	0	0	0	0	0	0
ASV479	Proteobacteria	Alphaproteobacteria	Acetobacterales	Acetobacteraceae	Craurococcus-Caldovatus	2	0	1	0	2	0	2	0	0	0	4	0	4	2	0	1	0	0	0	0	1	2	2	1	0	0	0	2	4	1	0	0	3	0	2	1	3	0	0	1	0	0	0	0
ASV480	Gemmatimonadota	Gemmatimonadetes	Gemmatimonadales	Gemmatimonadaceae	NA	1	0	1	0	1	0	3	1	1	1	0	0	0	5	0	1	1	4	0	0	0	2	0	0	0	0	6	0	0	0	0	0	0	6	1	1	0	0	0	1	3	0	1	1
ASV481	Proteobacteria	Gammaproteobacteria	Burkholderiales	Comamonadaceae	NA	9	2	7	0	4	0	0	0	0	0	0	0	0	0	0	0	0	0	0	0	0	0	0	0	0	0	0	0	0	0	0	0	9	8	7	5	0	0	1	7	0	0	0	0
ASV482	Planctomycetota	OM190	NA	NA	NA	1	0	1	0	0	9	1	8	0	0	0	0	0	1	0	9	10	5	0	0	0	0	16	20	0	0	5	2	0	0	0	0	0	0	0	0	0	0	3	1	0	0	0	0
ASV483	Proteobacteria	Alphaproteobacteria	Rickettsiales	Mitochondria	NA	0	0	0	6	0	0	0	0	0	0	0	0	0	0	0	0	0	0	0	0	0	0	0	0	0	0	0	0	15	11	0	0	0	0	0	0	0	0	0	0	0	0	0	0
ASV484	Acidobacteriota	Vicinamibacteria	Vicinamibacterales	Vicinamibacteraceae	NA	0	0	0	0	0	6	5	0	4	2	2	10	2	4	0	0	0	0	0	0	0	1	0	0	1	0	3	0	0	0	0	0	1	0	0	0	0	0	0	0	3	8	5	10
ASV485	Firmicutes	Bacilli	Paenibacillales	Paenibacillaceae	Ammoniphilus	7	0	1	0	2	0	0	0	1	1	0	0	0	0	0	0	0	0	0	8	1	2	0	2	0	0	2	2	1	1	0	0	0	0	2	1	5	0	1	2	0	1	3	1
ASV486	Chloroflexi	TK10	NA	NA	NA	3	1	0	0	0	0	4	2	4	0	2	0	0	1	0	1	0	0	0	0	4	3	0	3	0	0	3	2	0	0	0	0	0	0	4	0	3	0	1	0	4	0	0	0
ASV487	Proteobacteria	Alphaproteobacteria	Rhizobiales	Hyphomicrobiaceae	Hyphomicrobium	1	0	0	1	0	0	3	0	2	4	0	0	1	12	0	0	0	0	0	0	0	2	0	3	0	0	2	0	0	0	9	0	1	0	0	0	0	0	0	1	0	0	2	1
ASV488	Desulfobacterota	NA	NA	NA	NA	5	0	10	0	0	0	0	0	0	0	0	0	0	0	1	0	0	5	0	0	0	0	0	2	1	0	0	4	0	0	0	0	0	4	6	3	3	0	0	5	9	0	0	0
ASV489	Cyanobacteria	Cyanobacteriia	Cyanobacteriales	Nostocaceae	Nostoc_PCC-8976	0	0	0	0	8	2	0	0	2	0	2	3	0	0	0	0	0	0	0	2	0	2	0	0	0	0	0	1	0	0	0	0	2	3	0	1	3	0	0	0	0	0	0	6
ASV490	Desulfobacterota	NA	NA	NA	NA	1	0	2	0	1	0	0	3	1	0	0	4	0	1	0	0	0	0	0	0	1	2	0	2	2	0	0	1	2	1	0	2	0	0	4	3	1	0	0	0	2	0	2	3
ASV491	Proteobacteria	Alphaproteobacteria	Rhizobiales	Hyphomicrobiaceae	NA	0	0	0	2	0	0	0	0	1	0	0	10	0	0	0	0	0	0	0	17	0	9	0	0	2	0	1	3	0	9	11	0	2	0	0	0	0	0	0	0	0	8	7	11
ASV492	Acidobacteriota	Vicinamibacteria	Vicinamibacterales	NA	NA	3	1	3	0	0	16	6	2	8	1	0	11	3	1	0	1	0	3	0	0	3	1	0	0	0	0	13	0	0	0	0	0	0	0	0	2	0	0	0	0	0	0	0	0
ASV493	Proteobacteria	Alphaproteobacteria	Rhizobiales	Rhizobiaceae	NA	0	0	0	3	0	0	0	0	0	0	0	0	1	2	0	0	0	0	0	0	0	3	0	0	0	0	0	0	4	6	0	2	0	0	0	0	0	0	0	0	0	3	0	4
ASV494	Proteobacteria	Alphaproteobacteria	Sphingomonadales	Sphingomonadaceae	Sphingomonas	2	0	9	0	2	0	1	0	0	1	1	0	1	0	0	1	0	0	0	0	11	0	2	2	0	3	0	11	0	0	0	2	1	2	1	1	0	0	1	2	0	0	0	1
ASV495	Chloroflexi	Chloroflexia	Chloroflexales	Chloroflexaceae	Chloronema	0	0	0	0	0	0	0	0	0	1	0	0	0	0	0	2	5	7	0	0	15	4	4	7	0	0	0	7	0	0	0	0	0	0	0	0	0	0	0	2	0	0	0	0
ASV496	Proteobacteria	Gammaproteobacteria	Xanthomonadales	Xanthomonadaceae	Lysobacter	0	0	0	0	0	2	0	0	1	0	8	0	1	1	0	2	0	0	0	0	1	2	0	1	0	0	0	0	0	1	0	0	0	0	1	0	7	0	2	2	0	0	1	3
ASV497	Actinobacteriota	Thermoleophilia	Gaiellales	NA	NA	1	0	0	0	0	5	2	8	4	2	0	2	3	0	0	1	2	3	0	0	6	2	0	4	1	0	1	4	0	2	0	0	1	2	2	0	0	0	1	0	1	0	2	2
ASV498	Chloroflexi	Chloroflexia	Kallotenuales	AKIW781	NA	1	1	0	0	2	0	0	0	2	0	1	2	1	0	0	0	0	0	0	2	0	2	0	0	4	0	0	0	2	8	12	0	0	3	1	0	0	1	0	1	0	2	4	14
ASV499	Verrucomicrobiota	Verrucomicrobiae	Pedosphaerales	Pedosphaeraceae	NA	4	0	0	0	6	0	3	0	2	1	5	0	0	4	0	0	0	0	0	0	0	0	0	0	0	0	1	0	2	1	0	1	0	8	1	1	0	0	0	1	0	0	0	3
ASV500	Proteobacteria	Alphaproteobacteria	Rhodobacterales	Rhodobacteraceae	Rubellimicrobium	5	0	3	0	0	0	3	5	0	0	0	2	1	0	0	1	0	3	0	8	0	1	0	3	0	0	2	4	0	1	0	0	5	0	3	7	1	0	0	0	5	3	0	3
ASV501	Proteobacteria	Alphaproteobacteria	Caulobacterales	Caulobacteraceae	Phenylobacterium	4	0	7	1	0	0	8	1	3	2	4	0	0	1	0	0	0	1	0	0	0	2	0	4	0	0	1	0	0	0	0	0	2	0	4	7	0	0	1	2	0	0	0	2
ASV502	Chloroflexi	Anaerolineae	Anaerolineales	Anaerolineaceae	UTCFX1	3	0	1	0	0	0	0	0	0	0	0	0	0	0	0	6	0	0	0	0	0	2	3	11	0	0	0	3	0	0	0	0	0	0	0	0	0	0	0	1	0	0	0	0
ASV503	Acidobacteriota	Vicinamibacteria	Vicinamibacterales	Vicinamibacteraceae	NA	3	0	0	0	2	0	2	0	1	2	2	1	2	6	0	3	0	2	0	0	1	1	16	6	0	0	3	3	0	0	0	0	2	0	0	0	0	0	0	0	0	0	0	0
ASV504	Chloroflexi	Chloroflexia	Thermomicrobiales	JG30-KF-CM45	NA	1	4	0	0	0	0	0	1	0	1	0	3	0	0	0	1	0	0	0	0	1	2	0	1	0	0	2	2	0	0	0	0	1	3	4	0	3	2	0	2	2	0	1	0
ASV505	Gemmatimonadota	Longimicrobia	Longimicrobiales	Longimicrobiaceae	NA	2	0	0	0	0	0	0	3	0	1	0	0	0	0	0	0	2	0	0	0	2	5	0	0	4	0	0	1	8	7	0	1	0	0	2	1	2	0	0	2	2	5	1	0
ASV506	Proteobacteria	Alphaproteobacteria	Rhizobiales	Hyphomicrobiaceae	Pedomicrobium	0	0	0	6	0	0	0	0	0	0	0	0	0	0	0	0	0	0	0	0	0	0	0	0	0	0	0	0	0	0	0	0	0	0	0	0	0	0	0	0	0	0	0	0
ASV507	Proteobacteria	Gammaproteobacteria	Burkholderiales	TRA3-20	NA	3	1	5	0	0	0	0	0	0	1	1	0	0	0	0	5	1	1	0	0	4	4	11	2	0	0	0	0	0	0	0	0	12	0	3	2	1	0	5	3	0	0	0	0
ASV508	Actinobacteriota	Thermoleophilia	Gaiellales	Gaiellaceae	Gaiella	1	0	0	0	0	0	1	7	2	4	2	0	6	3	0	1	3	0	0	0	2	0	0	0	0	0	2	0	0	0	0	0	3	0	0	0	0	0	0	0	9	0	0	0
ASV509	Acidobacteriota	Vicinamibacteria	Vicinamibacterales	Vicinamibacteraceae	NA	1	0	0	0	0	0	6	0	2	0	2	6	1	3	0	1	2	0	0	0	0	0	11	3	0	0	7	5	0	0	0	0	2	0	4	0	3	0	0	3	0	0	0	0
ASV510	Verrucomicrobiota	Verrucomicrobiae	Verrucomicrobiales	Rubritaleaceae	Luteolibacter	0	0	0	0	0	10	6	0	5	2	4	4	0	4	0	0	0	0	0	0	0	0	0	1	0	0	14	3	0	0	0	0	0	0	0	0	0	0	0	0	0	0	0	0
ASV511	Acidobacteriota	Blastocatellia	Blastocatellales	Blastocatellaceae	Stenotrophobacter	3	0	2	0	0	0	0	0	4	2	1	0	0	0	0	4	0	0	0	0	0	0	0	3	0	0	0	1	0	3	0	0	1	0	1	0	0	0	0	0	0	0	0	1
ASV512	Planctomycetota	Phycisphaerae	Tepidisphaerales	WD2101_soil_group	NA	8	1	4	0	1	0	0	0	0	0	0	0	0	0	0	3	0	0	0	0	0	0	0	1	0	0	0	0	0	0	0	0	0	0	10	7	6	0	6	15	0	0	0	0
ASV513	Chloroflexi	TK10	NA	NA	NA	2	0	0	1	0	0	0	0	1	3	0	0	0	0	0	1	0	2	0	0	0	0	0	2	1	0	1	1	0	1	7	0	5	5	1	2	0	0	0	0	0	0	4	3
ASV514	Actinobacteriota	Actinobacteria	Propionibacteriales	Nocardioidaceae	Marmoricola	2	1	0	0	0	9	2	1	1	1	2	5	0	4	0	3	6	0	0	0	5	0	1	2	0	0	3	1	0	0	0	0	1	0	0	0	0	0	0	0	0	3	0	0
ASV515	Verrucomicrobiota	Verrucomicrobiae	Pedosphaerales	Pedosphaeraceae	NA	0	0	0	0	0	0	0	0	0	0	0	0	0	0	0	0	0	0	0	0	0	4	0	2	0	0	0	0	3	10	0	9	0	0	0	0	0	0	0	0	0	2	6	18
ASV516	Proteobacteria	Alphaproteobacteria	Defluviicoccales	Defluviicoccaceae	Defluviicoccus	0	0	0	0	0	0	0	0	0	2	0	0	0	0	0	0	0	0	0	0	1	1	0	0	4	0	0	0	19	3	5	0	0	0	0	0	0	0	0	0	0	0	2	4
ASV517	Actinobacteriota	Acidimicrobiia	Microtrichales	Ilumatobacteraceae	Ilumatobacter	1	0	2	0	0	0	3	7	3	0	0	0	0	4	0	2	0	0	0	0	0	1	0	0	0	0	3	0	0	1	0	2	0	0	2	3	0	0	0	0	0	0	0	2
ASV518	Acidobacteriota	Vicinamibacteria	Vicinamibacterales	Vicinamibacteraceae	NA	0	0	0	1	0	0	0	0	0	0	0	0	0	0	0	0	0	0	0	0	0	3	0	0	0	0	0	0	0	3	0	16	0	0	0	0	0	0	0	0	0	2	0	5
ASV519	Desulfobacterota	NA	NA	NA	NA	1	0	3	0	3	0	0	0	0	0	0	0	0	0	0	2	5	9	0	0	7	2	0	5	0	0	2	2	0	0	0	0	5	0	2	3	2	0	0	1	3	0	0	0
ASV520	Chloroflexi	Chloroflexia	Chloroflexales	Chloroflexaceae	Chloronema	11	0	2	1	0	0	0	0	0	0	0	0	0	0	0	1	1	0	0	0	0	0	0	0	0	0	0	0	0	0	0	0	9	10	5	3	1	0	6	7	0	0	0	0
ASV521	Chloroflexi	Anaerolineae	SBR1031	A4b	NA	1	0	0	3	0	0	0	0	0	0	0	0	0	0	0	0	0	0	0	0	0	5	0	0	0	0	0	0	1	1	2	0	0	0	0	0	0	0	0	2	0	0	0	0
ASV522	Firmicutes	Bacilli	Bacillales	Planococcaceae	Sporosarcina	1	4	2	0	1	0	0	0	1	0	0	0	0	0	0	0	0	0	0	24	1	1	0	0	0	0	1	4	0	0	10	0	0	0	0	1	0	0	2	1	0	2	6	3
ASV523	Chloroflexi	JG30-KF-CM66	NA	NA	NA	1	0	0	0	2	10	4	0	3	0	1	14	1	3	0	1	0	0	0	8	0	2	0	0	2	0	1	0	4	3	0	0	0	0	1	3	0	0	0	1	2	2	3	4
ASV524	Bacteroidota	Bacteroidia	Chitinophagales	Saprospiraceae	NA	0	0	1	0	0	0	0	0	5	2	0	0	0	0	0	0	0	0	0	0	0	0	0	0	0	0	1	0	0	0	0	0	1	6	2	1	0	0	0	0	0	0	1	0
ASV525	Planctomycetota	Planctomycetes	Gemmatales	Gemmataceae	NA	4	0	0	0	0	1	1	0	3	0	0	6	0	1	0	1	5	4	0	3	0	1	3	3	2	0	3	1	0	2	0	0	0	8	0	1	0	0	0	4	0	3	0	7
ASV526	Proteobacteria	Alphaproteobacteria	Rhizobiales	Xanthobacteraceae	Pseudorhodoplanes	0	0	0	0	3	0	3	0	0	0	0	0	0	0	0	0	0	0	0	0	0	5	0	0	7	0	1	2	0	9	10	0	0	0	0	0	0	0	0	1	0	2	4	9
ASV527	Chloroflexi	Anaerolineae	Anaerolineales	Anaerolineaceae	NA	2	0	0	0	0	0	2	0	5	0	3	10	2	5	0	0	0	0	0	0	0	0	0	0	8	0	2	0	0	0	0	0	0	0	0	0	0	0	1	1	0	4	9	3
ASV528	Acidobacteriota	Vicinamibacteria	Vicinamibacterales	Vicinamibacteraceae	NA	1	0	0	0	1	0	0	0	1	0	0	0	0	0	0	1	1	2	0	0	3	5	0	4	0	0	0	6	0	3	0	0	0	0	2	0	0	0	0	3	0	0	0	0
ASV529	Chloroflexi	JG30-KF-CM66	NA	NA	NA	0	0	0	0	0	0	0	0	0	0	0	0	0	0	0	0	0	0	0	5	0	7	0	0	5	0	0	0	3	6	5	4	0	0	0	0	0	0	0	0	0	3	0	2
ASV530	Planctomycetota	Phycisphaerae	Tepidisphaerales	WD2101_soil_group	NA	2	0	1	0	1	12	0	0	3	1	0	0	0	0	0	0	0	0	0	8	0	1	0	3	1	0	4	0	0	3	0	0	0	0	1	0	0	0	2	0	0	2	5	11
ASV531	Armatimonadota	Fimbriimonadia	Fimbriimonadales	Fimbriimonadaceae	NA	2	1	8	0	0	0	0	0	0	0	0	0	0	0	0	0	1	0	0	0	1	0	0	2	0	0	1	0	0	0	0	0	0	0	4	5	2	0	4	4	0	0	0	0
ASV532	Acidobacteriota	Blastocatellia	DS-100	NA	NA	3	0	1	0	0	0	2	0	2	0	1	2	1	0	0	2	0	0	0	0	6	0	0	1	0	0	1	1	0	2	0	0	3	4	2	6	1	0	0	3	10	1	0	0
ASV533	Planctomycetota	Planctomycetes	Planctomycetales	Rubinisphaeraceae	SH-PL14	1	0	3	0	2	5	3	0	4	0	0	0	0	2	0	1	0	4	0	0	2	1	0	1	0	0	0	0	0	0	0	2	2	0	0	0	0	0	0	0	0	0	0	0
ASV534	Methylomirabilota	Methylomirabilia	Rokubacteriales	NA	NA	0	1	0	0	0	7	2	11	3	4	0	6	2	3	0	0	0	0	0	0	4	0	3	2	1	0	6	0	4	0	1	0	2	0	1	1	0	0	0	1	7	0	0	0
ASV535	Actinobacteriota	Actinobacteria	Pseudonocardiales	Pseudonocardiaceae	Pseudonocardia	0	0	0	4	0	0	1	6	0	3	1	0	2	4	0	0	0	0	0	0	0	0	0	0	0	0	3	0	3	4	0	0	0	0	0	0	0	0	0	0	0	0	0	0
ASV536	Chloroflexi	Anaerolineae	SBR1031	A4b	NA	3	0	1	0	0	0	0	0	0	0	0	0	0	0	0	14	3	0	0	0	3	1	0	7	0	0	0	1	0	0	0	0	0	0	1	2	0	0	0	1	0	0	0	0
ASV537	Verrucomicrobiota	Verrucomicrobiae	Chthoniobacterales	Xiphinematobacteraceae	Candidatus_Xiphinematobacter	1	0	0	0	0	3	1	0	2	0	13	0	1	0	0	2	0	0	0	0	0	0	0	0	0	0	2	0	0	1	0	0	0	0	1	2	0	0	0	0	0	0	0	1
ASV538	Proteobacteria	Gammaproteobacteria	Burkholderiales	Rhodocyclaceae	NA	2	4	7	0	3	0	0	0	0	0	0	0	0	0	0	0	0	1	0	2	2	0	0	0	0	0	0	0	0	0	0	0	1	3	1	3	3	0	0	1	0	0	0	4
ASV539	Firmicutes	Bacilli	Brevibacillales	Brevibacillaceae	Brevibacillus	4	0	0	0	0	0	2	0	0	0	0	0	3	0	0	0	0	4	0	12	0	1	5	1	5	0	2	0	3	0	0	0	0	3	1	1	0	0	0	1	0	0	1	5
ASV540	Gemmatimonadota	Gemmatimonadetes	Gemmatimonadales	Gemmatimonadaceae	NA	1	2	5	0	0	0	3	2	0	0	0	0	0	0	0	1	0	0	0	0	0	0	0	2	0	0	0	3	0	0	0	0	1	0	3	6	4	0	2	3	0	0	0	0
ASV541	Proteobacteria	Alphaproteobacteria	Tistrellales	Geminicoccaceae	NA	0	0	0	0	0	10	3	0	0	3	0	4	1	2	0	2	1	0	0	0	1	0	0	1	6	0	3	0	0	0	0	0	0	4	0	0	3	0	0	0	0	1	4	0
ASV542	Acidobacteriota	Blastocatellia	2021-11-24	NA	NA	0	0	0	1	0	0	0	0	0	0	0	0	0	0	0	0	0	0	0	0	0	5	0	0	0	0	0	0	2	12	5	6	0	0	0	0	0	0	0	0	0	0	0	0
ASV543	Proteobacteria	Gammaproteobacteria	Burkholderiales	Burkholderiaceae	Cupriavidus	0	6	0	0	0	0	0	0	0	0	0	0	0	0	0	0	0	0	0	0	0	0	0	0	0	0	0	0	0	0	0	0	0	0	0	0	1	0	9	0	0	0	0	0
ASV544	Planctomycetota	Planctomycetes	Gemmatales	Gemmataceae	NA	3	5	1	0	0	0	0	0	1	0	0	0	0	0	0	2	5	0	0	0	1	0	0	2	1	0	0	1	0	0	0	0	1	0	2	2	0	0	1	2	0	1	1	0
ASV545	Chloroflexi	Anaerolineae	Anaerolineales	Anaerolineaceae	UTCFX1	0	0	0	0	0	0	0	0	0	0	0	0	0	0	0	8	1	4	0	0	1	3	0	4	0	0	1	4	0	0	0	0	0	0	1	0	0	0	0	0	0	0	0	0
ASV546	Chloroflexi	Chloroflexia	Thermomicrobiales	JG30-KF-CM45	NA	2	0	0	0	0	0	1	1	1	2	0	0	0	1	0	2	0	0	0	0	0	1	0	1	1	0	1	1	4	1	0	0	0	0	1	0	0	0	0	1	4	2	1	5
ASV547	Chloroflexi	Anaerolineae	Anaerolineales	Anaerolineaceae	NA	2	0	1	0	3	2	3	0	2	0	0	4	0	4	0	1	5	0	0	0	0	1	0	0	0	0	4	0	0	0	0	7	0	0	0	0	0	0	0	0	0	0	4	1
ASV548	Actinobacteriota	Thermoleophilia	Gaiellales	Gaiellaceae	Gaiella	0	0	0	0	0	0	3	3	1	2	0	0	4	3	0	6	2	6	0	0	2	1	4	3	0	0	0	2	0	0	0	0	0	0	1	1	0	0	0	2	5	0	0	0
ASV549	NA	NA	NA	NA	NA	0	0	0	0	0	0	0	0	0	0	0	0	0	0	0	0	0	0	0	0	0	4	0	0	0	0	0	0	5	8	11	6	0	0	0	0	0	0	0	0	0	0	0	0
ASV550	Actinobacteriota	Thermoleophilia	Solirubrobacterales	67-14	NA	2	0	2	0	0	0	0	0	1	1	0	0	0	0	0	1	0	1	0	0	1	2	0	5	0	0	0	2	0	0	0	0	1	0	3	2	1	0	2	0	1	0	0	4
ASV551	Verrucomicrobiota	Verrucomicrobiae	Verrucomicrobiales	Verrucomicrobiaceae	Roseimicrobium	3	1	1	0	8	0	1	0	4	0	0	0	0	0	0	2	0	3	0	1	5	0	0	3	2	0	2	2	0	0	0	0	1	3	2	7	0	0	0	3	8	0	0	1
ASV552	Proteobacteria	Gammaproteobacteria	Burkholderiales	Nitrosomonadaceae	Ellin6067	6	0	7	0	2	0	1	0	0	0	0	0	0	0	0	0	0	0	0	0	0	0	0	0	5	0	0	0	0	1	6	0	1	0	4	4	1	0	0	5	0	0	8	2
ASV553	Armatimonadota	Chthonomonadetes	Chthonomonadales	NA	NA	0	0	1	0	0	5	6	2	2	0	1	11	2	7	1	1	2	0	0	0	0	0	3	3	0	0	3	2	0	0	0	0	0	0	0	0	0	0	0	1	0	0	0	0
ASV554	Planctomycetota	Planctomycetes	Pirellulales	Pirellulaceae	Pirellula	0	0	0	0	0	4	2	0	1	0	1	11	0	1	0	0	0	0	0	7	0	3	0	0	0	0	3	0	0	10	0	0	0	0	0	0	0	0	0	0	0	0	1	4
ASV555	Acidobacteriota	Thermoanaerobaculia	Thermoanaerobaculales	Thermoanaerobaculaceae	Subgroup_10	0	0	0	0	0	0	0	0	0	0	0	0	2	0	0	3	1	5	0	0	6	1	0	0	0	0	0	1	1	3	0	0	0	0	0	0	5	0	0	1	0	0	0	5
ASV556	Chloroflexi	Anaerolineae	Anaerolineales	Anaerolineaceae	UTCFX1	0	0	0	0	0	0	0	0	0	0	5	0	0	0	0	10	0	0	0	0	1	3	4	10	0	0	0	0	0	0	0	0	0	1	0	1	0	0	0	3	0	0	3	0
ASV557	Chloroflexi	Chloroflexia	Chloroflexales	Roseiflexaceae	NA	3	0	0	0	0	4	0	0	1	0	0	2	0	0	0	0	0	0	0	0	0	3	0	4	1	0	2	2	0	2	0	0	1	3	3	4	0	0	5	3	6	0	0	4
ASV558	Acidobacteriota	Vicinamibacteria	Vicinamibacterales	Vicinamibacteraceae	NA	2	0	1	4	0	0	0	8	1	0	0	0	0	0	0	0	0	0	0	0	3	0	8	1	0	0	2	1	1	0	0	0	0	0	3	0	0	0	5	1	0	0	0	1
ASV559	Bacteroidota	Bacteroidia	Chitinophagales	Saprospiraceae	NA	2	0	1	1	6	0	0	0	0	1	0	0	0	0	0	0	2	0	0	0	0	0	0	0	0	0	1	0	0	0	0	1	2	5	0	0	0	0	0	1	0	0	6	3
ASV560	Proteobacteria	Alphaproteobacteria	Rhizobiales	Methyloligellaceae	NA	3	0	1	0	0	0	1	3	2	0	0	0	4	1	0	3	6	0	0	0	0	0	0	0	5	0	4	0	8	6	0	0	0	0	2	0	0	0	0	2	0	0	1	0
ASV561	Acidobacteriota	Holophagae	Subgroup_7	NA	NA	4	0	1	0	1	0	0	0	0	0	0	0	0	0	0	1	3	2	0	0	4	3	0	5	0	0	0	10	0	0	0	0	0	0	2	7	1	0	2	3	0	0	0	0
ASV562	Crenarchaeota	Nitrososphaeria	Nitrososphaerales	Nitrososphaeraceae	NA	6	0	1	0	2	0	0	0	1	0	10	0	5	0	0	0	0	0	0	0	0	0	0	4	0	0	1	0	0	0	0	0	0	0	0	0	0	0	1	0	0	2	0	0
ASV563	Proteobacteria	Alphaproteobacteria	Rhizobiales	Rhizobiaceae	Shinella	0	0	0	0	0	0	4	0	1	0	1	0	1	2	0	2	0	5	0	0	0	1	0	1	0	0	4	4	0	0	0	0	0	0	0	0	0	0	0	0	0	0	0	0
ASV564	Proteobacteria	Alphaproteobacteria	Rhodospirillales	Magnetospiraceae	NA	3	0	5	0	0	0	0	0	0	0	0	0	0	0	0	0	0	0	0	0	2	2	3	0	2	0	0	0	0	1	3	2	2	0	4	1	3	0	1	5	0	0	0	1
ASV565	Proteobacteria	Gammaproteobacteria	Burkholderiales	TRA3-20	NA	0	0	19	0	0	0	0	0	4	0	1	0	0	0	0	3	6	7	0	0	0	3	0	0	0	0	0	1	0	1	0	0	0	0	1	2	0	0	0	4	0	0	2	1
ASV566	Proteobacteria	Alphaproteobacteria	NA	NA	NA	2	1	0	0	0	0	0	0	0	0	0	0	0	1	0	1	0	0	0	0	0	1	0	0	0	0	0	0	0	0	0	0	0	0	3	5	5	0	0	2	2	2	4	1
ASV567	Proteobacteria	Gammaproteobacteria	Burkholderiales	Rhodocyclaceae	Dechloromonas	0	0	0	0	0	0	0	0	0	0	0	0	0	0	0	21	4	5	0	0	7	0	0	9	0	0	0	0	0	0	0	0	0	0	0	0	0	0	0	0	0	0	0	0
ASV568	Proteobacteria	Gammaproteobacteria	Xanthomonadales	Rhodanobacteraceae	Dokdonella	1	0	4	1	0	0	1	0	1	0	5	0	0	1	0	1	0	1	0	0	3	7	0	1	0	0	0	4	0	0	0	0	0	0	2	1	1	0	1	2	0	0	0	0
ASV569	Proteobacteria	Alphaproteobacteria	Caulobacterales	Hyphomonadaceae	SWB02	0	0	0	0	0	0	0	0	1	0	0	0	0	2	0	0	0	0	0	11	0	1	0	1	10	0	0	3	3	6	0	0	0	0	1	0	2	0	2	2	0	7	5	4
ASV570	Bacteroidota	Bacteroidia	Chitinophagales	Saprospiraceae	NA	0	0	0	0	1	0	0	0	0	0	3	0	0	0	0	1	0	0	0	0	0	3	0	3	0	0	0	3	0	0	0	0	4	3	0	2	0	0	0	0	0	0	0	0
ASV571	Planctomycetota	Phycisphaerae	Phycisphaerales	Phycisphaeraceae	SM1A02	0	0	0	0	0	3	4	1	4	4	4	0	0	5	0	0	0	0	0	0	1	0	0	0	1	0	0	1	0	0	0	0	0	0	1	0	0	0	0	0	0	0	1	0
ASV572	Acidobacteriota	Acidobacteriae	Bryobacterales	Bryobacteraceae	Bryobacter	2	0	0	0	0	5	2	0	0	0	0	0	0	0	0	4	2	0	0	0	7	5	0	2	0	0	0	3	0	0	0	0	0	4	2	0	0	0	0	1	0	0	2	2
ASV573	Acidobacteriota	Blastocatellia	Blastocatellales	Blastocatellaceae	NA	0	0	3	0	0	0	2	0	3	1	3	0	1	1	0	4	0	1	0	0	2	3	7	1	0	0	4	1	0	0	0	0	0	0	0	1	0	0	0	1	0	0	0	0
ASV574	Chloroflexi	Anaerolineae	SBR1031	NA	NA	1	1	3	0	1	0	0	0	1	0	0	0	0	0	0	0	0	0	0	0	0	4	1	0	0	0	0	0	6	5	0	0	2	0	1	4	1	0	0	2	0	5	1	0
ASV575	Planctomycetota	Planctomycetes	Pirellulales	Pirellulaceae	NA	1	0	1	4	0	0	1	0	2	0	0	0	2	2	0	0	0	0	0	0	0	0	0	2	0	0	0	0	0	0	0	0	0	0	0	1	0	0	0	0	0	0	0	0
ASV576	Gemmatimonadota	Gemmatimonadetes	Gemmatimonadales	Gemmatimonadaceae	Gemmatimonas	0	0	0	0	0	0	0	2	1	0	0	0	0	2	0	0	0	0	0	0	0	0	0	1	5	0	0	1	3	2	0	0	0	0	0	0	0	0	0	0	0	0	6	4
ASV577	Proteobacteria	Alphaproteobacteria	Acetobacterales	Acetobacteraceae	Roseomonas	0	1	1	0	0	0	0	0	0	0	0	0	0	0	0	1	10	0	0	0	1	0	0	0	0	0	0	0	0	0	0	0	3	1	2	0	5	0	0	2	0	0	0	0
ASV578	Bacteroidota	Bacteroidia	Sphingobacteriales	Sphingobacteriaceae	Pedobacter	0	0	0	0	0	0	0	0	0	0	0	0	0	0	0	0	0	0	0	0	0	0	0	0	0	0	0	0	0	0	0	48	0	0	0	0	0	0	0	0	0	0	0	0
ASV579	Verrucomicrobiota	Verrucomicrobiae	Pedosphaerales	Pedosphaeraceae	NA	1	0	0	0	4	4	2	1	1	0	1	0	2	3	0	1	0	0	0	0	1	0	2	4	0	0	3	2	0	0	0	0	1	12	0	5	0	0	0	2	1	0	0	0
ASV580	Bacteroidota	Rhodothermia	Rhodothermales	Rhodothermaceae	NA	1	2	1	0	0	0	0	0	1	0	0	0	0	1	0	1	1	0	0	0	0	4	0	1	1	0	0	0	4	1	0	0	0	5	4	0	2	0	2	0	0	0	0	1
ASV581	Planctomycetota	Planctomycetes	Planctomycetales	Rubinisphaeraceae	SH-PL14	1	0	1	0	0	0	0	0	2	0	3	2	0	1	0	0	0	1	0	0	1	0	0	5	0	0	1	4	0	0	0	0	0	0	2	0	0	0	0	0	5	0	1	0
ASV582	Proteobacteria	Gammaproteobacteria	Burkholderiales	TRA3-20	NA	0	0	0	0	3	0	4	0	2	1	0	0	0	0	0	0	0	1	0	0	0	1	0	1	6	0	3	1	0	7	0	0	5	0	2	0	0	0	0	2	0	1	0	2
ASV583	Actinobacteriota	Actinobacteria	Corynebacteriales	Mycobacteriaceae	Mycobacterium	0	0	0	9	0	0	0	0	0	0	0	0	0	0	0	0	0	0	0	0	0	0	0	0	0	0	0	0	0	0	0	0	0	0	0	0	0	0	0	0	0	0	0	0
ASV584	Proteobacteria	Gammaproteobacteria	Burkholderiales	TRA3-20	NA	1	0	1	0	0	0	0	0	3	0	1	0	0	0	0	1	0	3	0	6	4	0	3	1	0	0	1	0	0	1	0	0	2	0	3	2	3	0	0	1	0	0	3	0
ASV585	Chloroflexi	Chloroflexia	Thermomicrobiales	JG30-KF-CM45	NA	4	0	0	2	0	6	0	3	4	6	0	7	0	2	0	0	0	0	0	0	0	6	0	1	2	0	0	0	3	2	8	0	0	0	1	0	0	0	0	0	0	0	0	0
ASV586	Proteobacteria	Alphaproteobacteria	Sphingomonadales	Sphingomonadaceae	Ellin6055	2	0	3	0	1	0	1	0	1	1	1	0	0	0	0	2	0	1	0	0	0	3	3	0	1	0	1	0	0	2	0	0	1	4	4	4	0	0	0	0	1	0	0	0
ASV587	Actinobacteriota	Thermoleophilia	Gaiellales	NA	NA	0	0	0	0	3	0	1	6	3	0	3	0	8	2	0	1	5	0	0	0	1	1	0	0	0	0	1	2	0	1	0	0	1	0	3	1	0	0	0	2	4	2	0	0
ASV588	Nitrospirota	Nitrospiria	Nitrospirales	Nitrospiraceae	Nitrospira	0	1	0	0	0	0	0	0	1	0	0	0	3	0	0	3	3	0	0	0	4	1	1	3	1	0	0	1	0	0	0	0	2	5	2	1	0	0	3	3	5	0	0	3
ASV589	Actinobacteriota	Actinobacteria	Streptomycetales	Streptomycetaceae	Streptomyces	2	0	0	0	0	0	0	0	0	0	2	0	1	0	0	0	0	0	0	0	0	3	0	0	9	0	2	2	0	0	0	2	0	0	4	0	0	0	0	1	0	2	0	6
ASV590	Actinobacteriota	Actinobacteria	Streptomycetales	Streptomycetaceae	Streptomyces	0	0	0	0	0	0	2	4	6	2	1	0	2	0	0	1	0	1	0	0	3	3	0	1	0	0	2	0	0	0	0	0	0	0	0	0	0	0	0	0	1	0	0	0
ASV591	Planctomycetota	Planctomycetes	Pirellulales	Pirellulaceae	NA	0	0	0	0	1	10	1	0	5	5	0	0	0	3	0	1	0	0	0	0	0	1	0	2	0	0	4	0	0	0	0	2	0	0	2	0	0	0	0	0	0	8	1	7
ASV592	Chloroflexi	JG30-KF-CM66	NA	NA	NA	5	1	0	1	0	0	0	0	0	0	0	0	0	0	0	0	0	2	0	0	0	1	0	0	3	0	0	0	5	2	0	0	1	0	1	7	3	0	0	3	7	1	2	0
ASV593	Bdellovibrionota	Bdellovibrionia	Bdellovibrionales	Bdellovibrionaceae	Bdellovibrio	0	0	0	0	0	0	0	0	0	0	0	0	0	0	0	17	5	0	0	3	5	0	5	17	0	0	0	3	0	0	0	0	0	0	0	0	0	0	0	1	0	0	0	0
ASV594	Proteobacteria	Gammaproteobacteria	Salinisphaerales	Solimonadaceae	NA	0	0	0	0	0	0	0	0	0	0	0	0	0	0	0	0	0	0	0	0	0	0	0	1	1	42	0	0	0	0	0	0	0	4	0	0	0	0	0	0	0	0	23	6
ASV595	Actinobacteriota	Actinobacteria	Micromonosporales	Micromonosporaceae	NA	4	0	0	0	0	0	0	0	1	0	0	0	0	0	0	2	0	0	0	0	0	1	0	0	2	0	0	0	0	0	8	0	0	0	7	2	1	0	1	3	5	1	1	3
ASV596	Chloroflexi	Anaerolineae	Anaerolineales	Anaerolineaceae	UTCFX1	0	0	1	0	0	0	0	0	0	0	0	0	0	0	0	8	7	0	0	0	7	2	0	7	0	0	0	6	0	0	0	0	0	0	0	0	0	0	0	0	0	0	0	0
ASV597	Acidobacteriota	Vicinamibacteria	Vicinamibacterales	NA	NA	0	0	0	0	0	0	4	0	7	3	2	0	5	7	0	0	0	0	0	0	0	0	0	0	0	0	3	0	0	1	0	0	0	0	0	0	0	0	0	0	0	0	0	0
ASV598	Acidobacteriota	Vicinamibacteria	Vicinamibacterales	NA	NA	0	0	1	0	0	0	2	0	2	1	1	0	3	4	0	0	0	0	0	0	0	1	0	0	3	0	0	0	2	0	0	0	3	0	0	0	0	0	0	0	0	0	2	5
ASV599	Proteobacteria	Alphaproteobacteria	Sphingomonadales	Sphingomonadaceae	Altererythrobacter	3	0	4	0	0	0	0	0	1	0	0	0	0	0	0	0	0	7	0	0	0	0	0	0	0	0	0	0	0	0	0	0	0	0	1	6	4	0	6	4	0	0	0	0
ASV600	Gemmatimonadota	Gemmatimonadetes	Gemmatimonadales	Gemmatimonadaceae	Gemmatimonas	1	0	0	0	0	0	1	4	2	0	2	0	0	2	0	1	4	1	0	0	7	0	0	9	0	0	1	2	0	0	0	1	2	0	1	4	0	0	0	0	0	1	0	0
ASV601	Acidobacteriota	Vicinamibacteria	Vicinamibacterales	Vicinamibacteraceae	NA	0	0	0	0	0	0	4	0	0	0	1	3	0	0	0	1	3	0	0	0	1	0	0	3	0	0	8	2	0	0	0	0	0	0	1	0	0	5	0	2	0	0	1	3
ASV602	Chloroflexi	Chloroflexia	Thermomicrobiales	JG30-KF-CM45	NA	1	1	0	0	0	0	2	0	0	0	0	0	2	1	0	0	1	0	0	1	1	2	2	2	0	13	1	0	0	0	0	0	1	4	0	0	0	0	2	0	0	0	0	1
ASV603	Chloroflexi	Chloroflexia	Chloroflexales	Chloroflexaceae	Chloronema	2	0	0	0	0	0	0	0	0	0	0	0	0	0	0	3	0	4	0	0	0	0	4	2	0	0	0	0	0	0	0	0	4	11	2	2	3	0	0	1	0	0	0	0
ASV604	Proteobacteria	Gammaproteobacteria	Xanthomonadales	Xanthomonadaceae	Pseudoxanthomonas	0	0	0	0	0	0	0	0	0	0	0	0	0	0	0	0	0	0	0	0	0	0	0	0	0	0	0	0	0	0	0	30	0	0	0	0	0	0	0	0	0	0	0	0
ASV605	Gemmatimonadota	S0134_terrestrial_group	NA	NA	NA	0	0	0	0	0	0	0	0	0	3	0	0	0	0	0	0	0	0	0	6	0	4	0	0	4	0	0	0	5	3	0	2	0	0	0	0	0	0	0	1	0	1	4	3
ASV606	Cyanobacteria	Sericytochromatia	NA	NA	NA	0	0	2	0	2	0	6	2	0	0	0	0	2	1	0	0	0	0	0	0	2	0	2	0	0	0	6	0	0	0	0	0	0	0	3	2	1	0	0	0	0	0	1	2
ASV607	Gemmatimonadota	Gemmatimonadetes	Gemmatimonadales	Gemmatimonadaceae	NA	0	0	0	0	0	0	0	0	0	2	1	0	0	2	0	0	0	3	0	0	1	1	5	2	1	0	4	0	1	0	0	0	0	0	0	0	0	0	1	1	0	0	2	0
ASV608	Acidobacteriota	Vicinamibacteria	Vicinamibacterales	Vicinamibacteraceae	NA	1	0	0	0	2	0	0	0	1	0	0	0	0	0	0	3	1	2	0	0	2	2	0	3	0	0	0	1	0	4	0	0	0	0	0	2	1	0	0	1	0	0	0	3
ASV609	Chloroflexi	Anaerolineae	SBR1031	NA	NA	0	0	0	1	3	0	0	0	2	0	0	0	3	0	0	0	0	0	0	0	0	0	0	0	0	0	1	0	0	0	0	2	1	1	0	1	0	0	0	7	0	3	2	0
ASV610	Verrucomicrobiota	Verrucomicrobiae	Opitutales	Opitutaceae	Opitutus	1	0	3	0	1	0	1	0	2	0	0	0	0	1	0	0	0	0	0	0	2	6	0	3	0	0	1	2	0	0	0	0	0	5	0	0	0	0	0	2	0	0	0	0
ASV611	Chloroflexi	Anaerolineae	SBR1031	A4b	OLB13	1	1	0	0	7	0	0	0	0	0	0	0	0	0	0	8	0	1	0	0	4	0	4	6	0	0	0	2	0	0	0	0	0	0	0	0	0	0	0	3	0	0	0	0
ASV612	Proteobacteria	Alphaproteobacteria	Rhizobiales	Xanthobacteraceae	NA	1	0	1	0	1	0	9	0	1	1	5	0	0	2	0	2	0	0	0	0	2	0	0	0	1	0	2	0	0	1	0	0	0	0	0	0	3	0	0	0	3	1	0	3
ASV613	Planctomycetota	Phycisphaerae	Tepidisphaerales	WD2101_soil_group	NA	3	0	1	0	0	0	0	0	2	0	0	0	0	0	0	0	0	0	0	0	1	3	0	3	2	0	1	2	0	3	0	0	0	6	1	1	2	0	0	0	0	0	0	1
ASV614	Proteobacteria	Alphaproteobacteria	Sphingomonadales	Sphingomonadaceae	Altererythrobacter	0	0	0	3	0	0	0	0	0	0	0	0	0	0	0	0	0	0	0	0	0	7	0	0	0	0	0	0	0	7	0	1	0	0	0	0	0	0	0	0	0	0	0	0
ASV615	Proteobacteria	Gammaproteobacteria	Burkholderiales	TRA3-20	NA	1	0	1	0	0	3	1	0	1	0	0	5	0	0	0	3	3	1	0	0	3	2	0	2	0	0	3	3	0	0	0	0	3	0	0	0	0	0	0	3	0	0	0	0
ASV616	Actinobacteriota	Thermoleophilia	Gaiellales	NA	NA	2	0	2	0	4	0	0	0	0	0	0	0	2	1	0	0	0	0	0	0	0	3	0	0	1	0	0	0	0	1	0	0	4	4	6	1	4	0	6	0	0	0	0	0
ASV617	Myxococcota	Polyangia	Haliangiales	Haliangiaceae	Haliangium	1	0	2	0	0	0	0	0	0	0	0	0	1	0	0	4	3	8	0	8	0	1	2	2	2	0	0	0	0	0	0	0	1	0	0	0	0	0	4	0	3	0	0	0
ASV618	Acidobacteriota	Vicinamibacteria	Vicinamibacterales	Vicinamibacteraceae	NA	0	0	0	0	0	0	0	0	2	0	4	0	0	0	0	3	6	0	0	0	1	0	0	0	0	27	0	0	0	0	0	0	0	0	0	4	2	0	0	0	1	0	0	0
ASV619	Planctomycetota	Planctomycetes	Gemmatales	Gemmataceae	Gemmata	0	0	1	0	0	0	0	0	3	1	7	0	0	0	0	0	0	7	0	0	0	1	0	1	1	0	1	4	0	0	0	0	0	0	0	0	0	0	0	0	0	0	0	2
ASV620	Gemmatimonadota	S0134_terrestrial_group	NA	NA	NA	0	0	0	1	0	0	0	0	0	0	0	0	0	0	0	0	0	0	0	0	0	3	0	0	0	0	0	0	5	6	2	2	0	0	0	0	0	0	0	0	0	3	0	6
ASV621	Actinobacteriota	Thermoleophilia	Solirubrobacterales	Solirubrobacteraceae	Solirubrobacter	2	0	1	0	0	0	0	1	2	2	0	0	1	2	0	0	0	0	0	0	3	0	7	0	0	0	1	8	0	0	0	0	1	0	0	0	2	0	0	0	3	0	0	0
ASV622	Proteobacteria	Gammaproteobacteria	Xanthomonadales	Xanthomonadaceae	Arenimonas	0	0	0	3	0	0	0	0	0	0	0	0	0	0	0	0	0	0	0	0	6	1	0	0	0	0	0	0	0	0	0	0	1	0	0	0	0	0	0	0	0	0	0	5
ASV623	Bacteroidota	Bacteroidia	Cytophagales	Microscillaceae	NA	0	0	0	0	0	0	0	0	1	2	0	0	0	0	0	0	0	0	0	0	0	1	0	2	0	0	2	0	0	0	0	0	0	0	0	0	0	0	0	0	0	0	3	0
ASV624	Planctomycetota	Planctomycetes	Planctomycetales	Rubinisphaeraceae	SH-PL14	4	0	0	0	0	0	5	0	2	1	0	5	1	0	0	3	0	0	0	0	0	0	0	0	0	0	2	1	0	0	0	0	0	1	2	0	0	0	0	0	0	0	1	0
ASV625	Proteobacteria	Gammaproteobacteria	Enterobacterales	Enterobacteriaceae	Escherichia/Shigella	0	0	0	0	2	0	0	8	0	0	0	0	0	1	25	0	10	1	18	0	0	1	2	0	0	94	0	1	9	0	4	4	0	0	0	0	1	6	0	0	0	2	0	0
ASV626	Firmicutes	Bacilli	Thermoactinomycetales	Thermoactinomycetaceae	Planifilum	1	1	2	0	2	0	0	0	0	0	0	0	0	4	0	2	2	0	0	3	0	1	0	1	3	0	0	0	0	2	0	0	0	0	0	3	1	0	0	3	0	3	4	3
ASV627	Gemmatimonadota	Gemmatimonadetes	Gemmatimonadales	Gemmatimonadaceae	NA	1	0	0	0	0	0	0	0	1	0	0	2	2	2	0	3	0	0	0	0	2	1	0	1	0	0	2	4	0	0	0	0	2	0	0	0	0	0	4	0	0	0	0	0
ASV628	Firmicutes	Bacilli	Bacillales	Bacillaceae	Bacillus	1	2	0	0	0	0	0	0	0	5	1	0	0	0	0	0	0	0	0	0	0	1	0	0	0	0	0	0	0	0	0	4	0	0	1	3	0	0	1	1	0	4	1	1
ASV629	Actinobacteriota	Acidimicrobiia	NA	NA	NA	2	0	3	0	0	0	0	3	0	0	0	0	0	2	0	0	0	1	0	0	1	0	0	1	3	0	0	2	0	2	7	0	1	0	2	3	0	0	0	1	0	0	0	0
ASV630	Planctomycetota	Planctomycetes	Planctomycetales	NA	NA	1	0	0	0	0	3	0	0	0	1	1	3	3	0	0	2	0	0	0	0	2	2	0	4	0	0	6	2	0	0	0	0	0	5	1	0	0	0	0	2	2	0	1	4
ASV631	Myxococcota	Myxococcia	Myxococcales	Anaeromyxobacteraceae	Anaeromyxobacter	0	0	0	0	0	0	0	0	0	0	3	0	0	0	0	0	6	5	0	0	9	4	0	6	0	0	0	8	0	0	0	0	0	0	0	0	0	0	0	0	0	0	0	0
ASV632	Chloroflexi	Chloroflexia	Chloroflexales	Roseiflexaceae	NA	0	0	0	0	0	0	0	0	1	0	0	0	0	2	0	2	4	5	0	0	7	3	2	5	0	0	0	4	0	0	0	0	0	0	1	0	0	0	0	0	4	0	0	0
ASV633	Proteobacteria	Gammaproteobacteria	Burkholderiales	Alcaligenaceae	Candidimonas	0	0	0	3	0	0	0	0	0	0	0	0	0	0	0	0	0	0	0	0	0	0	0	0	0	0	0	0	35	1	11	2	0	0	0	0	0	0	0	0	0	0	0	0
ASV634	Actinobacteriota	Actinobacteria	Micromonosporales	Micromonosporaceae	NA	2	0	3	0	0	0	4	0	0	0	3	0	1	1	0	1	3	0	0	0	3	0	0	0	1	0	2	1	0	0	0	0	2	1	1	1	1	0	0	0	0	1	0	1
ASV635	Chloroflexi	Anaerolineae	Anaerolineales	Anaerolineaceae	UTCFX1	0	0	0	0	1	0	0	0	0	0	0	0	0	0	0	7	0	0	0	0	0	6	17	15	0	0	0	1	0	0	0	0	0	0	0	0	0	0	0	0	0	0	0	0
ASV636	Gemmatimonadota	Gemmatimonadetes	Gemmatimonadales	Gemmatimonadaceae	NA	5	4	1	0	0	0	0	0	0	0	0	0	0	0	0	0	0	2	0	0	2	0	0	1	0	0	0	2	0	0	0	0	3	0	1	1	2	0	2	5	0	0	0	0
ASV637	Acidobacteriota	Vicinamibacteria	Vicinamibacterales	NA	NA	3	0	0	0	1	0	0	0	0	0	0	0	0	0	0	1	1	5	0	0	2	0	0	3	0	0	1	1	0	0	0	0	1	0	1	2	3	0	0	2	0	0	0	0
ASV638	Proteobacteria	Alphaproteobacteria	NA	NA	NA	1	0	0	0	2	0	1	1	0	2	4	0	2	5	0	0	3	0	0	0	0	1	0	0	0	0	4	1	0	0	0	0	0	0	0	0	0	0	0	1	0	0	0	0
ASV639	Proteobacteria	Alphaproteobacteria	Rhizobiales	Xanthobacteraceae	Rhodoplanes	3	1	2	0	0	0	1	0	0	0	0	0	0	2	0	0	0	0	0	0	1	0	0	0	0	0	5	2	0	0	0	0	1	0	0	1	0	0	0	2	0	3	1	0
ASV640	Crenarchaeota	Nitrososphaeria	Nitrososphaerales	Nitrososphaeraceae	NA	1	1	0	0	2	0	0	0	2	3	0	0	0	0	0	0	0	0	0	5	0	2	0	0	0	0	1	0	0	0	0	3	0	0	0	0	0	0	1	0	0	0	3	2
ASV641	Acidobacteriota	Thermoanaerobaculia	Thermoanaerobaculales	Thermoanaerobaculaceae	Subgroup_10	0	0	0	0	0	24	3	0	4	3	1	8	0	1	0	0	0	0	0	0	0	0	0	0	0	0	0	0	0	1	0	0	0	0	0	0	0	0	0	0	0	0	0	2
ASV642	Bacteroidota	Rhodothermia	Rhodothermales	Rhodothermaceae	NA	0	0	0	0	0	0	0	0	0	0	0	0	0	0	0	2	10	0	0	1	13	0	0	2	0	0	0	14	0	0	0	0	0	0	1	0	2	0	0	0	0	0	0	0
ASV643	Proteobacteria	Alphaproteobacteria	Reyranellales	Reyranellaceae	Reyranella	1	0	3	7	0	0	0	0	0	0	0	0	0	0	0	0	0	0	0	0	0	0	0	0	0	0	0	0	0	0	0	0	0	0	0	1	3	0	0	2	0	0	0	1
ASV644	Proteobacteria	Alphaproteobacteria	NA	NA	NA	0	0	0	1	2	0	0	0	0	8	0	0	0	0	0	0	1	0	0	0	0	1	0	0	2	6	0	0	4	2	0	0	1	0	0	0	0	0	2	0	0	0	0	0
ASV645	Actinobacteriota	Actinobacteria	Micromonosporales	Micromonosporaceae	Micromonospora	0	0	0	0	0	0	0	0	2	4	0	0	0	0	0	0	0	0	0	0	1	2	0	0	0	0	0	4	0	2	0	0	0	0	0	0	6	0	3	1	0	0	4	0
ASV646	Acidobacteriota	Vicinamibacteria	Vicinamibacterales	NA	NA	2	0	1	0	2	0	0	0	0	0	0	0	0	0	0	2	0	0	0	0	0	0	0	1	0	0	2	0	0	0	0	0	1	9	0	2	3	0	5	0	0	0	0	3
ASV647	Proteobacteria	Gammaproteobacteria	Burkholderiales	Oxalobacteraceae	Noviherbaspirillum	1	1	0	0	1	0	0	0	1	0	0	4	2	0	0	0	0	0	0	9	0	4	0	0	7	0	0	0	1	2	0	1	0	0	0	0	0	0	0	0	0	4	13	6
ASV648	Gemmatimonadota	Gemmatimonadetes	Gemmatimonadales	Gemmatimonadaceae	Gemmatimonas	0	0	0	1	3	0	8	6	3	0	0	0	0	7	0	0	0	2	0	0	0	2	0	0	1	0	2	4	0	3	0	1	2	0	2	0	0	0	0	1	4	0	2	3
ASV649	Planctomycetota	Planctomycetes	Pirellulales	Pirellulaceae	Pir4_lineage	0	0	0	1	1	0	1	0	3	0	1	2	2	0	0	0	0	0	0	0	2	4	2	0	0	0	3	0	8	0	0	0	0	0	0	0	0	0	0	0	0	1	0	2
ASV650	Planctomycetota	Phycisphaerae	Tepidisphaerales	WD2101_soil_group	NA	1	0	0	0	0	0	0	0	5	0	1	4	1	0	0	2	0	3	0	12	1	1	1	0	1	0	1	1	0	0	0	0	0	0	0	0	0	0	1	1	0	5	3	6
ASV651	Myxococcota	Myxococcia	Myxococcales	Myxococcaceae	NA	0	0	0	1	2	9	0	2	1	0	3	4	1	7	0	0	0	0	0	0	0	3	0	0	0	0	1	0	0	3	0	0	0	0	1	1	0	0	0	0	8	1	4	5
ASV652	Chloroflexi	Anaerolineae	Anaerolineales	Anaerolineaceae	NA	2	0	1	0	0	4	1	0	2	0	0	0	2	2	0	2	0	7	0	0	0	0	0	1	0	0	1	0	0	0	6	0	1	0	1	0	0	0	0	0	7	0	0	0
ASV653	Acidobacteriota	Holophagae	Subgroup_7	NA	NA	0	0	0	0	0	0	0	0	0	0	0	0	0	0	0	2	10	5	0	0	0	0	8	3	0	0	0	0	0	0	0	0	0	0	0	0	0	0	0	0	0	0	0	0
ASV654	Chloroflexi	Ktedonobacteria	C0119	NA	NA	0	0	0	0	0	16	1	0	3	4	3	9	2	0	0	0	0	0	0	0	0	0	0	1	1	0	4	1	0	0	0	0	0	0	0	0	0	0	0	1	0	0	0	0
ASV655	Proteobacteria	Gammaproteobacteria	Burkholderiales	Oxalobacteraceae	Noviherbaspirillum	3	1	1	0	12	0	0	0	0	0	0	0	3	0	0	0	0	0	0	0	0	0	0	0	0	0	0	0	0	0	0	0	1	11	5	7	3	0	0	7	11	0	0	0
ASV656	Proteobacteria	Gammaproteobacteria	Burkholderiales	Comamonadaceae	Rubrivivax	0	0	0	0	0	0	0	0	0	0	0	0	0	0	0	4	3	2	0	0	5	1	0	2	0	0	0	2	0	0	0	0	0	0	2	0	3	0	0	0	0	0	0	0
ASV657	Gemmatimonadota	Gemmatimonadetes	Gemmatimonadales	Gemmatimonadaceae	Gemmatimonas	1	0	1	4	0	0	1	0	0	0	0	0	0	0	0	1	0	1	0	0	0	2	0	0	1	0	0	1	1	1	0	0	0	0	0	0	0	0	0	1	0	0	0	0
ASV658	Chloroflexi	Anaerolineae	Caldilineales	Caldilineaceae	NA	0	1	0	0	0	0	0	0	0	0	0	12	0	0	0	2	0	0	0	0	0	1	0	1	1	0	2	4	0	0	4	0	2	4	1	4	0	0	0	1	0	0	2	2
ASV659	Actinobacteriota	Acidimicrobiia	Microtrichales	Iamiaceae	Iamia	0	0	0	0	2	0	0	0	2	2	0	0	0	1	0	0	0	2	0	0	0	2	0	0	10	0	0	3	1	1	0	1	1	0	0	0	0	0	0	0	0	0	9	6
ASV660	Proteobacteria	Gammaproteobacteria	Steroidobacterales	Steroidobacteraceae	NA	2	0	2	0	1	0	2	2	3	0	1	0	2	1	0	2	2	0	0	0	0	2	4	1	0	0	4	0	0	0	0	0	0	0	1	1	0	0	0	0	1	0	0	3
ASV661	Firmicutes	Bacilli	Bacillales	Bacillaceae	Bacillus	0	0	0	0	0	0	0	0	3	1	6	0	0	0	0	0	0	0	0	0	0	0	0	2	0	0	0	0	0	0	0	1	0	0	2	1	0	0	0	0	0	0	2	0
ASV662	Actinobacteriota	Actinobacteria	Micrococcales	Intrasporangiaceae	Phycicoccus	0	0	0	0	2	6	2	1	4	1	0	0	5	2	0	3	2	3	0	0	0	1	0	1	0	0	1	5	0	0	0	0	0	0	0	0	0	0	0	1	0	0	0	0
ASV663	Myxococcota	Myxococcia	Myxococcales	Anaeromyxobacteraceae	Anaeromyxobacter	0	0	0	0	0	0	0	0	0	0	0	0	0	0	0	3	2	2	0	0	8	3	0	5	0	0	0	3	0	0	0	0	1	0	0	0	7	0	2	0	0	0	0	0
ASV664	Actinobacteriota	Thermoleophilia	Solirubrobacterales	67-14	NA	0	0	0	0	0	0	2	3	0	2	0	7	1	9	0	0	0	0	0	0	0	0	0	1	0	0	3	1	1	1	0	0	2	0	0	0	0	0	1	0	0	2	0	0
ASV665	Actinobacteriota	Actinobacteria	Micrococcales	Micrococcaceae	Paenarthrobacter	0	0	0	0	0	0	1	0	4	3	4	3	0	2	0	0	0	0	0	0	0	0	0	2	0	0	0	0	0	0	3	0	0	0	0	0	0	0	0	0	0	0	0	0
ASV666	Proteobacteria	Gammaproteobacteria	Burkholderiales	Comamonadaceae	NA	0	1	2	0	0	0	0	0	2	0	0	0	2	4	0	0	0	0	0	0	0	0	0	0	0	10	0	0	0	0	0	0	2	0	0	0	3	0	3	3	2	0	0	0
ASV667	Proteobacteria	Alphaproteobacteria	Sphingomonadales	Sphingomonadaceae	Erythrobacter	0	0	0	1	0	0	0	0	0	0	0	0	0	0	0	0	0	0	0	17	0	1	0	0	0	0	0	0	0	3	5	2	0	0	0	0	0	0	0	0	0	10	0	3
ASV668	Bacteroidota	Bacteroidia	Cytophagales	Microscillaceae	Chryseolinea	0	0	0	6	0	0	0	4	0	0	0	0	0	0	0	0	0	0	0	0	0	0	0	0	0	0	1	0	0	0	0	0	0	0	0	0	0	0	0	0	0	0	0	0
ASV669	Acidobacteriota	Vicinamibacteria	Vicinamibacterales	NA	NA	2	0	0	0	6	0	7	0	0	0	4	0	0	4	0	4	0	4	0	0	1	1	0	5	1	0	1	0	0	0	0	0	1	5	1	0	0	0	0	0	0	0	1	0
ASV670	Acidobacteriota	Vicinamibacteria	Vicinamibacterales	NA	NA	0	0	1	0	0	0	3	0	4	1	2	0	0	1	0	0	0	6	0	0	4	0	0	2	0	0	1	0	0	1	0	0	0	0	0	0	1	0	0	0	0	0	0	0
ASV671	Planctomycetota	Planctomycetes	Planctomycetales	Rubinisphaeraceae	SH-PL14	1	0	0	0	1	0	2	2	3	0	0	0	1	3	0	0	0	0	0	8	0	1	0	1	0	0	2	0	0	1	0	0	0	0	1	2	1	0	0	1	0	0	0	2
ASV672	Gemmatimonadota	Gemmatimonadetes	Gemmatimonadales	Gemmatimonadaceae	Gemmatimonas	1	0	0	0	0	0	0	1	0	1	0	0	1	0	0	0	1	0	0	0	0	0	0	3	3	0	0	0	4	1	0	0	1	0	1	0	4	0	7	0	0	0	0	0
ASV673	Acidobacteriota	Thermoanaerobaculia	Thermoanaerobaculales	Thermoanaerobaculaceae	Subgroup_10	3	0	0	0	0	0	0	1	0	0	3	0	0	0	0	2	0	0	0	0	4	0	0	0	0	0	0	1	0	0	0	0	3	3	1	1	5	0	1	1	0	0	0	0
ASV674	Proteobacteria	Alphaproteobacteria	Rhizobiales	Amb-16S-1323	NA	0	0	0	6	6	0	0	0	0	0	0	0	0	0	0	0	0	0	0	0	0	0	0	0	0	0	0	0	0	0	0	0	0	0	0	0	0	0	0	0	0	0	0	0
ASV675	Chloroflexi	TK10	NA	NA	NA	0	0	0	0	0	0	0	0	0	0	0	0	0	0	0	2	0	13	0	2	6	3	7	7	0	0	0	8	0	0	0	0	0	0	0	0	0	0	0	0	0	0	0	0
ASV676	Actinobacteriota	Actinobacteria	Pseudonocardiales	Pseudonocardiaceae	Pseudonocardia	5	2	2	0	0	0	0	2	0	0	0	0	0	0	0	0	4	0	0	0	2	1	0	4	0	0	0	3	0	0	0	0	1	0	1	0	0	0	0	0	2	0	0	0
ASV677	Chloroflexi	Chloroflexia	Chloroflexales	Chloroflexaceae	NA	0	0	0	0	3	0	0	0	0	0	0	0	0	0	0	3	9	0	0	0	0	1	0	2	0	0	0	0	0	0	0	0	2	7	3	0	2	0	0	1	0	0	0	0
ASV678	Proteobacteria	Alphaproteobacteria	NA	NA	NA	0	0	0	0	0	0	0	0	0	0	0	0	0	0	0	0	0	0	0	0	0	4	0	0	0	0	0	0	7	2	13	0	0	0	0	0	0	0	0	0	0	0	0	0
ASV679	Acidobacteriota	Blastocatellia	Pyrinomonadales	Pyrinomonadaceae	RB41	0	0	0	0	0	0	0	0	0	1	0	0	0	1	0	1	0	0	0	0	0	2	5	0	0	0	3	1	0	2	0	0	1	2	0	0	0	0	0	0	0	2	2	5
ASV680	Actinobacteriota	Actinobacteria	Pseudonocardiales	Pseudonocardiaceae	Pseudonocardia	0	0	0	0	0	0	2	5	1	1	5	0	2	7	0	0	0	0	0	0	0	2	0	0	2	0	2	0	0	1	0	0	0	0	0	0	0	0	0	0	0	0	0	4
ASV681	Chloroflexi	KD4-96	NA	NA	NA	1	0	2	0	2	0	4	5	1	0	1	0	0	4	0	2	1	1	0	0	0	0	1	1	0	0	2	4	0	0	0	0	0	0	2	0	0	0	0	0	0	1	0	0
ASV682	Proteobacteria	Alphaproteobacteria	Rhizobiales	Rhizobiaceae	Mesorhizobium	0	0	0	7	0	0	0	0	1	0	0	0	0	0	0	0	0	0	0	0	0	3	0	0	0	0	0	0	2	1	0	1	0	0	0	0	0	0	0	0	0	0	0	1
ASV683	Planctomycetota	Planctomycetes	NA	NA	NA	1	0	1	0	0	5	4	0	1	0	2	5	0	1	0	0	2	0	0	0	0	0	0	0	0	0	2	1	0	0	0	0	0	2	0	0	0	0	0	0	0	0	0	0
ASV684	Proteobacteria	Gammaproteobacteria	Burkholderiales	Burkholderiaceae	Burkholderia-Caballeronia-Paraburkholderia	0	0	2	0	1	0	0	2	0	0	2	0	0	1	42	0	3	3	13	0	2	0	5	0	1	43	0	2	5	0	0	0	0	0	2	1	0	4	4	0	6	2	0	0
ASV685	Proteobacteria	Gammaproteobacteria	Burkholderiales	SC-I-84	NA	0	0	0	0	0	11	2	4	2	4	0	6	1	4	0	3	0	0	0	0	0	2	0	1	0	0	3	3	0	0	0	0	0	0	0	0	0	0	0	0	1	0	0	0
ASV686	Proteobacteria	Alphaproteobacteria	NA	NA	NA	0	0	0	0	0	2	6	1	7	7	5	5	0	5	0	0	0	0	0	0	0	0	0	0	0	0	4	0	0	0	0	0	0	0	0	0	0	0	0	0	0	0	0	0
ASV687	Proteobacteria	Gammaproteobacteria	Burkholderiales	Methylophilaceae	Methylophilus	4	1	19	0	14	0	0	0	0	0	0	0	0	0	0	0	0	0	0	0	0	0	0	0	0	0	0	0	0	0	0	0	10	6	1	1	0	0	1	2	6	0	0	0
ASV688	Chloroflexi	Chloroflexia	Thermomicrobiales	JG30-KF-CM45	NA	0	0	0	1	1	0	0	0	1	0	1	0	0	0	0	0	0	0	0	2	0	2	0	0	1	0	0	2	4	1	6	0	1	0	0	0	0	0	0	0	0	7	0	2
ASV689	Proteobacteria	Alphaproteobacteria	Rhizobiales	Devosiaceae	Pelagibacterium	0	0	0	2	0	0	0	0	0	0	0	0	0	0	0	0	0	0	0	0	0	0	0	0	0	0	0	0	39	3	0	2	0	0	0	0	0	0	0	0	0	0	0	0
ASV690	Acidobacteriota	Acidobacteriae	Bryobacterales	Bryobacteraceae	Bryobacter	0	0	1	0	0	0	0	0	1	0	2	0	0	0	0	2	0	2	0	0	6	4	4	0	1	0	0	3	0	0	0	0	0	0	0	2	1	0	0	1	0	0	1	0
ASV691	Acidobacteriota	Vicinamibacteria	Vicinamibacterales	Vicinamibacteraceae	Vicinamibacter	0	1	0	0	0	0	3	0	4	3	1	5	0	0	0	3	0	0	0	0	0	0	0	1	0	0	6	0	0	0	0	0	0	0	1	2	0	0	0	2	0	0	0	0
ASV692	Verrucomicrobiota	Verrucomicrobiae	Chthoniobacterales	Chthoniobacteraceae	Chthoniobacter	2	0	4	0	2	0	0	0	1	0	0	0	0	5	0	1	0	0	0	0	1	0	8	1	0	0	0	0	0	0	0	0	0	5	2	6	0	2	0	2	1	0	0	0
ASV693	Planctomycetota	Planctomycetes	Gemmatales	Gemmataceae	Gemmata	0	1	0	0	0	0	0	0	0	0	0	0	0	1	0	7	4	0	0	0	0	2	0	5	0	0	0	0	0	0	0	0	0	0	0	0	0	0	0	0	0	0	0	0
ASV694	Bacteroidota	Bacteroidia	Chitinophagales	Chitinophagaceae	Flavisolibacter	1	1	0	0	2	11	2	0	1	0	4	0	0	0	0	0	2	0	0	0	0	1	1	1	0	0	2	0	0	0	7	0	0	0	0	0	0	0	0	3	0	0	0	3
ASV695	Verrucomicrobiota	Verrucomicrobiae	Pedosphaerales	Pedosphaeraceae	NA	1	0	2	0	0	0	0	0	0	1	0	0	0	0	0	0	0	0	0	0	0	1	0	0	0	0	0	0	0	0	0	1	0	0	0	2	0	0	0	2	0	1	4	3
ASV696	Proteobacteria	Gammaproteobacteria	Burkholderiales	TRA3-20	NA	0	0	0	1	0	0	0	0	2	0	0	0	0	1	0	0	0	0	0	0	0	1	0	0	0	0	0	0	1	3	17	0	2	0	0	0	0	0	0	0	0	2	1	4
ASV697	Firmicutes	Bacilli	Thermoactinomycetales	Thermoactinomycetaceae	Planifilum	4	0	1	0	1	0	0	0	1	0	0	1	0	0	0	0	0	0	0	0	0	2	2	0	1	0	4	0	1	2	0	0	2	5	1	1	1	0	0	1	0	6	4	1
ASV698	Chloroflexi	Anaerolineae	Caldilineales	Caldilineaceae	NA	1	0	2	0	0	0	0	0	0	0	3	0	0	0	0	3	0	0	0	0	0	1	0	2	0	0	4	2	0	0	0	0	1	1	0	0	0	0	0	2	2	0	0	0
ASV699	Actinobacteriota	Acidimicrobiia	Microtrichales	NA	NA	0	0	0	1	0	0	7	5	1	3	0	0	2	2	0	0	0	0	0	0	0	0	0	0	1	0	5	0	2	0	11	0	0	0	0	0	0	0	0	0	0	0	2	7
ASV700	Actinobacteriota	Thermoleophilia	Gaiellales	Gaiellaceae	Gaiella	0	0	0	0	0	0	0	0	1	0	6	0	0	2	0	1	0	0	0	0	0	0	0	1	0	0	1	0	0	1	0	0	0	0	0	0	2	0	2	0	0	0	0	0
ASV701	Actinobacteriota	Actinobacteria	Pseudonocardiales	Pseudonocardiaceae	Pseudonocardia	0	0	0	3	0	0	0	0	0	0	0	0	6	0	0	0	0	0	0	0	0	0	0	0	0	22	0	0	0	0	0	0	0	0	0	0	1	0	0	0	0	0	0	0
ASV702	Cyanobacteria	Cyanobacteriia	Oxyphotobacteria_Incertae_Sedis	Unknown_Family	EcFYyy-200	0	0	0	1	0	0	0	0	0	0	0	0	0	0	0	0	0	0	0	7	0	3	0	0	0	0	2	0	0	0	0	0	0	0	0	0	0	0	0	0	0	0	0	4
ASV703	Actinobacteriota	Actinobacteria	Streptomycetales	Streptomycetaceae	Streptomyces	0	0	0	0	0	0	1	0	1	3	3	5	0	7	13	0	0	0	0	0	0	0	0	0	0	0	2	0	0	0	0	0	0	0	0	0	0	0	0	0	0	0	0	0
ASV704	Actinobacteriota	Actinobacteria	Streptomycetales	Streptomycetaceae	Streptomyces	0	0	0	0	1	4	5	1	5	3	0	0	1	3	0	0	0	0	0	0	0	0	3	0	0	0	4	0	0	1	0	0	0	0	0	0	0	0	0	0	2	0	0	0
ASV705	Chloroflexi	Chloroflexia	Thermomicrobiales	JG30-KF-CM45	NA	4	0	0	1	0	0	0	0	2	1	0	0	0	0	0	0	0	3	0	0	0	0	0	1	0	0	0	0	0	1	0	0	0	0	0	0	2	0	1	2	0	0	3	0
ASV706	Proteobacteria	Alphaproteobacteria	Rhizobiales	Rhizobiaceae	Aliihoeflea	0	0	0	3	1	0	0	0	0	0	0	0	0	0	0	0	0	0	0	0	0	1	0	0	0	0	0	0	11	2	1	0	0	0	0	0	0	0	0	0	0	0	0	3
ASV707	Gemmatimonadota	Gemmatimonadetes	Gemmatimonadales	Gemmatimonadaceae	Roseisolibacter	1	0	0	1	0	0	0	0	0	1	1	0	0	4	0	0	3	2	0	0	9	2	1	3	1	0	0	3	0	0	0	0	0	0	1	0	0	0	0	1	0	0	0	0
ASV708	Bacteroidota	Bacteroidia	Chitinophagales	Chitinophagaceae	Terrimonas	1	0	7	0	1	0	0	0	1	1	0	0	0	0	0	0	0	0	0	0	2	1	0	1	0	0	0	3	0	0	0	0	0	0	0	1	4	0	0	0	0	0	0	0
ASV709	Planctomycetota	Planctomycetes	Pirellulales	Pirellulaceae	Pirellula	0	0	0	0	3	0	1	0	0	0	0	0	0	0	0	2	0	1	0	0	0	2	0	3	0	0	0	2	0	0	0	3	1	1	0	2	0	0	0	0	0	0	0	0
ASV710	Chloroflexi	Chloroflexia	Thermomicrobiales	JG30-KF-CM45	NA	0	0	0	1	0	0	0	0	2	1	0	0	0	2	0	1	0	0	0	0	0	5	0	0	0	0	1	3	0	0	0	0	0	0	0	2	0	0	2	0	0	0	0	2
ASV711	Proteobacteria	Alphaproteobacteria	Sphingomonadales	Sphingomonadaceae	Qipengyuania	0	0	0	0	0	0	0	3	0	0	0	0	0	0	0	0	0	0	0	0	0	16	0	0	1	0	0	3	0	6	0	0	0	0	0	0	0	0	0	0	0	10	0	4
ASV712	Proteobacteria	Gammaproteobacteria	Burkholderiales	TRA3-20	NA	2	1	0	0	0	0	0	0	0	0	0	0	0	0	0	1	2	0	0	0	0	2	6	0	2	5	0	1	0	0	0	0	1	0	2	0	0	0	0	1	3	0	0	0
ASV713	Proteobacteria	Alphaproteobacteria	Puniceispirillales	Puniceispirillales_Incertae_Sedis	Constrictibacter	1	1	0	2	1	0	1	0	0	1	0	1	0	0	0	1	0	2	0	3	0	4	0	0	1	0	0	3	0	1	0	2	2	0	0	2	0	0	0	0	0	1	1	0
ASV714	Actinobacteriota	Thermoleophilia	Solirubrobacterales	67-14	NA	0	0	0	4	0	0	0	2	0	0	0	0	0	0	0	0	0	0	0	0	0	0	0	0	0	0	0	0	0	0	0	0	0	0	0	0	0	0	0	0	0	0	0	0
ASV715	Myxococcota	Polyangia	FFCH16767	NA	NA	0	1	0	0	1	0	1	0	0	0	1	0	2	0	0	0	0	0	0	5	0	1	0	0	4	0	1	3	0	3	0	0	0	2	1	0	0	3	0	0	0	1	6	2
ASV716	Proteobacteria	Alphaproteobacteria	Rhizobiales	Hyphomicrobiaceae	NA	0	0	0	0	0	0	0	0	0	0	1	0	0	1	0	0	0	0	0	0	0	3	0	0	0	0	0	0	5	6	0	8	0	0	0	0	0	0	0	0	0	0	0	0
ASV717	Armatimonadota	Fimbriimonadia	Fimbriimonadales	NA	NA	0	0	1	0	0	0	2	0	0	0	0	3	1	0	0	6	1	0	0	0	0	0	3	1	0	0	2	4	0	0	0	0	0	0	0	0	0	0	0	1	0	0	0	0
ASV718	Bacteroidota	Bacteroidia	Chitinophagales	Chitinophagaceae	Flavisolibacter	0	0	0	0	0	0	1	0	5	1	3	2	1	0	0	0	0	0	0	0	0	1	0	0	0	0	9	0	0	0	0	0	0	0	0	0	0	0	0	0	0	0	0	0
ASV719	Planctomycetota	Phycisphaerae	Tepidisphaerales	WD2101_soil_group	NA	0	0	0	0	0	0	0	0	0	0	0	0	0	0	0	0	0	0	0	9	0	4	0	0	0	0	0	0	3	3	11	4	0	0	0	0	0	0	0	0	0	0	0	5
ASV720	Verrucomicrobiota	Verrucomicrobiae	Pedosphaerales	Pedosphaeraceae	Ellin517	2	0	2	0	3	3	0	0	0	1	0	0	0	0	0	1	1	0	0	0	0	0	0	0	0	0	0	0	0	0	0	0	0	4	1	0	0	0	2	2	0	0	1	0
ASV721	Chloroflexi	Gitt-GS-136	NA	NA	NA	0	0	0	0	0	0	1	5	2	0	0	0	1	0	0	0	1	0	0	0	0	3	1	2	0	0	2	0	1	0	0	0	0	0	1	0	0	0	0	2	0	0	0	0
ASV722	Planctomycetota	Planctomycetes	Pirellulales	Pirellulaceae	NA	0	0	1	0	2	3	1	0	3	0	3	0	0	1	0	0	0	2	0	0	0	0	0	0	0	0	3	0	0	0	0	0	0	0	2	0	0	0	0	1	0	0	0	0
ASV723	Chloroflexi	Chloroflexia	Chloroflexales	Chloroflexaceae	Oscillochloris	0	0	0	0	0	7	1	7	0	0	0	4	1	1	0	4	0	0	0	0	1	0	0	3	0	0	4	0	0	0	0	0	0	0	0	0	0	0	0	0	0	0	0	0
ASV724	Chloroflexi	OLB14	NA	NA	NA	3	2	0	0	0	0	0	0	0	2	0	0	0	1	0	0	4	0	0	0	0	0	0	2	0	0	0	0	0	0	0	0	17	0	1	1	1	0	2	1	5	0	0	0
ASV725	Acidobacteriota	Acidobacteriae	Bryobacterales	Bryobacteraceae	Bryobacter	0	0	0	0	0	0	1	0	1	0	0	9	0	0	0	3	0	0	0	8	0	1	0	0	0	0	0	0	0	0	0	0	0	0	0	0	0	0	0	0	0	0	1	1
ASV726	Proteobacteria	Alphaproteobacteria	Rhizobiales	Rhizobiaceae	Aminobacter	0	0	0	0	0	0	3	3	1	4	0	0	0	1	0	1	0	2	0	0	0	0	0	0	0	0	2	0	0	0	0	0	0	0	1	0	0	0	0	1	0	0	0	0
ASV727	Chloroflexi	Chloroflexia	Chloroflexales	Roseiflexaceae	NA	0	0	0	0	0	1	1	1	3	0	7	4	4	2	0	0	0	0	0	0	1	0	0	1	0	0	1	1	0	0	0	0	0	0	0	0	0	0	2	0	0	0	0	0
ASV728	Proteobacteria	Alphaproteobacteria	Rhodobacterales	Rhodobacteraceae	Paracoccus	0	0	0	0	0	0	0	4	0	0	0	0	0	0	101	0	5	0	0	0	0	0	0	0	0	44	0	0	9	5	0	0	0	0	0	0	0	4	0	0	2	0	0	0
ASV729	Acidobacteriota	Acidobacteriae	Bryobacterales	Bryobacteraceae	Bryobacter	3	0	0	0	0	0	0	0	0	0	0	0	0	0	0	6	0	3	0	0	4	0	0	2	0	0	0	1	0	0	0	0	0	0	0	0	0	0	0	0	0	0	0	0
ASV730	Proteobacteria	Alphaproteobacteria	Sphingomonadales	Sphingomonadaceae	Novosphingobium	1	0	1	0	2	0	2	0	0	0	0	0	0	1	0	1	0	0	0	0	1	1	0	1	1	0	0	0	0	1	0	10	0	4	2	1	1	0	2	3	0	2	2	1
ASV731	Cyanobacteria	Cyanobacteriia	Cyanobacteriales	Nostocaceae	Desmonostoc_PCC-7422	0	0	0	0	0	0	0	0	0	0	0	0	0	1	0	0	0	0	0	0	0	0	0	0	0	0	3	0	0	0	0	1	0	0	0	0	0	0	0	0	0	0	0	3
ASV732	Armatimonadota	NA	NA	NA	NA	1	2	2	0	0	0	0	0	0	0	0	0	0	0	0	2	8	0	0	0	0	0	1	1	0	0	0	0	0	0	0	0	0	0	1	0	2	0	0	0	2	0	0	0
ASV733	Proteobacteria	Alphaproteobacteria	Rhizobiales	Rhizobiaceae	Mesorhizobium	1	0	1	0	1	0	0	0	2	0	2	0	0	1	0	1	0	0	0	0	1	0	0	1	0	0	0	0	0	0	0	0	0	0	2	2	0	0	2	0	4	0	0	0
ASV734	Desulfobacterota	Desulfuromonadia	PB19	NA	NA	1	0	2	0	1	0	0	0	0	0	0	0	4	0	0	0	0	0	0	0	0	0	2	0	2	0	2	2	2	4	9	0	1	3	0	1	0	0	0	0	0	0	0	1
ASV735	Bacteroidota	Bacteroidia	Cytophagales	Microscillaceae	Ohtaekwangia	0	0	0	0	1	3	0	0	5	0	0	5	4	0	0	1	0	0	0	0	0	3	0	1	0	0	2	0	0	0	0	0	0	0	0	0	0	0	0	1	0	0	0	0
ASV736	Actinobacteriota	Actinobacteria	Frankiales	Nakamurellaceae	Nakamurella	0	0	0	0	0	6	1	3	3	1	1	0	2	1	5	1	0	0	0	0	0	0	0	0	0	0	1	1	0	0	0	0	0	0	0	0	0	0	0	0	0	0	0	0
ASV737	Planctomycetota	Planctomycetes	Gemmatales	Gemmataceae	Gemmata	1	0	0	0	4	10	3	0	0	0	1	0	0	2	0	0	0	2	0	0	0	1	0	1	0	0	7	0	0	0	0	0	0	0	3	0	0	0	0	0	0	0	0	0
ASV738	Firmicutes	Thermovenabulia	Thermovenabulales	Thermovenabulales_fa	Thermovenabulum	1	1	0	0	0	0	0	1	3	1	0	0	0	1	0	1	0	1	0	0	1	0	2	0	0	0	0	2	0	1	0	0	2	0	0	2	1	0	0	1	0	1	0	1
ASV739	Proteobacteria	Alphaproteobacteria	Sphingomonadales	Sphingomonadaceae	Sphingomonas	1	0	1	0	0	0	0	0	0	0	0	0	0	0	0	0	0	0	0	0	0	0	0	0	6	0	0	4	0	1	0	0	0	0	2	0	3	0	0	3	0	1	2	3
ASV740	Proteobacteria	Gammaproteobacteria	Burkholderiales	B1-7BS	NA	2	2	5	0	2	0	0	0	0	0	0	0	0	0	0	1	6	1	0	0	0	3	0	4	0	0	0	0	0	2	0	0	0	0	0	2	0	0	0	0	0	1	1	5
ASV741	Verrucomicrobiota	Verrucomicrobiae	Pedosphaerales	Pedosphaeraceae	NA	0	0	0	1	0	0	2	0	3	0	4	7	0	1	0	2	0	0	0	0	0	1	6	0	0	0	3	0	2	0	0	0	0	0	0	0	0	0	0	0	0	0	4	0
ASV742	Myxococcota	Polyangia	Polyangiales	Sandaracinaceae	NA	0	0	0	4	0	0	0	0	0	0	0	0	0	0	0	0	0	0	0	0	0	0	0	0	0	0	0	0	0	0	0	0	0	0	0	0	0	0	0	0	0	0	0	0
ASV743	Proteobacteria	Gammaproteobacteria	Burkholderiales	Comamonadaceae	Ramlibacter	0	0	0	0	0	8	12	3	1	0	3	0	0	4	0	1	0	1	0	0	0	0	4	2	0	0	7	0	0	0	0	0	0	0	0	0	0	0	0	0	0	0	0	0
ASV744	Planctomycetota	Planctomycetes	Gemmatales	Gemmataceae	NA	0	0	0	0	1	7	2	2	2	0	0	6	0	1	0	0	0	0	0	0	0	0	0	0	0	0	5	0	0	0	0	0	0	0	0	0	0	0	0	0	0	1	4	4
ASV745	Proteobacteria	Alphaproteobacteria	Rhizobiales	Xanthobacteraceae	NA	2	0	1	0	0	0	4	0	1	0	0	0	0	0	0	0	2	0	0	0	0	1	0	0	0	0	0	0	6	0	0	0	0	0	0	0	1	0	1	2	6	0	1	0
ASV746	Bacteroidota	Bacteroidia	Flavobacteriales	Flavobacteriaceae	NA	0	0	0	0	0	0	0	0	0	0	0	0	0	0	0	0	0	0	0	0	0	0	0	0	0	0	0	0	0	0	0	33	0	0	0	0	0	0	0	0	0	0	0	0
ASV747	Planctomycetota	Planctomycetes	Pirellulales	Pirellulaceae	Pir4_lineage	0	0	0	0	0	11	2	0	10	0	0	6	2	2	0	1	0	0	0	0	1	1	0	1	0	0	8	0	0	1	0	0	0	0	0	0	0	0	0	0	0	0	0	0
ASV748	Acidobacteriota	Subgroup_22	NA	NA	NA	4	3	0	0	1	0	0	0	0	0	0	0	0	1	0	0	0	0	0	0	0	0	0	0	0	0	0	0	0	0	0	0	0	0	1	6	3	0	0	1	0	0	0	0
ASV749	Planctomycetota	Planctomycetes	Gemmatales	Gemmataceae	NA	4	0	0	0	0	0	0	0	3	0	0	0	0	0	0	0	0	0	0	0	1	0	0	1	2	0	2	0	0	0	0	0	1	0	0	0	2	0	1	2	0	0	1	9
ASV750	Proteobacteria	Alphaproteobacteria	Rhizobiales	Rhizobiaceae	Pseudaminobacter	1	2	2	2	3	0	1	0	0	1	0	0	0	0	0	0	0	0	0	0	2	1	0	0	0	0	1	0	0	2	0	0	2	0	1	1	0	0	0	2	0	0	0	0
ASV751	Proteobacteria	Gammaproteobacteria	Burkholderiales	Burkholderiaceae	Lautropia	0	1	0	0	1	0	1	3	3	2	0	0	0	1	0	0	6	0	0	0	0	0	0	1	0	0	1	0	5	0	0	1	4	0	0	0	0	0	0	0	5	1	0	0
ASV752	Desulfobacterota	Desulfuromonadia	Geobacterales	Geobacteraceae	Citrifermentans	0	0	0	0	0	0	0	0	0	0	0	0	0	0	0	7	0	1	0	0	5	3	6	1	0	0	0	2	0	0	0	0	0	0	0	0	0	0	0	0	0	0	0	0
ASV753	Gemmatimonadota	Longimicrobia	Longimicrobiales	Longimicrobiaceae	Longimicrobium	2	1	5	0	0	0	0	0	0	0	0	0	0	3	0	0	0	0	0	2	0	0	0	0	0	0	0	2	0	1	0	0	0	0	6	4	1	0	0	2	0	3	0	0
ASV754	Myxococcota	Polyangia	Polyangiales	Sandaracinaceae	NA	0	0	0	0	0	0	0	0	0	0	0	0	0	0	172	0	0	0	0	0	0	0	0	0	0	0	0	0	0	0	0	0	0	0	0	0	0	0	0	0	0	0	0	0
ASV755	Chloroflexi	Anaerolineae	Anaerolineales	Anaerolineaceae	NA	1	0	1	0	2	0	0	0	0	0	0	0	0	0	0	1	0	4	0	0	0	1	0	3	0	0	0	0	0	0	0	0	0	0	2	0	4	0	0	0	0	0	0	0
ASV756	Bacteroidota	Bacteroidia	Chitinophagales	Chitinophagaceae	Terrimonas	1	0	3	0	0	0	0	0	1	0	4	0	0	0	0	1	0	0	0	0	0	0	0	1	0	0	4	0	0	0	0	0	0	0	0	0	0	0	0	0	0	0	0	0
ASV757	Actinobacteriota	Actinobacteria	Micrococcales	Intrasporangiaceae	NA	0	0	0	0	0	0	2	5	1	1	4	0	3	3	0	0	0	1	0	0	0	0	2	0	0	0	6	1	0	0	0	0	0	0	0	0	0	0	0	0	0	0	0	0
ASV758	Planctomycetota	OM190	NA	NA	NA	1	0	2	0	0	0	0	0	2	2	0	0	0	1	0	0	1	0	0	8	0	1	0	0	1	0	0	0	7	0	0	0	0	0	0	2	0	0	0	1	0	0	2	3
ASV759	Armatimonadota	Fimbriimonadia	Fimbriimonadales	Fimbriimonadaceae	NA	3	1	9	0	1	0	0	0	0	0	0	0	0	0	0	0	2	0	0	0	0	2	0	2	0	0	0	0	0	0	0	0	0	3	2	2	0	0	0	0	1	0	1	1
ASV760	Actinobacteriota	Acidimicrobiia	Acidimicrobiales	Acidimicrobiales_Incertae_Sedis	Aciditerrimonas	2	0	0	0	0	0	0	6	0	1	1	0	0	2	0	0	0	0	0	0	1	4	0	0	4	0	2	1	1	2	0	0	0	3	2	1	0	0	0	0	2	1	1	1
ASV761	Chloroflexi	OLB14	NA	NA	NA	1	0	0	0	1	0	0	0	2	1	0	0	0	0	0	0	0	0	0	0	0	2	0	2	0	0	0	0	0	0	0	0	0	0	2	0	0	0	0	3	1	0	0	3
ASV762	Proteobacteria	Alphaproteobacteria	Dongiales	Dongiaceae	Dongia	2	0	2	0	0	8	9	0	3	1	4	0	0	2	0	0	0	0	0	0	0	1	0	0	3	0	4	0	0	0	5	0	0	0	1	1	0	0	0	3	0	3	0	0
ASV763	Proteobacteria	Alphaproteobacteria	Sphingomonadales	Sphingomonadaceae	Altererythrobacter	0	1	0	0	0	0	4	0	3	0	0	0	2	2	0	1	0	0	0	0	4	2	0	0	2	0	0	0	3	4	0	6	0	0	0	0	0	0	0	0	3	1	3	3
ASV764	Myxococcota	Polyangia	Polyangiales	BIrii41	NA	0	0	0	0	0	0	1	0	1	0	2	4	0	1	0	0	0	0	0	0	2	0	0	0	0	0	2	0	0	0	0	0	0	0	0	0	0	0	0	0	0	0	0	0
ASV765	Planctomycetota	Planctomycetes	Pirellulales	Pirellulaceae	Pir4_lineage	0	0	0	3	0	0	0	1	0	0	0	0	0	0	0	0	0	0	0	0	0	0	0	0	0	0	0	0	0	0	0	0	0	0	0	0	0	0	0	0	0	0	0	0
ASV766	Proteobacteria	Alphaproteobacteria	Elsterales	NA	NA	0	0	0	0	2	4	1	3	2	0	6	0	0	3	0	1	0	3	0	0	0	0	0	1	0	0	2	0	0	0	0	0	1	3	1	0	0	0	0	0	4	0	1	1
ASV767	Proteobacteria	Gammaproteobacteria	Steroidobacterales	Steroidobacteraceae	Steroidobacter	0	0	0	0	0	0	6	4	1	0	0	0	0	5	0	1	0	0	0	0	0	1	0	0	0	0	5	0	0	0	0	0	0	0	0	0	0	0	0	0	0	0	0	0
ASV768	Armatimonadota	NA	NA	NA	NA	0	0	0	0	0	0	0	0	0	2	0	0	0	0	0	0	0	0	0	0	0	3	0	0	0	0	0	2	0	4	0	8	0	0	0	0	0	0	0	0	0	0	2	3
ASV769	Armatimonadota	NA	NA	NA	NA	1	0	0	0	0	0	0	4	1	0	3	0	0	0	0	1	3	0	0	0	0	0	0	0	1	0	0	0	0	1	0	0	0	0	1	1	4	0	0	0	0	1	7	0
ASV770	Proteobacteria	Alphaproteobacteria	Rhizobiales	Devosiaceae	Devosia	0	0	0	0	0	0	0	0	0	0	0	0	0	0	0	0	0	0	0	0	0	0	0	0	0	0	0	0	0	0	0	27	0	0	0	0	0	0	0	0	0	0	0	0
ASV771	Acidobacteriota	Vicinamibacteria	Vicinamibacterales	NA	NA	0	0	0	0	0	0	0	0	0	0	0	0	0	0	0	0	3	3	0	0	2	5	0	2	0	0	0	6	0	1	0	0	0	0	0	0	3	0	0	0	0	0	0	0
ASV772	Proteobacteria	Gammaproteobacteria	Burkholderiales	Methylophilaceae	Methylobacillus	0	0	0	0	3	0	3	0	3	0	2	0	0	0	0	0	0	0	0	0	0	0	3	5	9	0	0	7	0	0	0	0	2	2	0	0	0	0	0	0	0	2	0	0
ASV773	NA	NA	NA	NA	NA	0	0	0	0	0	0	0	0	1	1	4	0	0	0	0	0	0	0	0	0	2	0	0	0	0	92	0	6	0	0	0	0	1	0	0	0	0	0	0	0	0	0	0	0
ASV774	Planctomycetota	Planctomycetes	Pirellulales	Pirellulaceae	Pirellula	1	3	1	0	0	0	0	0	2	0	0	0	0	0	0	0	0	0	0	0	0	0	3	1	0	0	3	0	0	1	0	0	0	3	0	1	0	0	0	0	0	4	2	0
ASV775	Gemmatimonadota	BD2-11_terrestrial_group	NA	NA	NA	0	0	0	1	0	0	1	0	0	0	0	4	0	2	0	0	0	0	0	3	0	1	0	2	0	0	1	1	4	3	10	0	0	0	0	0	0	0	0	0	0	3	0	8
ASV776	Actinobacteriota	Actinobacteria	Frankiales	Geodermatophilaceae	Blastococcus	0	0	0	2	3	0	0	0	1	0	0	0	0	0	0	1	0	0	0	0	0	2	0	1	0	0	0	2	0	1	4	0	0	0	1	0	0	0	1	0	0	0	0	0
ASV777	Gemmatimonadota	Gemmatimonadetes	Gemmatimonadales	Gemmatimonadaceae	Roseisolibacter	1	0	1	0	1	0	0	0	1	0	0	0	0	1	0	0	0	0	0	0	0	0	0	1	0	0	1	0	4	0	0	0	0	0	1	1	4	0	0	2	0	0	2	0
ASV778	Acidobacteriota	Holophagae	Subgroup_7	NA	NA	1	1	1	0	0	0	0	0	0	0	0	0	0	0	0	1	0	1	0	0	5	1	0	4	0	0	0	0	0	0	0	0	0	0	1	1	0	0	0	3	0	0	0	0
ASV779	Chloroflexi	Chloroflexia	Chloroflexales	Roseiflexaceae	NA	0	0	0	0	0	3	4	1	2	2	1	1	0	1	0	0	0	0	0	0	0	0	0	1	0	0	7	1	0	0	0	0	0	0	0	0	0	0	0	0	0	0	0	2
ASV780	Proteobacteria	Alphaproteobacteria	Rhizobiales	Rhizobiales_Incertae_Sedis	NA	0	0	1	0	0	0	1	0	0	1	0	0	0	2	0	1	0	8	0	0	3	0	0	2	0	0	1	0	0	2	0	2	1	0	2	0	0	0	0	0	7	0	0	0
ASV781	Chloroflexi	Chloroflexia	Thermomicrobiales	JG30-KF-CM45	NA	0	0	2	1	0	0	0	0	0	2	0	0	0	0	24	1	0	1	0	0	0	2	0	2	0	0	0	0	0	0	0	0	0	0	0	0	0	0	0	1	0	0	0	0
ASV782	Acidobacteriota	Vicinamibacteria	Vicinamibacterales	Vicinamibacteraceae	NA	0	0	0	0	0	0	2	0	0	0	1	0	0	2	0	0	0	0	0	0	0	1	0	0	9	0	0	3	1	3	0	0	0	0	0	0	0	0	0	2	0	2	3	0
ASV783	Actinobacteriota	Thermoleophilia	Gaiellales	NA	NA	0	0	2	0	0	0	2	13	3	1	1	0	0	4	0	0	2	2	0	0	0	0	0	2	1	0	2	0	0	1	6	0	0	0	1	0	0	0	0	1	0	0	1	0
ASV784	Proteobacteria	Gammaproteobacteria	Burkholderiales	Rhodocyclaceae	Azoarcus	1	0	8	0	0	0	0	0	0	0	0	0	0	0	0	0	0	0	0	0	0	0	0	0	0	0	0	0	0	0	0	0	0	0	0	0	3	0	5	15	0	0	0	0
ASV785	Bacteroidota	Bacteroidia	Cytophagales	Microscillaceae	NA	0	0	0	0	0	0	2	3	3	2	3	0	7	3	0	1	0	0	0	0	0	0	1	1	0	0	4	0	0	0	0	0	0	0	0	0	0	0	0	0	0	0	0	0
ASV786	Verrucomicrobiota	Verrucomicrobiae	Pedosphaerales	Pedosphaeraceae	ADurb.Bin063-1	1	1	3	0	4	0	0	0	0	0	0	0	0	0	0	4	0	0	0	0	0	0	0	2	0	0	0	0	0	0	0	0	0	0	1	0	0	0	0	0	0	0	0	0
ASV787	Actinobacteriota	Actinobacteria	Micrococcales	Microbacteriaceae	Microbacterium	0	0	0	5	0	0	0	0	0	0	0	0	0	0	0	0	0	0	0	0	0	1	0	0	0	0	0	1	6	1	11	0	0	0	0	0	0	0	0	0	0	0	0	0
ASV788	Actinobacteriota	Actinobacteria	Micrococcales	Intrasporangiaceae	NA	0	0	0	1	0	0	1	2	1	1	2	0	3	6	0	1	0	0	0	0	0	0	0	2	0	0	2	0	0	0	0	1	0	0	0	0	0	0	0	0	0	0	0	0
ASV789	Actinobacteriota	Thermoleophilia	Solirubrobacterales	67-14	NA	0	0	0	0	0	0	1	3	2	2	0	2	3	2	0	0	0	0	0	0	1	0	0	2	1	0	0	0	0	0	0	0	0	0	0	0	1	0	0	0	1	0	0	0
ASV790	Proteobacteria	Alphaproteobacteria	Rhizobiales	Rhizobiaceae	Ensifer	0	0	0	0	0	4	0	0	1	6	3	0	0	0	0	0	0	0	0	0	0	0	0	0	0	0	0	1	0	0	0	0	0	0	0	0	0	0	0	0	0	0	0	0
ASV791	Fibrobacterota	Fibrobacteria	Fibrobacterales	Fibrobacteraceae	possible_genus_04	1	0	0	0	0	0	0	0	0	0	0	0	3	0	0	6	2	4	0	0	1	5	5	6	0	0	0	1	0	0	0	0	0	0	0	0	0	0	0	0	0	0	0	0
ASV792	Chloroflexi	OLB14	NA	NA	NA	0	0	1	0	0	7	0	0	4	0	1	8	0	1	0	1	0	1	0	0	2	0	0	1	2	0	1	0	0	0	0	0	0	0	0	1	1	0	0	0	9	0	2	1
ASV793	Myxococcota	Myxococcia	Myxococcales	Anaeromyxobacteraceae	Anaeromyxobacter	0	0	0	0	0	0	0	0	1	0	0	0	0	0	0	2	0	4	0	0	8	0	1	7	0	0	0	2	0	0	0	0	0	0	0	0	0	0	0	0	0	0	0	0
ASV794	Bacteroidota	Bacteroidia	Cytophagales	Microscillaceae	Ohtaekwangia	0	0	0	0	0	0	0	0	2	0	2	0	2	0	0	3	0	2	0	0	0	2	5	4	0	0	0	1	0	0	0	0	0	0	0	0	0	0	0	0	0	0	0	0
ASV795	Chloroflexi	Anaerolineae	Ardenticatenales	NA	NA	0	0	0	0	0	3	0	0	1	0	0	2	0	1	0	0	0	0	0	4	0	3	4	1	0	0	2	0	0	0	0	5	0	0	0	0	0	0	0	0	3	1	0	1
ASV796	Armatimonadota	NA	NA	NA	NA	0	0	0	0	0	0	1	1	3	2	5	0	2	0	0	0	0	0	0	0	0	0	0	0	0	0	2	0	0	0	0	0	0	0	0	0	0	0	0	0	0	1	0	0
ASV797	Proteobacteria	Alphaproteobacteria	NA	NA	NA	0	0	0	0	4	0	0	0	0	0	0	0	0	0	0	0	0	0	0	0	0	0	0	0	0	0	0	0	0	10	0	7	0	0	0	0	0	0	0	0	0	0	0	0
ASV798	Proteobacteria	Gammaproteobacteria	Burkholderiales	TRA3-20	NA	0	0	1	0	0	0	3	0	1	1	5	0	2	2	0	1	4	0	0	0	2	0	0	1	0	0	2	0	0	0	0	0	2	0	0	0	0	0	0	2	0	0	0	0
ASV799	Bacteroidota	Bacteroidia	Chitinophagales	Saprospiraceae	NA	2	0	1	0	32	0	0	0	0	0	0	0	0	0	0	0	0	0	0	0	0	0	0	0	0	0	0	0	0	0	0	0	0	0	2	1	0	0	0	0	12	0	0	0
ASV800	Proteobacteria	Alphaproteobacteria	Rhizobiales	Rhizobiaceae	Ensifer	0	0	0	0	5	0	1	0	1	0	10	0	0	0	0	0	0	0	0	0	0	0	0	0	0	0	0	0	0	0	0	0	0	0	0	1	0	0	0	0	0	0	0	0
ASV801	Planctomycetota	Planctomycetes	Planctomycetales	Rubinisphaeraceae	NA	0	0	0	0	0	0	0	0	0	0	0	0	0	0	0	0	0	0	0	0	0	0	0	0	0	0	0	0	0	0	0	26	0	0	0	0	0	0	0	0	0	0	0	0
ASV802	Actinobacteriota	Actinobacteria	Micrococcales	Intrasporangiaceae	Aquipuribacter	0	0	0	0	1	0	0	1	0	0	0	0	1	0	0	0	0	0	0	0	0	9	0	0	0	0	0	0	0	4	0	0	0	0	0	1	0	0	0	0	0	0	0	2
ASV803	Proteobacteria	Alphaproteobacteria	Rhizobiales	Rhizobiaceae	NA	0	0	0	5	0	0	0	0	0	0	0	0	0	0	0	0	0	0	0	0	0	2	0	0	0	0	0	0	6	0	0	0	0	0	0	0	0	0	0	0	0	0	0	0
ASV804	Proteobacteria	Alphaproteobacteria	Sphingomonadales	Sphingomonadaceae	Novosphingobium	0	0	0	6	0	0	0	0	0	0	0	0	0	0	0	0	0	0	0	0	0	0	0	0	0	0	0	0	0	0	0	0	0	0	0	0	0	0	0	0	0	0	0	0
ASV805	Acidobacteriota	Vicinamibacteria	Vicinamibacterales	Vicinamibacteraceae	NA	5	0	0	0	0	0	0	0	0	0	0	0	0	0	0	6	0	0	0	0	1	0	0	0	0	0	0	4	0	0	0	0	0	4	5	1	0	0	0	2	0	0	0	0
ASV806	Actinobacteriota	Actinobacteria	Micrococcales	Microbacteriaceae	Lysinimonas	0	0	0	0	0	0	1	0	2	3	2	0	0	2	0	0	2	2	0	0	0	0	0	2	0	0	1	2	0	0	0	0	0	0	0	0	0	0	0	0	0	0	0	0
ASV807	Acidobacteriota	Vicinamibacteria	Vicinamibacterales	NA	NA	0	0	0	0	0	0	0	0	0	0	3	0	0	3	0	1	0	0	0	0	0	1	0	1	0	0	2	0	0	0	0	0	0	0	0	0	4	0	0	0	3	0	0	0
ASV808	Planctomycetota	Phycisphaerae	Phycisphaerales	Phycisphaeraceae	SM1A02	1	0	0	0	0	0	0	2	4	0	0	0	5	4	0	0	0	4	0	0	0	2	0	0	0	0	0	0	0	0	0	0	2	0	0	2	3	0	0	1	4	0	0	2
ASV809	Proteobacteria	Gammaproteobacteria	Burkholderiales	Neisseriaceae	Neisseria	0	0	2	0	0	0	0	0	0	0	0	0	0	0	156	0	0	0	0	0	0	0	0	0	0	0	0	0	0	0	0	0	0	0	0	0	0	0	0	0	0	0	0	0
ASV810	Actinobacteriota	Actinobacteria	Pseudonocardiales	Pseudonocardiaceae	Pseudonocardia	0	0	0	0	0	0	0	0	0	0	0	0	0	3	0	3	2	5	0	0	3	0	0	2	0	0	1	1	0	0	0	0	0	0	3	1	3	0	0	0	4	0	0	0
ASV811	Chloroflexi	TK10	NA	NA	NA	1	1	0	0	0	0	1	0	1	0	0	0	0	0	0	7	0	3	0	0	1	1	1	0	0	0	0	2	0	0	0	0	0	0	0	0	1	0	0	0	0	0	0	0
ASV812	Chloroflexi	Anaerolineae	SBR1031	A4b	NA	2	1	0	0	0	0	0	0	0	0	0	0	3	0	0	0	0	0	0	0	0	2	0	0	0	0	0	0	1	0	0	0	5	30	4	1	0	0	5	4	0	0	2	0
ASV813	Bacteroidota	Bacteroidia	Cytophagales	Microscillaceae	Ohtaekwangia	0	0	1	0	5	0	0	0	0	0	5	0	0	0	0	0	0	0	0	0	0	3	0	0	0	0	1	0	0	0	0	6	0	4	1	1	0	0	0	3	0	0	0	0
ASV814	Proteobacteria	Alphaproteobacteria	Azospirillales	Azospirillaceae	Skermanella	0	0	0	0	0	6	3	0	2	0	2	0	0	0	0	1	1	0	0	0	6	0	0	1	0	0	1	5	0	0	0	0	0	0	2	1	0	0	0	1	0	0	0	0
ASV815	Proteobacteria	Alphaproteobacteria	Acetobacterales	Acetobacteraceae	Craurococcus-Caldovatus	1	0	3	0	0	0	0	1	0	0	0	0	2	0	0	0	0	4	0	0	0	0	0	0	2	0	0	1	0	0	0	0	0	0	0	0	2	0	0	0	0	0	4	1
ASV816	Proteobacteria	Gammaproteobacteria	Burkholderiales	Nitrosomonadaceae	MND1	0	0	0	0	0	0	0	0	2	2	1	0	0	0	0	1	1	2	0	0	3	0	0	2	0	0	1	3	3	1	0	0	2	0	0	0	0	0	0	2	0	1	1	0
ASV817	Planctomycetota	Planctomycetes	Pirellulales	Pirellulaceae	Pirellula	0	0	0	0	0	0	0	0	2	0	3	0	0	0	0	7	0	0	0	0	0	1	0	6	1	0	0	0	0	1	0	0	1	0	0	0	0	0	0	0	0	0	1	0
ASV818	Proteobacteria	Gammaproteobacteria	Pseudomonadales	Moraxellaceae	Acinetobacter	1	0	0	0	0	0	0	0	0	0	2	0	17	0	54	0	2	0	0	0	0	0	0	0	0	23	0	0	0	0	0	0	0	0	0	0	0	4	1	0	0	0	0	0
ASV819	Chloroflexi	Anaerolineae	SBR1031	A4b	NA	0	0	0	0	0	3	1	0	2	1	1	3	1	2	0	0	0	0	0	3	0	0	0	0	0	0	4	0	0	0	0	0	0	0	0	0	0	0	0	0	0	0	0	0
ASV820	Proteobacteria	Gammaproteobacteria	Pseudomonadales	Moraxellaceae	Acinetobacter	0	0	0	0	0	0	0	0	0	0	0	0	0	0	0	1	0	0	0	0	0	0	0	0	0	0	0	0	4	1	0	0	1	0	1	0	0	1	28	0	0	0	0	0
ASV821	Proteobacteria	Alphaproteobacteria	Rhizobiales	Rhizobiaceae	Ensifer	0	0	0	0	0	0	1	0	3	0	14	0	2	1	0	0	0	0	0	0	0	0	0	0	0	0	1	0	0	0	0	0	0	0	0	0	0	0	0	0	0	0	0	0
ASV822	Chloroflexi	JG30-KF-CM66	NA	NA	NA	1	0	0	0	0	0	2	2	5	0	1	3	0	0	1	1	0	0	0	2	1	1	0	1	2	0	3	1	0	1	0	0	0	0	0	0	0	0	0	0	2	2	1	3
ASV823	Planctomycetota	Phycisphaerae	Tepidisphaerales	WD2101_soil_group	NA	0	0	0	0	0	0	1	0	1	0	0	0	0	2	0	3	0	1	0	0	0	0	2	3	0	0	0	0	0	0	0	0	0	1	0	2	0	0	0	2	0	0	0	0
ASV824	Actinobacteriota	Thermoleophilia	Solirubrobacterales	Solirubrobacteraceae	Patulibacter	0	0	0	3	0	0	0	0	0	0	0	0	0	0	0	0	0	0	0	0	0	0	0	0	0	0	0	0	0	0	0	0	0	0	0	0	0	0	0	0	0	0	0	0
ASV825	Proteobacteria	Gammaproteobacteria	Steroidobacterales	Steroidobacteraceae	Steroidobacter	0	0	0	0	0	10	2	0	0	2	2	4	1	4	0	2	0	0	0	0	0	0	0	0	1	0	3	0	0	0	0	0	0	0	0	0	0	0	0	0	3	0	0	0
ASV826	Bacteroidota	Bacteroidia	Chitinophagales	Chitinophagaceae	Flavihumibacter	0	0	6	0	3	0	0	0	1	0	2	0	0	0	0	0	0	0	0	0	0	0	0	0	0	0	3	0	0	0	0	0	0	0	0	0	0	0	0	2	0	0	0	0
ASV827	Chloroflexi	Chloroflexia	Thermomicrobiales	JG30-KF-CM45	NA	0	0	0	0	0	3	0	1	7	0	0	7	3	1	0	0	0	0	0	0	1	0	0	0	1	0	2	0	0	1	0	0	0	0	0	1	0	0	0	0	0	0	1	3
ASV828	Planctomycetota	Planctomycetes	Gemmatales	Gemmataceae	NA	4	0	1	0	0	0	1	0	3	0	0	0	0	2	0	2	0	0	0	2	0	0	0	3	0	0	1	0	0	1	0	1	0	0	1	0	0	0	0	1	0	1	2	3
ASV829	Bacteroidota	Bacteroidia	Chitinophagales	Chitinophagaceae	Edaphobaculum	0	0	1	1	0	0	0	0	0	0	0	0	0	0	0	0	0	0	0	0	0	0	0	0	0	0	0	0	2	3	0	0	0	5	0	0	0	0	0	0	0	0	0	0
ASV830	Actinobacteriota	Actinobacteria	Propionibacteriales	Nocardioidaceae	Nocardioides	0	0	0	0	0	0	0	0	1	13	0	0	0	0	0	0	0	0	0	0	0	0	0	0	0	0	0	0	0	0	0	0	0	0	0	0	0	0	0	0	0	0	0	0
ASV831	Verrucomicrobiota	Verrucomicrobiae	Verrucomicrobiales	Rubritaleaceae	Luteolibacter	0	0	0	0	0	0	0	0	0	0	0	0	0	0	0	0	0	0	0	0	0	7	0	0	0	0	0	0	0	2	3	0	0	0	0	0	0	0	0	0	0	0	0	0
ASV832	Proteobacteria	Alphaproteobacteria	Rhizobiales	Rhizobiaceae	Mesorhizobium	0	0	0	0	0	0	10	0	2	0	0	9	2	2	0	0	0	2	0	0	0	0	0	0	0	0	1	0	0	0	0	0	0	0	0	0	0	0	0	0	0	0	0	0
ASV833	Proteobacteria	Alphaproteobacteria	NA	NA	NA	0	1	0	0	3	0	0	0	0	0	0	0	0	0	0	0	0	0	0	2	5	2	3	0	2	0	0	6	1	3	0	0	0	0	0	0	0	0	0	0	0	3	2	0
ASV834	Proteobacteria	Gammaproteobacteria	Gammaproteobacteria_Incertae_Sedis	Unknown_Family	Acidibacter	0	0	0	0	0	10	5	1	4	0	0	2	3	2	0	1	0	0	0	0	0	0	0	0	0	0	9	0	0	0	0	0	0	0	0	0	0	0	0	0	0	0	0	0
ASV835	Actinobacteriota	Actinobacteria	Micromonosporales	Micromonosporaceae	NA	0	0	0	0	0	0	0	5	0	1	0	0	0	1	0	0	0	0	0	0	0	0	0	0	7	0	0	0	2	1	0	0	0	0	0	0	0	0	0	0	0	2	4	0
ASV836	Acidobacteriota	Vicinamibacteria	Subgroup_17	NA	NA	0	0	0	0	5	0	0	0	0	0	0	0	0	0	0	0	0	0	0	0	0	1	0	0	2	0	0	0	0	3	0	0	0	0	9	1	1	0	1	3	0	3	1	0
ASV837	Myxococcota	Myxococcia	Myxococcales	Myxococcaceae	NA	2	0	0	0	0	0	6	0	2	1	0	11	2	3	0	0	2	0	0	0	0	0	0	2	1	0	2	1	0	0	0	0	1	0	2	1	0	0	0	0	0	0	2	8
ASV838	Cyanobacteria	Cyanobacteriia	Chloroplast	NA	NA	0	0	0	0	2	0	0	0	4	0	5	0	0	0	0	0	0	0	0	0	0	0	0	0	0	0	1	0	0	0	0	0	0	0	0	0	0	0	0	0	0	0	0	0
ASV839	Acidobacteriota	Acidobacteriae	Bryobacterales	Bryobacteraceae	Bryobacter	1	1	0	0	3	0	0	0	0	0	0	0	0	0	0	0	0	5	0	0	0	0	4	1	0	0	0	1	0	0	0	0	0	0	1	0	1	0	0	0	4	0	0	0
ASV840	Proteobacteria	Alphaproteobacteria	Rhizobiales	Xanthobacteraceae	Pseudorhodoplanes	1	3	0	0	0	0	0	3	0	4	0	0	2	0	0	0	3	0	0	0	0	0	5	0	0	0	0	0	0	0	0	0	2	0	1	0	2	0	0	1	0	0	0	0
ASV841	Actinobacteriota	Acidimicrobiia	IMCC26256	NA	NA	0	0	0	0	0	0	0	0	1	0	0	8	0	1	0	1	4	0	0	0	0	3	0	1	1	0	2	0	0	0	0	0	2	0	4	0	2	2	0	1	9	0	4	2
ASV842	Proteobacteria	Gammaproteobacteria	Xanthomonadales	Xanthomonadaceae	Lysobacter	0	0	0	7	0	0	0	7	0	0	0	0	0	3	0	0	0	0	0	0	0	0	0	0	0	0	0	1	0	1	8	0	0	0	0	0	0	0	0	0	0	0	0	0
ASV843	Planctomycetota	Phycisphaerae	Phycisphaerales	Phycisphaeraceae	SM1A02	1	0	0	0	0	0	0	0	0	0	0	0	0	0	0	0	0	0	0	0	0	0	0	0	3	0	0	2	0	7	13	2	0	0	1	0	1	0	0	0	0	2	4	3
ASV844	Firmicutes	Bacilli	Brevibacillales	Brevibacillaceae	Brevibacillus	2	0	0	1	2	0	0	0	0	1	0	0	0	0	0	0	0	0	0	0	0	5	0	0	0	0	0	2	0	0	12	0	0	0	3	0	0	0	0	0	3	1	3	3
ASV846	Actinobacteriota	MB-A2-108	NA	NA	NA	1	0	0	0	1	0	3	0	1	2	1	0	0	2	0	0	1	0	0	0	0	0	0	2	0	0	0	1	0	0	0	0	0	0	5	0	2	0	0	0	0	0	0	0
ASV847	Chloroflexi	Chloroflexia	Thermomicrobiales	JG30-KF-CM45	NA	2	0	0	0	0	0	0	2	0	0	0	0	0	0	0	0	2	1	0	0	0	0	0	1	1	0	0	0	1	2	0	0	0	0	0	0	2	0	0	0	0	0	0	0
ASV848	Actinobacteriota	Actinobacteria	Micromonosporales	Micromonosporaceae	Salinispora	0	1	2	0	1	0	0	0	1	0	0	0	1	0	0	0	0	0	0	0	1	1	0	0	0	0	0	0	0	1	0	1	2	4	0	0	2	0	0	2	2	0	2	0
ASV849	Chloroflexi	Anaerolineae	Anaerolineales	Anaerolineaceae	NA	2	0	1	0	0	0	0	0	0	0	0	0	0	1	0	1	0	0	0	0	0	0	0	0	0	0	3	0	0	0	0	0	0	0	2	0	0	0	0	1	0	2	1	4
ASV850	Proteobacteria	Gammaproteobacteria	Xanthomonadales	Xanthomonadaceae	Lysobacter	0	0	0	0	0	0	0	0	0	0	0	0	0	0	0	0	0	0	0	0	0	0	0	0	0	0	0	0	0	0	0	21	0	0	0	0	0	0	0	0	0	0	0	0
ASV851	Proteobacteria	Gammaproteobacteria	Burkholderiales	TRA3-20	NA	0	0	0	0	0	0	1	0	0	0	3	0	0	1	0	1	0	0	0	0	0	0	0	1	1	0	1	0	2	3	0	0	0	0	0	1	0	0	0	1	0	0	6	0
ASV852	Gemmatimonadota	Gemmatimonadetes	Gemmatimonadales	Gemmatimonadaceae	NA	1	0	2	0	2	0	0	1	1	1	0	2	0	0	0	2	0	0	0	0	2	0	0	1	3	0	1	2	0	0	0	0	0	2	0	0	1	4	0	1	0	0	1	0
ASV853	Verrucomicrobiota	Verrucomicrobiae	Pedosphaerales	Pedosphaeraceae	NA	1	0	0	1	0	0	0	2	0	0	2	9	0	2	0	1	0	0	0	0	0	0	0	0	0	0	2	0	0	0	0	0	0	0	2	0	0	0	0	0	0	0	0	1
ASV854	Actinobacteriota	Actinobacteria	Micrococcales	Micrococcaceae	Micrococcus	0	1	0	0	0	0	0	0	0	0	0	0	0	0	0	0	3	0	43	0	0	0	0	0	0	1	0	0	15	0	0	0	0	0	0	0	0	56	1	0	0	2	0	0
ASV855	Proteobacteria	Alphaproteobacteria	NA	NA	NA	0	0	0	0	0	0	0	0	0	0	0	0	0	0	0	2	1	0	0	0	2	2	0	0	0	0	0	1	0	3	0	0	0	0	2	0	1	0	0	2	7	0	0	0
ASV856	Actinobacteriota	Actinobacteria	Micrococcales	Intrasporangiaceae	Aquipuribacter	0	0	0	4	0	0	0	0	0	0	1	0	0	0	0	0	0	0	0	0	0	2	0	0	0	0	0	0	4	1	0	0	0	0	0	0	0	0	0	0	0	0	0	0
ASV857	Gemmatimonadota	Gemmatimonadetes	Gemmatimonadales	Gemmatimonadaceae	NA	0	0	0	0	0	0	4	0	3	0	3	0	4	1	0	1	0	0	0	0	0	0	1	1	1	0	2	0	0	1	0	0	0	0	0	0	0	0	0	2	0	0	9	3
ASV858	Acidobacteriota	Acidobacteriae	Bryobacterales	Bryobacteraceae	Bryobacter	0	1	0	0	0	0	0	0	1	0	0	0	0	0	0	1	2	10	0	0	0	1	0	0	0	0	0	2	0	0	0	0	0	0	0	0	0	0	0	0	3	0	0	0
ASV859	Proteobacteria	Alphaproteobacteria	Sphingomonadales	Sphingomonadaceae	Sphingomonas	0	0	0	0	3	0	2	0	1	0	0	0	0	1	0	1	0	0	0	0	0	1	0	1	0	0	4	0	0	0	0	0	2	0	4	4	0	0	0	2	0	0	0	0
ASV860	Chloroflexi	KD4-96	NA	NA	NA	1	1	1	0	0	0	2	7	0	0	0	0	4	1	0	0	0	1	0	0	4	1	0	1	0	0	1	1	0	0	0	0	1	0	0	1	0	0	2	0	0	0	0	0
ASV861	Proteobacteria	Gammaproteobacteria	Xanthomonadales	Xanthomonadaceae	Luteimonas	0	0	0	0	0	0	1	0	7	6	9	0	4	0	0	0	0	0	0	0	0	0	0	0	0	0	1	0	0	0	0	0	0	0	0	0	0	0	0	0	0	0	0	0
ASV862	Verrucomicrobiota	Verrucomicrobiae	Pedosphaerales	Pedosphaeraceae	NA	1	1	1	0	0	0	0	0	0	0	0	0	0	0	0	2	0	0	0	0	0	0	0	1	0	0	0	0	0	0	0	0	0	4	0	1	0	0	0	3	2	0	0	3
ASV863	Gemmatimonadota	Gemmatimonadetes	Gemmatimonadales	Gemmatimonadaceae	NA	0	0	1	0	0	0	2	0	1	0	1	0	0	0	0	0	2	0	0	0	0	0	0	1	0	0	0	1	0	0	0	0	0	0	1	0	0	0	0	0	0	1	0	0
ASV864	Actinobacteriota	Acidimicrobiia	IMCC26256	NA	NA	0	0	1	0	0	0	0	0	0	0	2	0	0	0	0	0	0	1	0	0	0	0	7	0	0	0	0	0	0	0	0	0	2	0	0	0	0	0	2	0	0	0	1	0
ASV865	Planctomycetota	Planctomycetes	Gemmatales	Gemmataceae	NA	0	0	0	0	0	3	1	0	3	0	1	0	0	3	0	2	0	0	0	0	0	0	0	1	2	0	0	0	0	0	0	0	0	4	1	0	3	0	0	0	0	0	0	0
ASV866	Planctomycetota	Planctomycetes	Planctomycetales	NA	NA	0	0	0	0	0	0	0	0	0	0	0	0	0	0	0	0	0	0	0	0	0	3	0	0	0	0	0	0	0	0	0	0	0	0	0	0	0	0	0	0	0	0	0	2
ASV867	Actinobacteriota	Actinobacteria	Micromonosporales	Micromonosporaceae	Micromonospora	1	1	0	1	0	0	0	0	0	1	0	0	0	0	0	0	2	1	0	0	0	0	0	0	2	0	0	0	0	1	0	0	0	0	0	0	3	0	0	0	0	0	1	4
ASV868	Proteobacteria	Alphaproteobacteria	Tistrellales	Geminicoccaceae	NA	0	0	0	0	0	0	4	5	1	3	3	1	0	3	0	2	0	0	0	6	0	0	0	2	1	0	1	2	0	1	0	0	1	0	0	0	0	0	0	0	0	0	1	0
ASV869	Planctomycetota	Planctomycetes	Planctomycetales	NA	NA	0	0	0	0	0	2	2	0	1	0	0	3	3	0	0	2	0	1	0	5	0	2	0	1	3	0	1	0	4	2	0	0	0	0	0	0	0	0	0	0	0	0	3	8
ASV870	Myxococcota	Polyangia	Polyangiales	Sandaracinaceae	NA	0	0	0	0	0	0	3	0	1	0	0	0	0	2	0	3	2	0	0	0	0	4	0	0	0	0	0	0	0	0	0	0	0	0	0	0	0	0	0	0	0	0	0	0
ASV871	Actinobacteriota	Actinobacteria	Propionibacteriales	Propionibacteriaceae	Propionicicella	0	0	0	0	0	0	0	0	0	0	0	0	0	0	0	3	2	2	0	0	0	0	0	1	0	0	0	11	0	0	0	0	0	0	0	0	4	0	0	0	0	0	0	0
ASV872	Chloroflexi	SHA-26	NA	NA	NA	1	0	0	0	0	0	0	2	0	0	0	0	0	0	0	0	0	0	0	0	0	0	0	2	0	0	1	0	4	0	0	0	0	0	3	3	2	0	0	0	4	0	0	0
ASV873	Planctomycetota	Planctomycetes	Planctomycetales	NA	NA	0	0	0	2	0	0	0	0	0	0	0	0	0	0	0	0	0	0	0	0	0	0	0	0	0	0	0	0	0	0	0	0	0	0	0	0	0	0	0	0	0	0	0	0
ASV874	Bacteroidota	Bacteroidia	Chitinophagales	Chitinophagaceae	Edaphobaculum	0	0	0	2	0	0	0	0	0	0	0	0	0	0	0	0	0	0	0	10	0	0	0	0	1	0	0	0	7	2	0	3	0	0	0	0	0	0	0	0	0	3	1	1
ASV875	Planctomycetota	Planctomycetes	Pirellulales	Pirellulaceae	Pirellula	5	0	0	0	0	0	0	0	1	0	0	0	0	0	0	1	0	2	0	0	1	1	0	1	0	0	1	0	0	0	0	0	2	0	0	0	0	0	0	2	0	0	2	3
ASV876	Proteobacteria	Gammaproteobacteria	Xanthomonadales	Xanthomonadaceae	Thermomonas	0	0	0	0	0	0	2	0	0	0	2	0	0	0	0	0	0	0	0	0	0	0	0	0	0	0	0	0	0	0	0	15	0	0	0	0	0	0	0	0	0	0	0	0
ASV877	Actinobacteriota	Actinobacteria	Pseudonocardiales	Pseudonocardiaceae	Lechevalieria	0	0	0	0	0	0	3	0	2	4	3	0	0	5	0	0	0	0	0	0	0	0	0	0	0	0	2	0	0	0	0	0	0	0	0	0	0	0	0	0	0	0	0	0
ASV878	Proteobacteria	Gammaproteobacteria	Burkholderiales	TRA3-20	NA	0	0	0	0	3	0	0	0	0	0	0	0	0	0	0	0	0	0	0	0	1	1	0	1	2	0	0	1	3	10	0	5	0	0	0	0	0	0	0	0	0	0	1	1
ASV879	Chloroflexi	Chloroflexia	Chloroflexales	Chloroflexaceae	NA	0	0	0	0	0	0	1	0	4	0	0	0	0	0	0	0	0	0	0	0	0	2	2	0	0	0	1	2	0	0	0	0	0	2	0	2	0	0	0	0	4	0	0	0
ASV880	Acidobacteriota	Blastocatellia	2021-11-24	NA	NA	0	0	0	0	0	0	4	0	1	1	5	0	0	0	0	1	0	0	0	0	1	0	0	0	0	0	1	0	0	0	0	0	0	0	0	0	1	0	0	0	0	0	0	0
ASV881	Proteobacteria	Alphaproteobacteria	Rhodobacterales	Rhodobacteraceae	Rhodobacter	0	0	0	0	0	0	3	0	1	0	0	0	1	0	0	0	1	0	0	0	0	1	0	3	0	0	2	0	0	0	0	0	0	5	1	0	0	0	0	0	0	0	0	0
ASV882	Chloroflexi	Anaerolineae	Caldilineales	Caldilineaceae	NA	1	1	0	0	0	0	1	0	1	0	0	0	0	0	0	3	0	0	0	0	0	0	1	4	0	0	1	0	0	1	0	0	0	0	1	0	0	0	0	0	0	0	2	3
ASV883	Actinobacteriota	Actinobacteria	Micromonosporales	Micromonosporaceae	Luedemannella	4	1	1	0	1	0	0	0	0	0	0	0	2	0	0	2	0	0	0	0	0	1	0	0	0	0	0	0	0	1	0	0	3	0	3	0	3	0	3	2	7	0	0	0
ASV884	Proteobacteria	Alphaproteobacteria	Defluviicoccales	NA	NA	1	0	0	0	1	3	3	7	4	0	0	0	0	0	0	0	2	0	0	0	1	0	0	0	1	0	0	0	0	0	0	0	1	0	1	1	0	0	0	3	3	0	0	0
ASV885	Planctomycetota	Planctomycetes	Planctomycetales	Rubinisphaeraceae	SH-PL14	0	0	0	0	0	0	0	0	3	0	1	0	0	0	0	0	0	0	0	0	7	0	0	2	0	0	2	2	0	0	0	0	0	0	0	1	0	0	1	1	0	0	0	0
ASV886	Firmicutes	Bacilli	Thermoactinomycetales	Thermoactinomycetaceae	Thermoflavimicrobium	0	0	2	0	0	0	0	0	0	0	4	0	0	0	0	1	0	0	0	0	0	0	0	2	0	0	0	0	0	1	0	0	2	1	0	0	0	0	2	0	0	0	0	1
ASV887	Proteobacteria	Alphaproteobacteria	Sphingomonadales	Sphingomonadaceae	Altererythrobacter	0	0	0	0	0	0	1	3	0	0	0	0	0	0	0	3	3	3	0	0	5	0	2	0	0	0	0	2	0	0	0	0	0	0	0	0	0	0	0	0	0	0	0	0
ASV888	Acidobacteriota	Vicinamibacteria	Vicinamibacterales	NA	NA	1	0	1	0	0	0	0	0	0	0	0	0	0	0	0	1	0	0	0	0	0	1	0	1	0	0	1	0	0	0	0	0	1	0	0	0	0	0	0	3	0	0	0	0
ASV889	Bacteroidota	Bacteroidia	Sphingobacteriales	Sphingobacteriaceae	Pedobacter	0	0	0	0	0	0	0	0	0	0	0	0	0	0	0	0	0	0	0	0	0	0	0	0	0	0	0	0	0	0	0	22	0	0	0	0	0	0	0	0	0	0	0	0
ASV890	Proteobacteria	Alphaproteobacteria	NA	NA	NA	0	0	1	0	0	0	1	0	0	1	1	0	0	0	0	0	0	0	0	0	1	1	3	1	0	0	1	0	0	0	0	0	0	0	2	2	0	0	0	0	0	0	1	0
ASV891	Proteobacteria	Gammaproteobacteria	Xanthomonadales	Rhodanobacteraceae	NA	0	0	0	0	0	7	6	0	1	0	0	4	4	4	0	0	0	0	0	0	0	0	0	0	0	0	3	0	0	0	0	0	0	0	0	0	0	0	0	0	0	0	0	0
ASV892	Chloroflexi	Anaerolineae	Caldilineales	Caldilineaceae	NA	5	0	0	0	0	0	0	1	2	0	0	0	0	1	0	1	0	0	0	0	9	1	0	0	0	0	0	1	0	0	0	0	0	7	0	0	0	0	5	2	0	0	0	0
ASV893	Proteobacteria	Alphaproteobacteria	Sphingomonadales	Sphingomonadaceae	Sphingomonas	0	0	0	0	0	0	7	0	6	2	2	0	0	0	0	0	0	0	0	0	0	0	0	2	1	0	5	0	0	0	0	0	0	0	0	0	0	0	0	0	0	4	0	0
ASV894	Myxococcota	Myxococcia	Myxococcales	Myxococcaceae	NA	1	0	1	0	0	0	0	0	2	0	0	0	0	1	0	0	0	0	0	9	1	1	0	0	2	0	0	0	0	3	0	0	0	0	0	3	1	0	0	0	0	2	4	4
ASV895	Proteobacteria	Alphaproteobacteria	Rhizobiales	D05-2	NA	0	0	0	0	0	6	1	6	1	0	0	0	5	4	0	2	10	0	0	0	5	0	0	0	2	0	0	0	0	0	0	0	0	0	0	0	0	0	0	0	1	0	0	0
ASV896	Proteobacteria	Alphaproteobacteria	Reyranellales	Reyranellaceae	Reyranella	1	0	0	0	0	0	0	0	1	0	0	0	1	2	0	1	1	0	0	0	0	2	0	2	0	0	0	0	0	0	0	0	0	0	1	1	1	0	0	0	0	0	0	0
ASV897	Proteobacteria	Gammaproteobacteria	Burkholderiales	Sutterellaceae	NA	2	0	0	0	0	0	0	0	0	0	3	0	0	1	0	3	0	1	0	0	0	1	0	1	0	0	0	0	0	0	0	0	2	0	3	1	0	0	0	2	0	0	0	0
ASV898	Planctomycetota	Planctomycetes	Planctomycetales	NA	NA	1	0	0	3	0	0	0	0	0	0	0	2	0	1	0	0	0	0	0	0	0	0	0	1	2	0	2	0	0	0	0	0	0	0	0	0	0	0	0	0	0	2	1	6
ASV899	Proteobacteria	Alphaproteobacteria	NA	NA	NA	3	0	0	0	0	0	0	0	1	0	0	0	0	3	0	0	0	0	0	0	0	0	0	0	6	0	0	0	0	2	0	0	1	0	2	3	1	0	0	0	0	0	2	3
ASV900	Proteobacteria	Gammaproteobacteria	Burkholderiales	Comamonadaceae	Ramlibacter	1	0	1	0	4	0	2	0	1	4	0	0	2	5	0	0	0	0	0	0	0	0	0	0	0	0	2	0	0	0	0	0	0	0	0	0	1	0	0	1	0	0	0	0
ASV901	Proteobacteria	Alphaproteobacteria	Sphingomonadales	Sphingomonadaceae	Sphingomonas	0	0	1	0	0	0	8	1	4	0	0	0	0	2	0	0	0	0	0	0	0	0	0	0	0	0	3	2	0	0	0	1	0	0	0	0	0	0	0	0	0	0	0	0
ASV902	Proteobacteria	Alphaproteobacteria	Rhizobiales	Xanthobacteraceae	Bradyrhizobium	0	0	0	0	0	0	2	1	1	0	1	0	0	3	0	2	0	0	0	0	0	0	0	1	0	0	3	0	0	0	0	0	0	0	0	0	0	0	0	0	0	0	0	0
ASV903	Planctomycetota	Planctomycetes	Gemmatales	Gemmataceae	NA	2	0	0	0	1	3	0	0	0	0	0	4	0	0	0	0	0	0	0	0	0	0	0	1	1	0	3	0	0	0	0	0	1	0	0	4	0	0	0	1	4	0	7	7
ASV904	Planctomycetota	Planctomycetes	Gemmatales	Gemmataceae	Gemmata	0	0	0	0	0	0	1	0	0	0	0	0	0	0	0	0	1	0	0	0	0	0	0	1	0	0	0	0	0	0	0	0	0	0	2	0	3	0	0	1	0	0	0	0
ASV905	Actinobacteriota	Thermoleophilia	Gaiellales	Gaiellaceae	Gaiella	1	0	0	0	0	0	3	2	3	0	0	0	6	2	0	0	0	1	0	0	1	0	0	1	0	0	1	1	0	0	0	0	0	0	0	0	0	0	0	0	2	0	0	0
ASV906	Proteobacteria	Alphaproteobacteria	Rhizobiales	Beijerinckiaceae	NA	0	0	0	0	0	2	5	0	1	1	0	2	0	1	0	2	0	0	0	0	0	0	0	0	2	0	4	0	0	0	0	0	2	0	0	0	0	0	0	0	0	0	1	1
ASV907	Planctomycetota	Phycisphaerae	Tepidisphaerales	WD2101_soil_group	NA	0	0	0	0	1	5	3	0	4	1	0	0	1	2	0	1	0	0	0	0	0	0	8	2	0	0	2	0	0	0	0	0	0	0	0	0	1	0	0	0	0	0	0	4
ASV908	Planctomycetota	Planctomycetes	Gemmatales	Gemmataceae	Zavarzinella	2	1	0	0	0	0	0	0	1	0	0	0	0	0	0	5	0	0	0	0	0	2	1	6	0	0	0	0	0	0	0	0	0	0	0	0	0	0	0	0	0	0	0	0
ASV909	Planctomycetota	Planctomycetes	Pirellulales	Pirellulaceae	Pir4_lineage	0	0	0	6	0	0	0	0	0	0	0	0	0	0	0	0	0	0	0	0	0	0	0	0	0	0	0	0	0	0	0	0	0	0	0	0	0	0	0	0	0	0	0	0
ASV910	Acidobacteriota	Vicinamibacteria	Vicinamibacterales	NA	NA	0	0	0	0	0	0	0	0	0	0	0	0	0	0	0	0	0	0	0	0	0	4	0	0	0	0	0	0	3	6	0	2	0	0	0	0	0	0	0	0	0	0	0	0
ASV911	Chloroflexi	OLB14	NA	NA	NA	1	0	0	0	0	0	0	0	0	0	0	0	1	2	0	1	0	0	0	3	0	1	0	0	7	0	0	0	1	2	0	0	6	0	2	0	0	0	0	1	0	0	2	3
ASV912	Actinobacteriota	Actinobacteria	Propionibacteriales	Nocardioidaceae	Nocardioides	1	0	1	0	2	0	0	1	0	0	0	4	2	0	0	0	0	0	0	0	0	0	0	0	0	0	0	0	0	0	0	0	2	0	3	2	0	0	0	0	0	0	0	0
ASV913	Proteobacteria	Alphaproteobacteria	Rhizobiales	Amb-16S-1323	NA	0	0	0	0	0	0	0	1	0	0	0	0	0	4	0	0	0	0	0	0	0	5	0	0	5	0	0	0	2	5	6	0	0	0	0	0	0	0	0	0	0	5	3	2
ASV914	Proteobacteria	Alphaproteobacteria	Rhizobiales	Amb-16S-1323	NA	0	0	0	5	0	0	0	5	0	0	0	0	0	0	0	0	0	0	0	0	0	0	0	0	0	0	0	0	0	0	0	0	0	0	0	0	0	0	0	0	0	0	0	0
ASV915	Nitrospirota	Nitrospiria	Nitrospirales	Nitrospiraceae	Nitrospira	0	0	0	0	0	0	0	0	0	0	0	0	0	0	0	0	0	0	0	0	0	0	0	0	0	0	0	0	0	0	0	22	0	0	0	0	0	0	0	0	0	0	0	0
ASV916	Proteobacteria	Alphaproteobacteria	Rhizobiales	Labraceae	Labrys	0	1	0	0	0	0	0	0	1	1	0	0	0	0	0	1	0	0	0	0	2	1	1	1	0	0	0	2	0	0	0	0	0	0	2	5	0	0	0	1	0	0	1	3
ASV917	Actinobacteriota	Actinobacteria	Micrococcales	Microbacteriaceae	Parafrigoribacterium	0	0	0	2	0	0	0	0	0	0	0	0	0	0	0	0	0	0	0	0	0	0	0	0	0	0	0	0	6	0	18	3	0	0	0	0	0	0	0	0	0	0	0	0
ASV918	Gemmatimonadota	Gemmatimonadetes	Gemmatimonadales	Gemmatimonadaceae	NA	2	0	0	0	0	0	0	0	0	0	0	3	0	1	0	4	0	0	0	0	2	0	0	0	0	0	0	3	0	0	0	0	0	0	0	0	0	0	1	0	0	0	0	0
ASV919	Chloroflexi	Chloroflexia	Chloroflexales	Chloroflexaceae	Candidatus_Chloroploca	1	0	0	0	1	0	4	1	1	0	0	0	0	4	0	0	2	0	0	0	0	1	2	0	0	0	1	0	0	0	0	0	0	0	0	0	0	0	0	1	0	0	0	0
ASV920	Deinococcota	Deinococci	Deinococcales	Trueperaceae	Truepera	0	0	0	2	0	0	0	0	2	0	0	5	1	1	0	0	0	0	0	0	0	8	0	0	0	0	1	0	0	1	0	2	0	0	0	0	0	0	0	0	0	0	0	0
ASV921	Methylomirabilota	Methylomirabilia	Rokubacteriales	NA	NA	0	0	0	0	0	0	0	0	0	0	0	0	0	2	0	0	0	0	0	0	0	1	0	0	6	0	0	0	0	4	5	2	0	0	0	0	0	0	0	0	0	7	6	5
ASV922	Proteobacteria	Gammaproteobacteria	Xanthomonadales	Xanthomonadaceae	Arenimonas	0	0	0	0	0	0	0	0	2	2	12	4	0	6	0	0	2	0	0	0	0	1	0	0	0	0	0	0	0	0	0	0	0	0	0	0	0	0	0	0	0	0	0	0
ASV923	Planctomycetota	Planctomycetes	Pirellulales	Pirellulaceae	NA	0	0	0	0	0	0	0	0	0	0	0	0	0	0	0	0	0	0	0	0	0	1	0	0	0	0	0	0	4	1	0	0	0	0	0	0	1	0	0	0	0	0	1	3
ASV924	Acidobacteriota	Vicinamibacteria	Subgroup_17	NA	NA	0	1	0	0	2	0	0	0	1	0	2	0	0	2	0	0	0	0	0	0	0	0	0	0	2	0	0	0	0	0	0	0	0	0	0	3	2	0	1	1	0	0	2	0
ASV925	Desulfobacterota	Desulfuromonadia	Desulfuromonadia_or	NA	NA	3	0	0	0	0	0	0	0	0	0	0	0	0	0	0	2	0	0	0	0	2	2	0	3	0	0	0	0	0	0	0	0	0	3	1	0	0	0	0	0	0	0	0	0
ASV926	Bacteroidota	Bacteroidia	Flavobacteriales	Flavobacteriaceae	Galbibacter	0	0	0	0	0	0	0	0	0	0	0	0	0	0	0	0	0	0	0	0	0	0	0	0	0	0	0	0	0	0	0	16	0	0	0	0	0	0	0	0	0	0	0	0
ASV927	Gemmatimonadota	Gemmatimonadetes	Gemmatimonadales	Gemmatimonadaceae	Gemmatimonas	0	0	0	1	0	0	0	0	0	0	0	0	1	2	0	0	0	0	0	0	0	0	0	0	0	0	0	0	0	3	4	0	0	0	0	0	0	0	0	0	0	3	0	10
ASV928	Actinobacteriota	Actinobacteria	Propionibacteriales	Propionibacteriaceae	Microlunatus	0	0	0	0	0	0	1	0	1	2	1	0	0	3	0	0	0	0	0	0	0	0	0	0	0	0	1	0	0	0	0	0	0	0	0	0	0	0	0	0	6	0	0	0
ASV929	Planctomycetota	Planctomycetes	Pirellulales	Pirellulaceae	Blastopirellula	1	0	3	2	2	0	0	0	1	0	0	0	0	1	0	0	0	0	0	0	0	0	0	0	0	0	0	0	0	0	0	0	0	0	0	1	0	0	0	1	0	0	0	0
ASV930	Chloroflexi	Anaerolineae	SBR1031	A4b	NA	0	0	0	0	0	0	0	0	0	0	0	0	0	0	0	1	0	0	0	0	0	2	0	2	0	0	1	2	8	0	0	0	0	0	0	0	0	0	0	1	0	1	0	0
ASV931	Proteobacteria	Alphaproteobacteria	NA	NA	NA	0	0	0	3	0	0	0	0	0	0	0	0	0	0	0	0	0	0	0	0	0	4	0	0	1	0	0	0	0	1	0	0	0	0	0	1	0	0	0	0	0	0	0	1
ASV932	Proteobacteria	Alphaproteobacteria	Reyranellales	Reyranellaceae	NA	0	0	0	0	0	0	2	0	3	1	2	4	2	3	0	0	0	0	0	0	2	0	0	0	0	0	3	0	0	0	0	0	0	0	0	0	0	0	0	0	0	0	1	1
ASV933	Proteobacteria	Alphaproteobacteria	Rhodobacterales	Rhodobacteraceae	Amaricoccus	0	0	0	1	0	4	4	5	1	0	2	0	1	0	0	0	2	0	0	0	0	0	0	0	0	0	4	0	0	0	0	4	0	0	0	0	0	0	0	0	0	0	0	0
ASV934	Actinobacteriota	MB-A2-108	NA	NA	NA	0	1	0	0	0	0	3	5	1	0	2	0	0	0	0	3	0	0	0	0	0	0	0	1	0	0	1	0	0	0	0	0	1	0	0	0	0	0	0	0	0	0	4	0
ASV935	Myxococcota	Myxococcia	Myxococcales	Anaeromyxobacteraceae	Anaeromyxobacter	0	1	0	0	0	0	0	0	0	0	0	0	0	0	0	0	0	4	0	0	2	3	0	5	0	0	0	3	0	0	0	0	0	0	0	0	0	0	0	0	0	0	0	0
ASV936	Verrucomicrobiota	Verrucomicrobiae	Verrucomicrobiales	Verrucomicrobiaceae	Verrucomicrobium	1	0	0	0	0	0	0	0	0	0	0	0	0	0	0	1	7	0	0	0	0	0	1	3	0	0	0	0	0	0	0	0	0	0	2	2	0	0	1	5	0	0	0	0
ASV937	Proteobacteria	Gammaproteobacteria	Burkholderiales	Comamonadaceae	NA	0	0	0	0	0	0	0	0	0	0	0	0	0	0	0	6	0	1	0	0	8	2	5	0	0	0	0	0	0	0	0	0	0	0	0	0	0	0	0	1	0	0	0	0
ASV938	Firmicutes	Bacilli	Bacillales	Bacillaceae	Bacillus	2	0	0	0	2	0	0	0	0	0	0	0	0	0	0	0	0	0	0	0	0	1	5	0	0	0	0	2	1	0	0	0	1	0	0	0	0	0	0	2	0	0	2	1
ASV939	Planctomycetota	Planctomycetes	Gemmatales	Gemmataceae	NA	1	2	0	0	0	0	1	0	0	1	0	2	0	2	0	0	5	0	0	1	0	0	2	0	3	0	1	0	0	0	0	0	0	0	1	2	0	0	0	0	3	2	2	6
ASV940	Gemmatimonadota	Gemmatimonadetes	Gemmatimonadales	Gemmatimonadaceae	NA	3	2	1	0	0	0	0	0	0	0	0	0	0	0	0	0	0	0	0	0	0	0	0	0	0	0	0	0	0	0	0	0	0	0	5	4	4	0	1	7	0	0	0	0
ASV941	Firmicutes	Bacilli	Bacillales	Bacillaceae	Bacillus	4	0	1	0	7	0	0	0	0	0	0	0	0	0	0	0	0	0	0	0	0	1	0	0	0	0	0	0	0	0	0	0	0	0	1	0	2	0	0	3	0	0	0	0
ASV942	Planctomycetota	Planctomycetes	Pirellulales	Pirellulaceae	Pirellula	0	0	0	3	0	0	0	0	0	0	0	0	0	0	0	0	0	0	0	0	0	0	0	0	0	0	0	0	0	0	0	0	0	0	0	0	0	0	0	0	0	0	0	0
ASV943	Proteobacteria	Alphaproteobacteria	Rhizobiales	Xanthobacteraceae	NA	0	0	0	0	0	0	0	0	0	0	0	0	0	0	0	0	0	0	0	0	0	0	0	0	0	0	0	0	0	6	0	1	0	0	0	0	0	0	0	0	0	0	0	4
ASV944	Acidobacteriota	Vicinamibacteria	Vicinamibacterales	Vicinamibacteraceae	NA	0	1	0	0	1	0	1	0	0	0	1	0	0	1	0	1	0	0	0	0	0	0	0	0	0	0	2	0	0	0	0	0	0	0	1	1	0	0	0	0	0	0	0	0
ASV945	Acidobacteriota	Vicinamibacteria	Vicinamibacterales	NA	NA	1	1	5	0	0	0	0	0	0	0	0	0	0	4	0	1	1	2	0	0	0	0	0	3	0	0	2	0	0	0	0	0	0	0	0	0	2	0	0	0	0	0	1	0
ASV946	Actinobacteriota	Acidimicrobiia	IMCC26256	NA	NA	0	0	2	0	0	0	5	1	1	1	0	0	0	0	0	2	0	0	0	0	2	1	0	1	0	0	3	0	0	0	5	0	0	0	2	0	0	0	0	0	0	4	0	0
ASV947	Proteobacteria	Gammaproteobacteria	Burkholderiales	Comamonadaceae	Ideonella	0	0	6	0	1	0	0	0	0	0	0	0	0	4	0	2	4	0	0	0	3	0	0	1	0	0	0	0	0	0	0	0	1	0	3	0	0	0	0	1	0	0	0	0
ASV948	Armatimonadota	NA	NA	NA	NA	0	0	0	0	0	0	0	0	1	0	0	0	0	0	0	1	0	2	0	0	0	0	0	1	0	0	0	1	0	0	0	0	3	0	5	2	2	0	1	3	0	0	0	0
ASV949	Proteobacteria	Gammaproteobacteria	Steroidobacterales	Steroidobacteraceae	NA	0	0	1	0	0	0	0	0	0	0	0	0	4	0	0	2	0	3	0	0	1	1	0	1	0	0	0	5	0	0	0	0	0	0	1	2	0	0	0	1	0	0	0	0
ASV950	Proteobacteria	Alphaproteobacteria	Rhizobiales	Hyphomicrobiaceae	NA	0	0	0	0	0	0	0	0	1	0	0	0	0	1	0	0	1	4	0	0	0	1	0	1	0	0	1	0	0	0	0	0	0	0	0	1	0	0	0	0	0	0	0	0
ASV951	Acidobacteriota	Vicinamibacteria	Vicinamibacterales	NA	NA	0	2	0	0	0	0	0	0	0	0	0	0	0	0	0	0	0	0	0	0	0	0	0	0	0	0	0	0	0	0	0	0	0	0	0	0	9	0	0	0	0	0	0	0
ASV952	Chloroflexi	Anaerolineae	Ardenticatenales	NA	NA	1	0	0	0	0	3	1	0	1	0	2	2	1	1	0	0	0	0	0	0	0	0	0	0	0	0	2	0	0	3	0	0	0	0	0	0	0	0	0	0	1	0	0	3
ASV953	Proteobacteria	Gammaproteobacteria	Burkholderiales	TRA3-20	NA	1	0	0	0	0	0	1	0	0	1	0	0	0	1	0	1	6	1	0	0	0	1	0	1	0	0	1	0	0	0	0	0	1	0	0	0	1	0	0	2	0	3	0	0
ASV954	Proteobacteria	Alphaproteobacteria	Rhizobiales	Hyphomicrobiaceae	Filomicrobium	0	0	0	0	0	0	0	0	0	0	0	0	0	0	0	0	0	0	0	0	0	6	0	0	0	0	0	0	0	0	0	0	0	0	0	0	0	0	0	0	0	0	0	0
ASV955	Bacteroidota	Bacteroidia	Flavobacteriales	Flavobacteriaceae	Galbibacter	0	0	0	0	0	0	0	0	0	0	0	0	0	0	0	0	0	0	0	0	0	0	0	0	0	0	0	0	0	0	0	19	0	0	0	0	0	0	0	0	0	0	0	0
ASV956	Planctomycetota	Phycisphaerae	Tepidisphaerales	WD2101_soil_group	NA	2	0	0	0	0	0	2	0	2	1	1	0	2	1	0	0	0	1	0	0	0	0	0	1	0	0	1	0	5	0	0	0	0	0	0	0	0	0	0	1	0	0	2	4
ASV957	Proteobacteria	Alphaproteobacteria	Rhizobiales	Pleomorphomonadaceae	Prosthecomicrobium	1	0	0	0	0	0	1	1	1	0	7	0	0	3	0	0	0	4	0	0	1	0	0	0	0	0	0	0	0	0	0	0	2	0	1	2	0	0	0	0	0	0	0	0
ASV958	Proteobacteria	Gammaproteobacteria	CCD24	NA	NA	1	0	0	0	3	0	0	0	0	0	0	0	0	1	0	0	0	2	0	0	0	0	0	1	0	0	0	1	0	0	0	0	0	0	1	0	0	0	0	0	0	0	1	1
ASV959	Myxococcota	Myxococcia	Myxococcales	Vulgatibacteraceae	Vulgatibacter	1	0	0	0	3	0	0	0	0	0	0	3	0	3	0	0	0	0	0	0	0	0	0	1	4	0	2	0	0	3	0	0	0	4	0	1	0	0	0	0	0	0	4	2
ASV960	Planctomycetota	Planctomycetes	Planctomycetales	Rubinisphaeraceae	SH-PL14	0	0	0	0	0	0	0	0	0	0	0	0	0	0	0	0	0	0	0	0	0	0	0	0	0	0	0	0	0	0	0	19	0	0	0	0	0	0	0	0	0	0	0	0
ASV961	Acidobacteriota	Vicinamibacteria	Vicinamibacterales	NA	NA	1	1	0	0	2	0	0	0	0	0	0	0	0	0	0	1	0	0	0	0	1	1	0	0	0	0	0	10	0	0	0	0	0	0	0	0	0	0	0	1	3	0	0	0
ASV962	Bacteroidota	Bacteroidia	Cytophagales	Microscillaceae	NA	0	0	0	0	0	0	0	83	0	0	0	0	0	0	0	0	0	0	0	0	0	0	0	0	0	0	0	0	0	0	0	0	0	0	0	0	0	0	0	0	0	0	0	0
ASV963	Myxococcota	Polyangia	Haliangiales	Haliangiaceae	Haliangium	1	0	0	0	0	0	0	0	0	0	0	6	0	0	0	0	0	0	0	0	0	0	0	0	0	0	0	0	0	2	0	0	0	0	1	1	0	0	1	1	0	0	0	0
ASV964	Cyanobacteria	Cyanobacteriia	Leptolyngbyales	Leptolyngbyaceae	Pantalinema	0	0	0	0	0	0	0	0	0	0	0	0	0	0	0	5	0	0	0	0	0	0	0	0	0	0	0	0	0	0	0	0	0	0	0	0	0	0	0	0	0	0	0	0
ASV965	Gemmatimonadota	Gemmatimonadetes	Gemmatimonadales	Gemmatimonadaceae	Roseisolibacter	2	0	0	0	0	0	0	0	0	0	0	0	0	0	0	0	0	0	0	0	1	0	0	3	0	0	0	0	0	0	0	0	0	0	1	0	2	0	1	0	0	1	0	0
ASV966	Actinobacteriota	Actinobacteria	Propionibacteriales	Nocardioidaceae	Nocardioides	0	0	0	0	1	0	1	4	0	1	4	0	0	0	0	0	0	0	0	0	0	0	0	0	0	0	2	3	0	0	0	0	0	0	0	0	0	0	1	0	3	0	0	0
ASV967	Planctomycetota	Planctomycetes	Pirellulales	Pirellulaceae	Pir4_lineage	0	0	0	3	0	0	2	0	0	0	0	0	0	0	0	0	0	0	0	0	0	0	0	0	0	0	0	0	0	0	0	0	0	0	0	0	0	0	0	0	0	0	0	0
ASV968	Proteobacteria	Alphaproteobacteria	Sphingomonadales	Sphingomonadaceae	Ellin6055	0	0	0	0	0	0	2	2	0	0	0	0	0	0	0	0	0	0	0	0	0	2	0	0	7	0	1	3	2	4	11	0	0	0	0	0	0	0	0	0	0	2	20	4
ASV969	Proteobacteria	Gammaproteobacteria	Gammaproteobacteria_Incertae_Sedis	Unknown_Family	Acidibacter	0	0	0	0	0	0	4	0	4	1	0	6	2	0	0	0	0	0	0	0	0	0	0	0	0	0	1	2	0	0	0	0	0	0	0	0	0	0	0	0	0	0	0	0
ASV970	Proteobacteria	Alphaproteobacteria	Rhizobiales	Beijerinckiaceae	Microvirga	1	0	0	0	0	4	2	0	1	3	2	0	2	2	0	2	0	0	0	0	0	0	0	2	1	0	2	0	0	0	0	0	0	0	0	0	0	0	0	0	0	0	0	0
ASV971	Desulfobacterota	Syntrophobacteria	Syntrophobacterales	Syntrophobacteraceae	NA	4	0	5	0	0	0	0	0	0	0	0	0	0	0	0	5	0	3	0	0	0	0	0	1	0	0	0	0	0	0	0	0	0	0	0	0	0	0	2	1	0	0	0	0
ASV972	Firmicutes	Bacilli	Bacillales	Bacillaceae	Bacillus	1	0	0	0	0	0	0	0	2	0	0	0	0	0	0	1	0	0	0	0	0	0	0	1	0	0	2	0	0	0	0	1	1	0	0	0	0	0	0	0	0	3	1	0
ASV973	Proteobacteria	Alphaproteobacteria	Dongiales	Dongiaceae	Dongia	0	0	0	0	0	0	8	0	0	1	0	0	2	4	0	1	1	0	0	0	0	0	0	1	0	0	2	0	0	0	0	0	0	0	0	0	0	0	0	1	0	0	0	0
ASV974	Verrucomicrobiota	Verrucomicrobiae	Pedosphaerales	Pedosphaeraceae	NA	1	0	0	0	1	0	1	0	1	0	0	0	2	0	0	0	0	0	0	0	2	0	0	1	0	0	4	0	0	0	0	0	1	0	0	0	0	0	0	1	0	0	0	0
ASV975	Chloroflexi	TK10	NA	NA	NA	3	0	0	0	1	3	0	0	2	0	0	0	0	0	0	2	0	4	0	0	2	0	0	2	0	0	0	0	0	0	0	0	2	0	1	0	0	0	0	0	0	0	0	0
ASV976	Actinobacteriota	Acidimicrobiia	IMCC26256	NA	NA	0	0	1	0	0	0	0	3	0	0	1	0	0	0	0	0	0	0	0	0	0	1	0	0	2	0	0	0	0	1	0	0	0	0	1	0	2	0	0	0	3	0	2	0
ASV977	Proteobacteria	Gammaproteobacteria	Burkholderiales	Methylophilaceae	MM2	0	0	0	0	0	0	0	0	0	0	0	0	0	0	0	1	0	0	0	0	0	6	0	0	0	0	0	0	0	0	0	0	0	0	0	0	0	0	0	0	0	0	0	0
ASV978	Proteobacteria	Alphaproteobacteria	Azospirillales	Azospirillaceae	Azospirillum	0	0	0	0	7	0	0	0	0	0	0	0	0	0	0	2	0	4	0	0	2	0	1	0	0	0	0	3	0	0	0	0	2	3	1	1	0	0	0	0	2	0	0	0
ASV979	Proteobacteria	Alphaproteobacteria	Sphingomonadales	Sphingomonadaceae	Sphingomonas	0	0	0	0	0	0	0	0	0	0	0	0	0	0	0	0	0	0	0	0	0	0	0	0	0	0	0	0	0	0	0	14	0	0	0	0	0	0	0	0	0	0	0	0
ASV980	Actinobacteriota	Actinobacteria	Micrococcales	Bogoriellaceae	Georgenia	0	0	0	0	0	0	0	0	0	3	0	0	0	1	0	0	0	0	0	0	0	2	0	0	1	0	0	0	0	2	0	4	0	0	0	0	0	0	0	0	0	1	0	0
ASV981	Proteobacteria	Gammaproteobacteria	Gammaproteobacteria_Incertae_Sedis	Unknown_Family	Acidibacter	0	0	0	0	1	0	2	0	0	0	0	0	0	0	0	0	0	0	0	0	0	0	0	1	10	0	2	0	0	0	0	0	0	0	0	0	0	0	0	0	0	0	26	0
ASV982	Bacteroidota	Bacteroidia	Cytophagales	Cyclobacteriaceae	Algoriphagus	0	0	0	0	0	0	0	0	0	0	0	0	0	0	0	0	0	0	0	4	0	1	0	1	0	0	0	0	0	2	0	0	0	0	0	0	0	0	0	0	0	1	0	2
ASV983	Planctomycetota	Planctomycetes	Planctomycetales	NA	NA	0	0	0	0	0	0	0	0	0	0	1	0	0	0	0	1	0	0	0	0	0	6	0	0	0	0	0	0	0	4	0	0	0	0	0	0	0	0	0	0	0	0	0	1
ASV984	Verrucomicrobiota	Verrucomicrobiae	Opitutales	Opitutaceae	Opitutus	3	0	0	0	2	0	0	0	0	0	0	0	0	0	0	4	1	2	0	0	3	1	1	5	0	0	0	1	0	0	0	0	0	0	1	2	0	7	0	1	0	0	0	0
ASV985	Bacteroidota	Bacteroidia	Sphingobacteriales	env.OPS_17	NA	0	0	0	1	5	0	0	0	0	0	0	0	0	0	0	0	0	0	0	4	0	0	2	0	0	0	0	0	0	0	0	0	0	1	0	0	0	0	0	0	0	0	6	1
ASV986	Myxococcota	Myxococcia	Myxococcales	Anaeromyxobacteraceae	Anaeromyxobacter	1	0	0	0	0	0	0	0	0	0	0	0	0	0	0	3	3	3	0	0	2	0	0	5	0	0	0	6	0	0	0	0	0	0	0	0	0	0	0	0	0	0	0	0
ASV987	Bacteroidota	Bacteroidia	Chitinophagales	Chitinophagaceae	Terrimonas	2	0	0	0	0	0	0	0	0	0	0	0	0	0	0	0	0	0	0	0	0	0	2	2	1	0	0	1	0	0	0	0	4	0	1	0	0	0	0	0	0	0	0	0
ASV988	Acidobacteriota	Blastocatellia	Blastocatellales	Blastocatellaceae	Stenotrophobacter	4	1	1	0	0	0	0	0	1	0	0	0	0	0	0	0	0	0	0	0	0	1	0	2	0	0	0	0	0	1	0	0	0	0	0	1	0	0	3	1	0	0	0	0
ASV989	Proteobacteria	Gammaproteobacteria	Burkholderiales	Comamonadaceae	Simplicispira	0	0	0	0	0	0	0	0	0	0	0	0	0	0	0	0	0	0	0	0	0	0	0	0	0	0	0	0	0	0	0	27	0	0	0	0	0	0	0	0	0	0	0	0
ASV990	Proteobacteria	Gammaproteobacteria	Burkholderiales	Comamonadaceae	Caenimonas	0	0	0	0	0	0	2	0	2	1	2	0	5	6	6	0	0	0	0	0	0	0	0	0	0	0	0	0	0	0	0	0	0	0	0	0	0	0	0	0	0	0	0	0
ASV991	Verrucomicrobiota	Verrucomicrobiae	Verrucomicrobiales	Verrucomicrobiaceae	Prosthecobacter	0	0	1	0	0	0	0	0	0	0	3	0	0	0	0	0	0	0	0	0	0	0	0	0	0	0	0	1	0	0	0	0	1	6	0	0	0	0	1	1	0	0	0	0
ASV992	Proteobacteria	Alphaproteobacteria	Reyranellales	Reyranellaceae	Reyranella	3	1	1	0	0	5	1	0	0	0	0	1	0	2	0	1	2	0	0	0	2	0	3	0	0	0	4	1	0	0	0	0	0	0	2	1	0	9	0	1	0	0	0	0
ASV993	Proteobacteria	Alphaproteobacteria	Rhizobiales	KF-JG30-B3	NA	1	0	0	0	0	0	0	0	0	0	0	0	0	0	0	1	0	0	0	3	0	0	0	0	0	0	0	0	4	3	5	4	0	0	0	0	1	0	0	2	6	1	1	1
ASV994	Proteobacteria	Alphaproteobacteria	Rhizobiales	Xanthobacteraceae	NA	0	0	0	0	0	0	0	0	0	2	1	0	0	0	0	2	2	0	0	0	0	3	3	0	2	29	0	0	0	0	0	0	1	0	1	0	2	0	0	1	0	0	5	4
ASV995	Proteobacteria	Gammaproteobacteria	Burkholderiales	Comamonadaceae	Methylibium	0	0	0	3	0	0	0	0	0	0	0	0	0	0	0	0	0	0	0	0	0	0	0	0	0	0	0	0	0	0	0	0	0	0	0	0	0	0	0	0	0	0	0	0
ASV996	Armatimonadota	NA	NA	NA	NA	0	0	0	0	0	0	0	0	0	0	0	0	0	0	0	0	0	0	0	0	0	4	0	0	0	0	0	0	0	3	0	0	0	0	0	0	0	0	0	0	0	0	0	0
ASV997	Actinobacteriota	Actinobacteria	Micromonosporales	Micromonosporaceae	NA	0	0	0	0	0	0	2	0	1	2	1	0	0	3	0	0	0	0	0	0	0	1	0	0	2	0	0	0	0	1	11	0	0	0	0	0	0	0	0	0	0	0	2	0
ASV998	Acidobacteriota	Vicinamibacteria	Subgroup_17	NA	NA	0	1	0	0	2	0	2	0	0	3	0	0	4	0	0	3	0	0	0	0	5	0	0	1	0	0	3	0	0	1	0	0	0	0	0	0	0	0	0	0	0	0	0	0
ASV999	Chloroflexi	Anaerolineae	Caldilineales	Caldilineaceae	NA	4	0	2	0	0	0	0	0	0	0	0	0	0	0	0	0	0	6	0	0	0	1	4	4	0	0	0	0	0	0	0	0	2	4	1	0	0	0	0	3	0	0	0	0
ASV1000	Verrucomicrobiota	Verrucomicrobiae	Pedosphaerales	Pedosphaeraceae	NA	1	0	0	0	0	0	0	0	3	0	0	0	0	0	0	1	0	0	0	0	0	0	1	2	0	0	0	0	0	1	0	3	0	0	0	0	0	0	0	0	0	0	2	1
ASV1001	Chloroflexi	TK10	NA	NA	NA	1	0	0	0	0	0	0	0	3	0	0	5	1	0	0	1	0	0	0	0	0	1	0	0	2	0	0	0	0	2	8	0	1	0	0	0	0	0	0	0	0	1	2	0
ASV1002	Actinobacteriota	Acidimicrobiia	Microtrichales	NA	NA	0	1	0	0	2	0	0	1	0	3	1	0	0	3	0	0	0	0	0	0	0	0	2	0	1	0	3	0	0	0	0	0	0	0	0	0	0	0	0	0	0	2	3	0
ASV1003	Proteobacteria	Gammaproteobacteria	Burkholderiales	Nitrosomonadaceae	mle1-7	1	0	4	0	0	0	0	0	0	0	0	0	0	1	0	3	5	0	0	0	0	0	0	0	0	0	2	1	0	0	0	0	2	0	0	0	0	0	0	0	0	0	0	0
ASV1004	Actinobacteriota	Actinobacteria	Euzebyales	Euzebyaceae	NA	0	0	0	0	4	0	0	0	0	0	0	0	1	1	0	0	0	0	0	0	0	3	0	0	0	0	0	1	4	2	2	0	0	0	1	0	0	0	0	0	0	3	0	4
ASV1005	Proteobacteria	Gammaproteobacteria	Burkholderiales	Alcaligenaceae	Achromobacter	0	0	0	1	0	0	0	0	0	0	0	0	2	0	0	1	0	5	0	0	1	1	0	1	0	0	0	0	0	0	0	0	7	2	0	0	0	0	4	0	0	0	0	0
ASV1006	Planctomycetota	Planctomycetes	Pirellulales	Pirellulaceae	Pir4_lineage	0	0	0	2	0	0	1	0	2	0	0	0	0	0	0	2	0	0	0	0	0	0	0	1	0	0	4	1	0	1	0	0	0	0	0	0	0	0	0	0	0	0	0	0
ASV1007	Crenarchaeota	Nitrososphaeria	Nitrososphaerales	Nitrososphaeraceae	NA	1	0	0	2	0	0	0	0	2	1	0	0	3	0	0	0	0	0	0	0	0	0	0	0	0	0	6	0	0	0	0	0	0	0	0	0	0	0	0	0	0	0	1	1
ASV1008	Chloroflexi	Chloroflexia	Kallotenuales	AKIW781	NA	1	0	0	0	0	0	0	0	2	0	1	0	1	0	0	1	1	0	0	0	0	0	0	4	0	0	0	1	0	0	0	0	0	0	0	0	0	0	0	0	0	0	0	0
ASV1009	Actinobacteriota	Actinobacteria	Propionibacteriales	Propionibacteriaceae	Cutibacterium	0	0	0	0	0	0	0	0	0	0	2	0	0	0	91	0	0	0	0	0	0	0	4	0	0	0	0	0	0	0	0	0	0	0	0	0	0	0	0	0	0	0	0	0
ASV1010	Proteobacteria	Alphaproteobacteria	Rhizobiales	Rhizobiaceae	Shinella	0	0	0	1	0	0	0	0	0	2	0	0	0	0	0	0	0	0	0	0	0	0	0	0	0	0	0	0	0	1	0	0	0	0	0	0	0	0	0	0	0	0	0	0
ASV1011	Proteobacteria	Alphaproteobacteria	Rhizobiales	Rhizobiaceae	Allorhizobium-Neorhizobium-Pararhizobium-Rhizobium	0	5	0	0	0	0	0	0	0	0	0	0	0	0	0	0	0	0	0	0	1	0	0	0	0	0	0	0	0	0	0	0	14	0	0	0	0	0	0	0	0	0	0	0
ASV1012	Firmicutes	Limnochordia	Limnochordales	Limnochordaceae	NA	1	0	0	0	2	0	0	1	0	0	2	0	2	0	0	0	0	0	0	0	0	0	0	0	0	0	1	0	3	1	0	0	1	0	1	0	0	0	0	1	1	0	1	1
ASV1013	Acidobacteriota	Blastocatellia	2021-11-24	NA	NA	2	0	1	0	0	0	0	0	1	0	3	0	0	1	0	0	0	0	0	0	0	1	0	1	0	0	0	0	0	0	0	2	0	0	0	0	0	0	0	0	0	0	3	0
ASV1014	Acidobacteriota	Vicinamibacteria	Vicinamibacterales	NA	NA	0	0	0	0	0	0	0	0	1	0	0	0	0	0	0	2	0	0	0	0	0	0	0	2	1	0	0	0	0	0	0	0	0	0	4	0	2	0	0	1	7	0	0	0
ASV1015	Sumerlaeota	Sumerlaeia	Sumerlaeales	Sumerlaeaceae	Sumerlaea	7	5	5	0	2	0	0	0	0	0	0	0	0	0	0	0	0	0	0	0	0	0	0	0	0	0	0	0	0	0	0	0	0	0	1	3	0	0	0	3	0	0	0	0
ASV1016	Planctomycetota	OM190	NA	NA	NA	0	0	0	0	0	0	0	0	0	1	2	0	0	0	0	0	0	0	0	0	0	0	0	0	0	0	0	0	0	0	0	0	0	0	0	0	0	0	0	0	0	0	0	0
ASV1017	Myxococcota	Myxococcia	Myxococcales	Myxococcaceae	Corallococcus	0	0	0	0	3	0	0	0	0	0	0	0	0	0	0	0	1	0	0	0	0	2	0	3	0	27	0	0	0	1	0	0	0	0	0	0	0	0	0	0	0	2	0	5
ASV1018	Gemmatimonadota	S0134_terrestrial_group	NA	NA	NA	0	0	1	0	0	5	1	1	1	1	9	2	0	2	0	0	0	0	0	0	0	0	0	0	0	0	2	0	0	0	0	0	0	0	0	0	0	0	0	0	0	0	0	0
ASV1019	Bacteroidota	Bacteroidia	Chitinophagales	Chitinophagaceae	Terrimonas	4	0	0	0	0	0	0	0	0	0	0	0	1	0	0	2	0	0	0	0	0	1	0	2	0	19	4	0	0	0	0	0	0	0	0	0	0	0	0	0	0	0	0	0
ASV1020	Desulfobacterota	Syntrophobacteria	Syntrophobacterales	Syntrophobacteraceae	Syntrophobacter	0	0	2	0	1	0	0	0	0	0	0	0	0	0	0	7	0	8	0	0	0	6	6	1	0	0	0	0	0	0	0	0	0	0	0	1	0	0	0	0	0	0	0	0
ASV1021	Proteobacteria	Alphaproteobacteria	Rhizobiales	Xanthobacteraceae	Pseudorhodoplanes	0	0	0	0	0	7	0	1	0	0	0	0	0	0	0	1	0	3	0	0	3	0	0	1	0	0	0	0	0	0	0	4	0	0	0	0	0	0	0	0	0	0	0	0
ASV1022	Proteobacteria	Alphaproteobacteria	Rhizobiales	Beijerinckiaceae	Microvirga	0	0	0	0	0	0	1	0	0	0	0	0	0	2	0	1	0	2	0	0	0	2	1	1	0	0	1	1	4	0	0	0	0	0	2	1	0	0	0	0	0	0	0	1
ASV1023	Gemmatimonadota	Gemmatimonadetes	Gemmatimonadales	Gemmatimonadaceae	Roseisolibacter	2	0	0	0	0	0	0	0	0	0	0	0	0	0	0	0	0	0	0	0	0	0	0	0	0	0	0	0	0	1	0	0	0	0	0	0	9	0	0	0	0	0	0	0
ASV1024	Gemmatimonadota	Gemmatimonadetes	Gemmatimonadales	Gemmatimonadaceae	NA	0	0	0	0	0	8	0	0	0	0	0	0	0	1	0	2	2	4	0	0	1	0	0	1	0	0	3	1	0	0	0	0	0	0	2	0	0	0	0	0	0	0	0	0
ASV1025	Actinobacteriota	Acidimicrobiia	Microtrichales	Iamiaceae	Iamia	0	0	1	0	0	0	1	0	0	0	0	0	0	0	0	0	0	1	0	0	1	0	0	0	0	0	0	0	8	1	4	0	0	0	0	0	0	0	1	1	2	0	0	0
ASV1026	Proteobacteria	Alphaproteobacteria	Rhizobiales	Beijerinckiaceae	Microvirga	1	0	3	0	3	0	0	0	0	0	0	0	0	0	0	0	0	0	0	0	0	0	0	0	0	0	0	0	0	0	0	0	3	0	0	0	0	0	0	0	2	2	1	1
ASV1027	Armatimonadota	NA	NA	NA	NA	1	0	0	2	0	0	0	0	0	0	0	0	0	2	0	0	0	0	0	0	1	2	0	0	4	0	0	0	0	2	0	0	0	0	0	2	2	0	0	0	0	0	2	0
ASV1028	Proteobacteria	Alphaproteobacteria	Rhizobiales	Rhizobiales_Incertae_Sedis	Nordella	0	0	0	0	0	0	4	2	0	0	0	3	1	1	0	1	0	0	0	0	0	0	0	0	1	0	2	2	0	0	0	0	0	0	1	0	0	0	0	0	0	0	2	0
ASV1029	Planctomycetota	Planctomycetes	Planctomycetales	NA	NA	1	0	0	0	0	0	0	0	1	0	0	0	0	0	0	1	0	2	0	0	1	0	0	3	0	0	0	0	0	0	0	0	0	0	0	0	0	0	0	1	0	0	0	0
ASV1030	Acidobacteriota	Blastocatellia	Pyrinomonadales	Pyrinomonadaceae	RB41	0	0	0	0	0	0	0	1	1	0	0	0	0	0	0	2	1	0	0	0	4	1	0	3	0	0	2	0	0	0	0	0	0	0	0	0	0	0	0	0	0	0	0	0
ASV1031	Chloroflexi	Anaerolineae	Anaerolineales	Anaerolineaceae	Anaerolinea	3	0	0	0	0	0	0	0	0	0	0	0	0	0	0	2	0	2	0	0	0	0	0	5	0	0	0	0	0	0	0	0	0	0	0	0	1	0	3	0	0	0	0	0
ASV1032	Proteobacteria	Alphaproteobacteria	Sphingomonadales	Sphingomonadaceae	Ellin6055	1	0	0	0	0	0	2	0	1	0	0	0	0	0	0	1	0	0	0	0	3	1	0	0	0	0	0	7	0	0	0	0	1	0	0	0	0	0	0	0	0	0	0	1
ASV1033	Firmicutes	Symbiobacteriia	Symbiobacteriales	Symbiobacteraceae	Symbiobacterium	0	0	0	0	0	0	0	0	0	0	0	5	1	0	0	1	0	0	0	0	0	0	0	0	0	0	0	1	0	1	0	0	0	0	3	0	2	0	0	0	2	0	0	2
ASV1034	Actinobacteriota	Thermoleophilia	Solirubrobacterales	67-14	NA	1	0	0	1	0	0	0	5	1	0	0	0	1	2	0	0	0	0	0	0	0	0	0	0	1	0	0	0	0	0	0	0	1	0	0	0	1	0	0	0	0	0	0	0
ASV1035	Proteobacteria	Alphaproteobacteria	Sphingomonadales	Sphingomonadaceae	Sphingomonas	1	0	0	0	0	0	1	0	0	0	1	0	0	1	0	0	0	0	0	0	0	0	0	1	2	0	0	2	0	0	0	0	0	0	1	1	1	0	2	0	0	0	0	0
ASV1036	Bacteroidota	Bacteroidia	Chitinophagales	Chitinophagaceae	Flavitalea	0	0	2	0	0	0	0	1	3	1	0	6	0	0	0	1	0	0	0	6	0	0	0	2	1	0	8	0	0	0	0	0	0	0	0	0	0	0	0	1	0	0	0	1
ASV1037	Firmicutes	Bacilli	Bacillales	Bacillaceae	Bacillus	0	0	0	0	0	0	0	2	0	0	0	0	3	0	0	0	13	0	0	0	0	0	0	0	0	0	0	0	7	1	0	0	0	0	0	0	0	4	2	0	0	0	0	0
ASV1038	Actinobacteriota	Actinobacteria	Propionibacteriales	Nocardioidaceae	Nocardioides	0	0	0	0	0	0	0	2	0	0	10	0	0	2	0	0	0	0	0	0	0	0	0	0	0	0	0	0	0	0	0	1	0	0	0	0	0	0	0	0	0	0	0	0
ASV1039	Myxococcota	Myxococcia	Myxococcales	Anaeromyxobacteraceae	Anaeromyxobacter	2	1	0	0	0	0	0	0	0	0	0	0	0	0	0	2	5	4	0	0	0	3	0	9	0	0	0	4	0	0	0	0	0	0	0	0	0	0	1	0	0	0	0	0
ASV1041	Bacteroidota	Bacteroidia	Chitinophagales	Chitinophagaceae	NA	0	0	0	0	0	0	0	0	1	0	4	0	0	0	0	1	0	0	0	0	0	0	0	2	0	0	0	3	0	0	0	0	0	0	0	0	0	0	0	0	0	0	0	0
ASV1042	Actinobacteriota	Actinobacteria	Micrococcales	Intrasporangiaceae	Ornithinibacter	0	0	0	0	0	0	0	0	0	0	0	0	0	0	0	0	0	0	0	0	0	0	0	0	0	0	0	0	0	0	0	20	0	0	0	0	0	0	0	0	0	0	0	0
ASV1043	Chloroflexi	TK10	NA	NA	NA	0	0	1	1	0	0	0	0	0	0	0	0	0	0	0	4	1	0	0	0	0	1	0	0	0	0	0	0	0	2	0	0	0	0	0	0	2	0	0	1	0	0	0	0
ASV1044	Patescibacteria	Saccharimonadia	Saccharimonadales	NA	NA	0	0	0	0	0	3	0	0	1	2	8	2	0	1	0	0	0	0	0	0	0	0	0	0	0	0	1	0	0	0	0	0	0	0	0	0	0	0	0	0	0	0	0	0
ASV1045	Planctomycetota	Planctomycetes	Planctomycetales	NA	NA	0	0	0	2	0	0	0	0	0	0	0	0	0	0	0	0	0	0	0	0	0	0	0	0	0	0	0	0	0	1	13	7	0	0	0	0	0	0	0	0	0	0	0	0
ASV1046	Chloroflexi	Dehalococcoidia	S085	NA	NA	0	0	0	0	0	0	2	0	0	0	1	0	0	0	0	0	0	2	0	0	0	1	0	0	0	0	1	0	0	0	0	0	0	0	2	1	0	0	0	2	0	0	1	1
ASV1047	Chloroflexi	Chloroflexia	Thermomicrobiales	AKYG1722	NA	0	0	0	0	0	0	0	0	2	0	0	0	0	1	0	0	0	0	0	0	0	2	0	0	1	0	0	1	7	2	0	2	0	0	1	0	0	0	0	1	0	0	5	4
ASV1048	Acidobacteriota	Acidobacteriae	Bryobacterales	Bryobacteraceae	Bryobacter	0	0	0	0	0	0	0	0	0	0	0	0	1	0	0	0	0	0	0	0	0	1	0	0	1	0	0	0	0	8	10	2	0	0	0	0	0	0	0	0	0	2	1	1
ASV1049	Proteobacteria	Alphaproteobacteria	Sphingomonadales	Sphingomonadaceae	Ellin6055	0	0	0	0	0	0	0	0	0	0	0	0	1	0	0	0	0	0	0	0	2	0	0	0	11	0	0	1	0	0	0	0	1	0	0	0	1	0	0	2	0	0	0	0
ASV1050	Proteobacteria	Gammaproteobacteria	Burkholderiales	Comamonadaceae	Ramlibacter	0	1	0	0	0	0	0	0	0	0	0	0	0	0	0	2	0	0	0	0	2	0	0	0	0	0	1	5	0	0	0	0	0	0	0	0	0	0	0	0	0	0	0	0
ASV1051	Firmicutes	Bacilli	Alicyclobacillales	Alicyclobacillaceae	Tumebacillus	3	0	0	0	0	2	0	0	2	0	0	2	0	0	0	0	0	0	0	0	0	0	2	2	0	0	1	0	0	3	0	1	0	0	3	0	0	0	0	1	0	0	4	1
ASV1052	Acidobacteriota	Vicinamibacteria	Vicinamibacterales	Vicinamibacteraceae	NA	0	0	0	1	0	0	0	0	0	0	0	0	0	0	0	0	0	0	0	0	0	3	0	0	3	0	0	0	0	4	0	0	0	0	0	0	0	0	0	0	0	0	2	0
ASV1053	Firmicutes	Bacilli	Bacillales	Bacillaceae	Anaerobacillus	0	1	0	0	0	0	0	1	0	1	2	0	3	0	0	0	1	0	0	0	2	1	0	0	0	0	0	0	10	0	12	0	0	0	0	0	1	0	0	0	0	0	0	0
ASV1054	Chloroflexi	Anaerolineae	Caldilineales	Caldilineaceae	NA	0	0	0	0	0	0	0	0	1	0	0	0	3	0	0	0	0	1	0	0	0	0	0	1	0	0	2	0	0	0	0	1	0	0	0	0	0	0	0	0	0	0	0	0
ASV1055	Proteobacteria	Alphaproteobacteria	Rhodobacterales	Rhodobacteraceae	Amaricoccus	0	0	0	0	0	0	2	0	1	3	0	7	1	2	0	0	0	0	0	0	0	0	0	1	0	0	0	0	0	0	0	0	0	0	0	0	0	0	0	0	0	0	0	0
ASV1056	Proteobacteria	Alphaproteobacteria	Rhizobiales	Rhizobiales_Incertae_Sedis	Bauldia	2	0	0	0	0	0	1	1	0	0	0	0	0	1	0	0	0	5	0	0	0	1	0	2	0	0	2	1	0	0	0	0	0	0	0	0	0	0	0	1	0	0	0	0
ASV1057	Acidobacteriota	Vicinamibacteria	Vicinamibacterales	Vicinamibacteraceae	NA	1	0	0	0	0	6	0	0	0	0	2	6	2	0	0	0	2	0	0	0	0	0	0	0	0	0	1	7	0	1	0	0	0	0	0	0	0	0	0	1	0	2	4	1
ASV1058	Planctomycetota	Planctomycetes	Isosphaerales	Isosphaeraceae	NA	3	0	0	0	0	0	0	0	0	0	0	0	0	0	0	1	0	0	0	0	0	0	0	0	0	0	0	0	0	0	0	0	0	0	1	0	0	0	0	1	6	0	0	2
ASV1059	Acidobacteriota	Vicinamibacteria	Vicinamibacterales	NA	NA	1	0	0	0	0	0	0	0	0	0	0	0	0	2	0	1	0	0	0	0	0	0	0	2	2	0	0	0	0	0	0	0	0	0	0	1	1	0	0	0	0	3	1	1
ASV1060	Planctomycetota	Planctomycetes	Gemmatales	Gemmataceae	Gemmata	0	0	0	0	0	0	0	0	0	2	0	0	0	0	0	0	1	0	0	0	0	1	0	2	0	0	0	0	0	0	0	0	0	0	1	0	0	0	0	0	0	0	1	0
ASV1061	Proteobacteria	Alphaproteobacteria	Rhizobiales	Rhizobiaceae	Mesorhizobium	0	0	0	2	0	0	0	0	0	0	0	0	0	0	0	0	0	0	0	0	0	5	0	0	2	0	0	0	0	0	0	3	0	0	0	0	0	0	0	0	0	0	0	0
ASV1062	Acidobacteriota	Holophagae	Subgroup_7	NA	NA	0	0	0	0	0	0	0	0	0	0	0	0	0	0	0	2	0	2	0	0	0	0	0	1	1	0	0	0	0	0	0	0	0	0	0	0	0	0	0	0	0	0	0	0
ASV1063	Proteobacteria	Alphaproteobacteria	Rhizobiales	Beijerinckiaceae	Bosea	0	0	0	0	1	0	2	0	1	2	3	0	0	0	0	0	0	0	0	0	0	0	0	0	0	0	1	0	0	1	0	0	0	0	0	0	0	0	0	0	0	0	0	0
ASV1064	Actinobacteriota	Acidimicrobiia	NA	NA	NA	0	0	0	1	2	0	1	0	1	0	1	3	2	2	0	2	0	2	0	0	0	0	0	0	0	0	0	0	1	2	0	0	0	0	2	1	1	0	0	0	1	1	1	0
ASV1065	Actinobacteriota	Thermoleophilia	Solirubrobacterales	Solirubrobacteraceae	Parviterribacter	0	0	0	2	0	3	1	0	0	1	3	0	0	0	0	0	0	3	0	0	0	0	0	1	0	0	0	4	0	1	0	0	0	0	0	0	0	0	0	0	0	0	0	1
ASV1066	Firmicutes	Negativicutes	Veillonellales-Selenomonadales	Sporomusaceae	Pelosinus	2	1	1	0	3	0	0	0	0	0	0	0	0	0	0	1	0	0	0	0	3	0	0	0	1	0	0	0	0	0	0	4	0	0	0	0	0	0	0	0	0	0	5	2
ASV1067	Actinobacteriota	Acidimicrobiia	Microtrichales	NA	NA	0	0	0	0	0	0	1	4	5	0	4	0	2	0	0	1	0	0	0	0	0	2	0	0	0	0	0	0	0	0	0	0	0	0	1	0	0	0	0	0	0	0	0	0
ASV1068	Proteobacteria	Gammaproteobacteria	EPR3968-O8a-Bc78	NA	NA	0	0	0	0	0	0	0	0	0	1	0	0	0	0	0	0	0	0	0	0	0	1	0	0	0	0	0	0	4	3	0	0	0	0	0	0	0	0	0	0	0	1	3	1
ASV1069	Gemmatimonadota	S0134_terrestrial_group	NA	NA	NA	2	0	0	0	0	0	1	0	1	2	0	0	0	0	0	0	0	0	0	0	0	0	0	0	1	0	1	0	0	1	0	0	1	0	0	0	0	0	0	1	0	0	0	4
ASV1070	Planctomycetota	Planctomycetes	Pirellulales	Pirellulaceae	Pir4_lineage	0	0	0	0	0	0	0	0	0	0	0	0	0	0	0	0	0	2	0	0	1	1	2	0	0	0	2	0	0	1	0	0	0	0	0	0	2	0	2	1	0	0	0	0
ASV1071	Planctomycetota	Phycisphaerae	Tepidisphaerales	WD2101_soil_group	NA	0	0	0	1	0	0	0	0	0	0	0	0	0	0	0	0	0	0	0	0	0	2	0	0	0	0	0	0	0	2	0	2	0	0	0	0	0	0	0	0	0	1	0	1
ASV1072	Cyanobacteria	Cyanobacteriia	Chloroplast	NA	NA	0	0	0	0	14	0	0	0	0	0	0	0	0	0	0	0	0	0	0	0	0	0	0	0	0	0	0	0	0	0	0	6	0	0	0	0	0	0	0	0	8	0	0	0
ASV1073	Planctomycetota	Planctomycetes	Gemmatales	Gemmataceae	NA	0	0	1	0	0	0	0	0	2	2	6	0	0	0	0	0	4	0	0	0	0	3	0	0	0	0	0	0	0	0	0	0	0	0	0	0	0	0	0	0	0	0	0	0
ASV1074	Acidobacteriota	Holophagae	Subgroup_7	NA	NA	1	0	0	0	0	0	0	0	0	0	0	0	0	0	0	4	0	8	0	0	0	0	0	3	0	0	0	1	0	0	0	0	0	0	1	1	1	0	0	1	0	0	0	0
ASV1075	Chloroflexi	Gitt-GS-136	NA	NA	NA	0	0	0	1	0	0	0	0	1	0	0	0	0	1	0	0	0	0	0	0	0	1	0	0	0	0	0	0	1	2	11	0	0	0	0	0	0	0	0	0	0	0	0	0
ASV1076	Actinobacteriota	Thermoleophilia	Solirubrobacterales	Solirubrobacteraceae	Conexibacter	0	0	0	0	0	0	3	1	0	0	1	0	0	2	0	0	0	1	0	0	1	0	0	0	0	0	4	0	0	0	0	0	1	0	0	0	0	0	2	0	0	0	0	1
ASV1077	RCP2-54	NA	NA	NA	NA	1	0	0	0	1	0	1	0	3	3	0	6	0	1	0	0	0	0	0	0	0	0	0	0	0	0	3	0	0	0	0	0	0	0	0	0	0	0	0	0	0	2	0	0
ASV1078	Chloroflexi	JG30-KF-CM66	NA	NA	NA	0	2	0	0	0	0	0	0	0	1	1	0	0	0	0	0	1	0	0	0	0	0	0	1	0	0	0	0	0	2	0	0	5	3	1	0	1	0	0	0	2	0	0	0
ASV1079	Acidobacteriota	Vicinamibacteria	Vicinamibacterales	Vicinamibacteraceae	Luteitalea	0	0	0	0	0	0	5	2	2	0	0	0	0	2	0	0	0	0	0	0	3	0	0	0	0	0	5	0	0	0	0	0	0	0	0	0	0	0	0	0	0	0	0	0
ASV1080	Verrucomicrobiota	Verrucomicrobiae	Pedosphaerales	Pedosphaeraceae	NA	4	0	1	0	3	0	0	0	0	0	0	1	0	1	0	0	0	0	0	0	0	0	0	0	4	0	0	1	0	0	0	0	0	0	0	0	0	0	0	3	0	0	3	8
ASV1081	Actinobacteriota	Thermoleophilia	Gaiellales	NA	NA	0	0	0	0	0	0	3	0	1	0	0	0	0	1	0	0	0	0	0	0	0	1	0	0	0	0	1	0	0	0	0	0	2	0	0	0	0	0	0	0	0	0	0	0
ASV1082	Proteobacteria	Gammaproteobacteria	Xanthomonadales	Xanthomonadaceae	Arenimonas	0	0	0	1	0	0	0	0	0	0	0	0	0	0	0	0	0	0	0	0	0	3	0	0	0	0	0	0	2	3	0	0	0	0	0	0	0	0	0	0	0	0	0	0
ASV1083	Planctomycetota	Planctomycetes	Planctomycetales	NA	NA	0	0	0	0	1	0	0	0	0	0	0	0	0	0	0	1	0	0	0	0	0	2	0	0	0	0	1	0	0	2	0	0	0	0	1	0	0	0	0	1	0	0	0	1
ASV1084	Proteobacteria	Alphaproteobacteria	Rhizobiales	Devosiaceae	Devosia	0	0	0	0	0	0	4	5	2	0	1	0	0	2	0	0	0	0	0	0	0	0	0	0	0	0	2	0	0	0	0	0	0	0	2	0	0	0	0	1	0	1	0	0
ASV1085	Planctomycetota	Phycisphaerae	Tepidisphaerales	WD2101_soil_group	NA	1	0	1	0	0	0	0	0	0	0	0	0	0	0	0	1	0	0	0	0	0	0	0	0	0	0	1	2	0	0	0	2	0	0	0	0	2	0	0	0	0	0	0	0
ASV1086	Chloroflexi	Chloroflexia	Thermomicrobiales	JG30-KF-CM45	NA	0	0	0	0	0	0	0	0	2	1	0	0	0	0	0	2	0	0	0	0	0	0	0	1	4	0	1	0	0	0	0	0	0	0	0	0	0	0	1	0	0	0	3	3
ASV1087	Chloroflexi	Chloroflexia	Thermomicrobiales	JG30-KF-CM45	NA	2	0	0	0	0	0	0	0	0	0	3	0	0	0	0	1	0	0	0	0	0	0	0	1	4	0	0	0	0	0	0	0	0	0	0	0	0	0	1	0	0	0	3	1
ASV1088	Proteobacteria	Alphaproteobacteria	NA	NA	NA	0	0	0	0	0	0	5	1	2	1	2	0	1	0	0	0	0	0	0	0	0	0	0	0	0	0	1	0	0	0	0	0	0	0	0	0	0	0	0	0	0	0	0	0
ASV1089	Proteobacteria	Gammaproteobacteria	Burkholderiales	Methylophilaceae	Methylophilus	0	0	0	0	0	0	0	0	0	0	0	0	0	0	114	0	0	0	0	0	0	0	0	0	0	0	0	0	0	0	0	0	0	0	0	0	0	0	0	0	0	0	0	0
ASV1090	Proteobacteria	Alphaproteobacteria	Rhizobiales	Devosiaceae	Devosia	0	0	0	0	0	0	0	0	0	10	0	0	0	1	0	0	0	0	0	0	0	0	0	0	0	0	0	0	1	1	0	0	1	0	0	0	0	0	0	0	0	0	0	0
ASV1091	Bacteroidota	Bacteroidia	Chitinophagales	Saprospiraceae	NA	0	0	0	0	0	0	0	0	3	2	4	0	0	0	0	2	0	0	0	0	0	0	0	0	0	0	0	0	0	0	0	0	0	0	0	0	0	0	0	0	0	0	0	0
ASV1092	Proteobacteria	Alphaproteobacteria	Rhodobacterales	Rhodobacteraceae	Oceaniovalibus	0	0	0	2	0	0	0	0	0	0	0	0	0	0	0	0	0	0	0	0	0	0	0	0	0	0	0	0	0	0	0	0	0	0	0	0	0	0	0	0	0	0	0	0
ASV1093	Actinobacteriota	Acidimicrobiia	Microtrichales	NA	NA	0	0	0	0	0	0	4	0	1	0	0	0	0	1	0	2	0	0	0	0	2	0	0	0	2	0	0	1	0	0	0	0	0	0	0	0	0	0	0	0	0	0	0	0
ASV1094	Chloroflexi	KD4-96	NA	NA	NA	1	0	0	0	0	0	3	4	2	0	0	0	0	2	0	0	0	3	0	0	1	2	0	1	0	0	0	0	0	0	0	0	0	0	1	0	0	0	1	1	0	0	0	0
ASV1095	Patescibacteria	Parcubacteria	NA	NA	NA	0	0	0	0	1	0	0	0	0	0	0	0	0	0	0	0	0	0	0	0	0	0	0	0	0	0	0	0	0	0	0	0	0	4	0	1	0	0	0	2	0	0	0	0
ASV1096	Planctomycetota	Phycisphaerae	Tepidisphaerales	WD2101_soil_group	NA	1	1	0	0	2	0	0	0	0	0	0	0	0	0	0	1	0	0	0	0	0	0	0	1	1	0	0	0	0	1	0	0	0	0	1	3	0	0	1	0	0	0	0	1
ASV1097	Elusimicrobiota	Lineage_IIa	NA	NA	NA	2	0	4	0	0	0	2	0	2	0	0	0	0	0	0	0	0	0	0	0	0	0	0	1	0	0	3	0	0	1	0	0	0	0	1	0	0	0	0	0	0	4	9	5
ASV1098	Proteobacteria	Gammaproteobacteria	Burkholderiales	Nitrosomonadaceae	oc32	1	0	0	0	0	0	0	0	0	0	0	0	0	1	0	0	0	2	0	0	1	0	0	0	1	0	0	1	0	0	0	0	0	0	0	0	4	0	0	0	0	2	1	0
ASV1099	Actinobacteriota	Thermoleophilia	Gaiellales	NA	NA	0	0	0	0	0	0	1	0	2	1	0	9	3	4	0	0	0	0	0	0	0	0	0	0	0	0	0	0	0	0	0	0	0	0	0	0	0	0	0	0	0	0	1	0
ASV1100	Planctomycetota	Planctomycetes	Gemmatales	Gemmataceae	Gemmata	1	0	0	0	0	0	0	0	0	0	0	0	0	0	0	0	0	0	0	0	0	0	0	0	3	0	5	3	0	0	20	0	0	0	0	0	0	0	0	0	4	2	0	1
ASV1101	Proteobacteria	Alphaproteobacteria	Rhizobiales	Rhizobiaceae	NA	0	0	0	0	0	0	0	0	0	0	0	0	0	0	0	0	0	0	0	0	0	2	0	0	0	0	0	0	0	3	0	0	0	0	0	0	0	0	0	0	0	0	0	0
ASV1102	Gemmatimonadota	Longimicrobia	Longimicrobiales	Longimicrobiaceae	NA	0	0	0	1	0	0	0	0	0	0	0	0	0	0	0	1	0	2	0	0	1	1	0	1	0	0	0	0	1	5	3	0	0	0	0	0	0	0	1	0	0	0	0	0
ASV1103	Acidobacteriota	Subgroup_25	NA	NA	NA	0	1	0	0	0	4	0	0	1	2	0	0	2	0	0	1	0	0	0	1	0	0	0	1	0	0	3	5	0	0	0	0	0	2	0	0	0	0	0	0	0	0	0	1
ASV1104	Actinobacteriota	Thermoleophilia	Gaiellales	NA	NA	1	0	2	0	6	0	0	0	0	0	0	0	0	1	0	3	0	1	0	0	0	1	0	1	0	0	0	1	0	0	0	0	0	0	0	1	1	0	0	0	0	0	0	0
ASV1105	Bacteroidota	Rhodothermia	Rhodothermales	Rhodothermaceae	NA	0	0	0	0	4	0	0	0	0	0	0	3	0	0	0	3	7	1	0	0	4	0	0	1	0	0	0	3	6	0	0	0	1	0	5	1	0	0	0	0	3	0	0	0
ASV1106	Proteobacteria	Gammaproteobacteria	Burkholderiales	Comamonadaceae	Ramlibacter	0	0	0	1	0	0	10	0	3	0	3	4	0	0	0	0	0	0	0	0	0	0	0	0	0	0	2	0	2	0	0	0	0	0	0	0	0	0	0	0	0	0	0	0
ASV1107	Actinobacteriota	Acidimicrobiia	Microtrichales	Ilumatobacteraceae	NA	0	0	0	0	0	0	1	3	3	2	5	0	0	0	0	0	0	0	0	0	0	0	0	0	0	0	2	0	0	0	0	0	0	0	0	0	0	0	0	0	0	0	0	0
ASV1108	Planctomycetota	Phycisphaerae	Phycisphaerales	Phycisphaeraceae	SM1A02	1	0	1	0	0	0	1	0	0	1	0	0	0	0	0	0	0	0	0	0	0	1	0	0	1	0	0	1	6	2	0	0	0	0	0	0	0	0	0	0	0	1	3	0
ASV1109	Proteobacteria	Gammaproteobacteria	Burkholderiales	Hydrogenophilaceae	NA	0	0	0	0	0	0	0	0	0	0	0	0	0	0	0	6	2	0	0	0	0	0	0	4	0	0	0	3	0	0	0	0	0	0	0	0	0	0	0	0	0	0	0	0
ASV1110	Chloroflexi	Chloroflexia	Thermomicrobiales	JG30-KF-CM45	NA	0	0	0	0	0	0	0	0	0	0	0	0	0	0	0	0	0	0	0	0	0	0	0	0	0	0	0	0	0	0	0	22	0	0	0	0	0	0	0	0	0	0	0	0
ASV1111	Proteobacteria	Alphaproteobacteria	Defluviicoccales	Defluviicoccaceae	Defluviicoccus	0	1	0	0	0	0	0	0	0	2	0	0	9	1	0	0	0	0	0	3	0	1	0	0	3	10	0	0	4	1	0	0	4	0	0	0	0	0	0	0	0	2	0	0
ASV1112	Firmicutes	Clostridia	Clostridiales	Clostridiaceae	Clostridium_sensu_stricto_13	0	1	0	0	1	0	0	0	0	0	0	0	0	0	0	0	0	0	0	0	0	0	0	0	0	0	0	0	0	0	0	0	0	0	0	0	1	0	0	0	0	0	1	0
ASV1113	Proteobacteria	Alphaproteobacteria	Dongiales	Dongiaceae	Dongia	0	0	0	0	0	0	0	0	1	0	10	0	0	0	0	1	0	2	0	0	0	0	0	1	0	0	0	0	0	0	0	0	0	0	0	0	0	0	0	0	0	0	0	0
ASV1114	Actinobacteriota	Actinobacteria	Micrococcales	Micrococcaceae	Kocuria	0	0	0	0	0	0	0	0	0	0	0	0	0	0	0	0	0	0	0	0	0	0	0	0	1	0	0	1	0	1	0	1	0	0	0	0	0	0	0	0	0	1	0	1
ASV1115	Chloroflexi	Anaerolineae	Anaerolineales	Anaerolineaceae	NA	1	0	2	0	0	0	1	0	2	0	0	0	2	2	0	0	0	1	0	0	0	1	0	0	0	0	1	0	0	0	7	0	0	0	0	0	0	0	0	0	0	0	0	0
ASV1116	Planctomycetota	Planctomycetes	Planctomycetales	NA	NA	0	0	0	0	0	0	0	0	1	0	0	0	0	0	0	0	0	0	0	0	0	2	0	0	0	0	0	0	0	6	4	0	0	2	1	0	0	0	0	0	0	4	0	5
ASV1117	Myxococcota	Polyangia	Nannocystales	Nannocystaceae	Nannocystis	2	0	1	0	0	0	0	0	0	0	0	0	0	0	0	1	1	0	0	0	0	1	0	0	0	0	0	0	0	0	0	0	0	0	1	0	0	0	1	0	0	0	0	0
ASV1118	Proteobacteria	Gammaproteobacteria	Xanthomonadales	Rhodanobacteraceae	NA	0	0	0	0	0	0	4	0	0	0	0	0	0	0	0	3	0	0	0	0	7	0	0	1	0	0	0	0	0	0	0	0	0	0	0	0	0	0	0	0	0	0	0	0
ASV1119	Acidobacteriota	Vicinamibacteria	Vicinamibacterales	NA	NA	0	0	1	0	0	0	3	12	0	0	0	0	0	0	0	0	2	0	0	0	2	0	0	0	0	0	3	3	0	0	0	0	0	0	0	0	0	0	0	0	0	0	0	0
ASV1120	Acidobacteriota	Vicinamibacteria	Vicinamibacterales	NA	NA	0	0	2	0	0	0	5	0	1	0	0	0	0	2	0	0	0	0	0	0	0	0	0	0	0	0	3	0	0	0	0	0	0	0	0	0	0	0	0	0	0	0	0	0
ASV1121	NA	NA	NA	NA	NA	3	2	0	0	1	0	0	0	0	0	0	0	0	0	0	0	0	0	0	0	0	0	0	0	0	0	0	0	0	0	0	0	0	0	0	0	0	0	0	0	0	0	0	0
ASV1122	Proteobacteria	Gammaproteobacteria	Alteromonadales	Alteromonadaceae	Rheinheimera	0	0	0	0	0	0	0	0	0	0	0	0	0	0	0	0	0	0	0	0	0	0	0	0	0	0	0	0	0	0	0	14	0	0	0	0	0	0	0	0	0	0	0	0
ASV1123	Proteobacteria	Gammaproteobacteria	Burkholderiales	SC-I-84	NA	1	2	3	0	0	0	0	0	1	0	0	0	0	1	0	0	1	0	0	0	2	0	0	1	0	0	4	0	0	0	0	0	0	0	1	0	0	0	0	0	4	0	1	0
ASV1124	Planctomycetota	Planctomycetes	Planctomycetales	NA	NA	0	0	0	0	0	0	0	0	1	0	0	0	0	0	0	1	0	0	0	0	0	0	0	0	2	0	0	0	0	1	0	0	0	0	0	0	1	0	0	0	0	1	3	4
ASV1125	Chloroflexi	Anaerolineae	SBR1031	A4b	NA	1	0	6	0	0	0	0	0	0	0	0	0	0	0	0	0	0	0	0	0	0	0	0	1	0	0	0	0	0	0	0	0	0	0	0	3	2	0	0	0	1	0	0	0
ASV1126	Proteobacteria	Gammaproteobacteria	Burkholderiales	SC-I-84	NA	1	1	0	0	2	0	0	0	0	0	0	0	0	0	0	0	0	0	0	0	4	0	0	0	0	0	0	0	0	0	0	0	1	0	2	2	1	0	0	3	0	0	0	0
ASV1127	Firmicutes	Bacilli	Paenibacillales	Paenibacillaceae	Paenibacillus	1	0	0	0	1	0	0	0	1	0	0	0	0	0	0	0	0	0	0	0	0	0	0	1	0	0	1	0	0	1	0	0	1	4	0	0	0	0	0	0	0	2	5	2
ASV1128	Chloroflexi	Chloroflexia	Chloroflexales	Roseiflexaceae	NA	0	0	0	0	0	5	1	0	1	0	2	0	0	0	0	0	0	0	0	0	0	0	0	0	0	0	0	0	0	0	0	0	0	0	0	0	0	0	0	0	7	0	0	0
ASV1129	Planctomycetota	Phycisphaerae	Phycisphaerales	Phycisphaeraceae	SM1A02	2	0	2	0	0	0	0	0	0	0	0	0	0	3	0	0	0	0	0	0	0	0	0	0	0	0	0	0	0	0	0	0	0	0	1	2	2	0	0	1	0	0	0	0
ASV1130	Actinobacteriota	Actinobacteria	Propionibacteriales	Nocardioidaceae	Nocardioides	0	1	0	0	0	0	3	4	0	1	2	0	1	2	0	1	0	0	0	0	0	0	0	0	0	0	3	0	0	0	0	0	0	0	0	0	0	0	0	0	0	0	0	0
ASV1131	Verrucomicrobiota	Verrucomicrobiae	Pedosphaerales	Pedosphaeraceae	NA	3	1	0	0	1	0	0	0	0	0	0	0	0	0	0	1	4	0	0	0	0	0	0	0	0	0	0	0	0	0	0	0	0	0	0	3	0	0	0	1	0	0	0	0
ASV1132	Patescibacteria	Saccharimonadia	Saccharimonadales	NA	NA	0	2	0	0	0	0	0	0	2	1	0	0	0	2	0	0	0	0	0	0	0	1	0	0	0	0	0	1	0	4	2	0	0	2	0	1	0	0	0	0	0	0	2	1
ASV1133	Bacteroidota	Bacteroidia	Sphingobacteriales	Sphingobacteriaceae	Solitalea	0	0	0	0	0	0	0	0	0	0	0	0	0	0	0	0	0	0	0	0	0	0	0	0	0	0	0	0	0	0	0	0	0	0	0	0	6	0	0	3	0	0	0	0
ASV1134	Acidobacteriota	Vicinamibacteria	Vicinamibacterales	NA	NA	0	0	0	0	0	0	0	0	0	0	0	0	0	3	0	0	0	0	0	0	0	0	0	0	0	0	0	0	0	1	0	0	2	0	0	0	0	0	0	0	0	0	0	0
ASV1135	Myxococcota	Polyangia	Polyangiales	Sandaracinaceae	Sandaracinus	0	0	0	0	0	4	0	0	1	0	0	0	0	0	0	2	0	2	0	0	1	0	1	3	0	0	0	1	0	0	0	0	0	0	1	0	0	0	7	0	11	0	0	0
ASV1136	Chloroflexi	Chloroflexia	Thermomicrobiales	JG30-KF-CM45	NA	0	1	0	1	1	0	0	1	0	1	0	0	0	0	0	0	1	0	0	0	2	0	1	1	0	0	0	0	0	0	0	0	0	0	0	0	1	0	2	0	0	0	0	0
ASV1137	Proteobacteria	Alphaproteobacteria	Rhodobacterales	Rhodobacteraceae	Amaricoccus	0	0	0	5	0	0	0	0	0	0	0	0	0	0	0	0	0	0	0	0	0	0	0	0	0	0	0	0	0	0	0	0	0	0	0	0	0	0	0	0	0	0	0	0
ASV1138	Actinobacteriota	Actinobacteria	Propionibacteriales	Nocardioidaceae	Nocardioides	0	1	0	0	0	6	2	0	1	5	0	0	2	3	0	1	0	0	0	0	0	0	0	0	0	0	4	2	0	0	0	0	0	0	0	0	0	0	0	0	0	0	0	0
ASV1139	Actinobacteriota	Actinobacteria	Micromonosporales	Micromonosporaceae	Asanoa	1	0	0	0	0	0	2	2	1	2	0	0	0	3	0	0	0	0	0	0	0	0	0	0	1	0	0	0	2	2	0	0	0	0	0	0	0	0	0	0	5	0	0	0
ASV1140	Proteobacteria	Alphaproteobacteria	Rhizobiales	Rhizobiaceae	NA	0	0	0	2	0	0	0	0	0	0	0	0	0	0	0	0	0	0	0	0	0	2	0	0	0	0	0	0	6	2	0	0	0	0	0	0	0	0	0	0	0	0	0	0
ASV1141	Gemmatimonadota	Gemmatimonadetes	Gemmatimonadales	Gemmatimonadaceae	NA	3	0	0	0	0	0	0	0	0	0	0	0	0	1	0	0	4	2	0	0	0	1	0	2	2	0	0	0	0	1	0	0	2	0	0	0	0	0	2	0	0	0	2	1
ASV1142	Chloroflexi	Chloroflexia	Chloroflexales	Chloroflexaceae	Candidatus_Chloroploca	0	0	1	0	0	0	0	0	0	0	0	0	0	0	0	0	0	0	0	0	0	0	0	0	0	0	0	1	0	0	0	0	0	7	3	0	0	0	0	0	0	0	0	0
ASV1143	Planctomycetota	Planctomycetes	Gemmatales	Gemmataceae	NA	1	0	0	0	0	0	0	0	4	0	0	0	0	2	0	0	4	0	0	0	0	0	0	1	0	0	1	0	0	0	0	0	0	0	1	0	0	0	0	1	0	0	1	2
ASV1144	Planctomycetota	Planctomycetes	Planctomycetales	Rubinisphaeraceae	Planctomicrobium	0	0	0	1	0	0	0	0	0	0	0	0	0	0	0	0	0	0	0	0	0	0	0	0	0	0	0	0	0	0	0	0	0	0	0	0	0	0	0	0	0	0	0	0
ASV1145	Gemmatimonadota	S0134_terrestrial_group	NA	NA	NA	1	1	0	0	0	0	1	0	1	0	0	0	0	0	0	1	0	1	0	0	0	0	0	0	0	0	2	0	0	0	0	0	0	0	5	0	0	1	0	1	0	0	0	0
ASV1146	Chloroflexi	Anaerolineae	Anaerolineales	Anaerolineaceae	NA	0	0	0	0	0	0	0	0	0	0	0	0	0	0	0	2	0	0	0	0	0	1	0	1	0	0	0	4	0	0	0	0	0	0	0	0	0	0	0	0	0	0	0	0
ASV1147	Planctomycetota	Phycisphaerae	Tepidisphaerales	WD2101_soil_group	NA	0	0	0	0	0	0	1	1	1	2	0	4	0	0	0	0	0	0	0	0	0	0	0	0	0	0	1	0	0	0	0	0	0	0	0	0	0	0	0	1	0	0	0	0
ASV1148	Actinobacteriota	Acidimicrobiia	NA	NA	NA	1	0	1	0	1	0	0	1	0	0	1	0	0	0	0	0	0	3	0	0	0	0	0	0	2	0	0	0	0	0	0	0	0	0	1	0	1	0	0	0	0	0	0	5
ASV1149	Proteobacteria	Gammaproteobacteria	Gammaproteobacteria_Incertae_Sedis	Unknown_Family	Acidibacter	1	0	1	0	0	0	3	0	1	1	0	0	2	0	0	0	0	0	0	0	1	1	0	0	2	0	3	0	0	0	0	0	0	0	1	0	0	0	0	1	0	0	1	0
ASV1150	Actinobacteriota	Acidimicrobiia	Microtrichales	NA	NA	1	0	0	0	0	0	2	2	0	1	0	0	0	0	0	0	0	0	0	0	0	0	0	0	0	0	0	0	0	0	0	0	1	0	1	1	1	0	0	1	0	0	0	0
ASV1151	Planctomycetota	Phycisphaerae	Tepidisphaerales	WD2101_soil_group	NA	1	0	0	0	0	0	2	0	0	0	0	0	0	1	0	2	0	0	0	0	0	2	0	1	0	0	1	0	0	0	0	0	0	0	1	1	0	0	0	2	0	0	0	0
ASV1152	Planctomycetota	Phycisphaerae	Tepidisphaerales	WD2101_soil_group	NA	1	0	0	0	3	0	0	0	1	0	4	0	0	0	0	1	0	0	0	0	4	1	0	0	0	0	2	0	0	0	0	0	0	0	0	0	0	0	0	0	0	0	0	0
ASV1153	Cyanobacteria	Sericytochromatia	NA	NA	NA	0	0	0	0	0	0	0	0	0	0	0	2	2	0	0	0	0	0	0	10	0	0	0	0	6	0	0	0	0	0	0	0	0	0	0	0	0	0	0	0	0	46	0	4
ASV1154	Proteobacteria	Alphaproteobacteria	Acetobacterales	Acetobacteraceae	Roseomonas	0	2	0	0	0	0	1	0	3	1	0	0	1	2	0	0	1	0	0	0	0	0	0	0	0	0	2	0	0	0	0	0	0	0	0	0	0	0	0	0	0	0	0	0
ASV1155	Acidobacteriota	Vicinamibacteria	Vicinamibacterales	Vicinamibacteraceae	NA	0	0	0	0	0	0	3	0	0	0	0	0	0	0	0	0	0	3	0	0	0	0	0	0	4	0	2	0	0	1	0	0	0	0	0	0	2	0	0	0	0	0	0	0
ASV1156	Actinobacteriota	Thermoleophilia	Gaiellales	Gaiellaceae	Gaiella	0	0	0	0	0	0	2	0	0	1	0	0	0	2	0	1	0	0	0	0	0	2	0	2	0	0	2	1	0	1	0	0	1	0	1	1	0	0	1	0	0	0	0	0
ASV1157	Chloroflexi	Chloroflexia	Thermomicrobiales	JG30-KF-CM45	NA	0	0	0	0	0	0	0	0	0	0	2	0	0	0	0	0	3	0	0	0	0	0	1	0	0	0	0	0	0	0	0	0	0	0	0	0	0	0	3	0	0	0	0	0
ASV1158	Proteobacteria	Alphaproteobacteria	Rhodobacterales	Rhodobacteraceae	Paracoccus	0	0	0	0	0	0	0	4	0	0	0	0	0	0	54	0	0	0	0	0	0	0	0	0	0	0	0	0	19	3	0	0	0	0	0	0	0	0	0	0	0	0	0	0
ASV1159	Firmicutes	Bacilli	Bacillales	Bacillaceae	Bacillus	0	0	0	0	0	0	0	0	0	0	0	0	0	0	0	1	0	0	0	0	0	1	0	0	0	0	1	0	0	0	0	0	1	0	2	2	0	0	0	0	0	0	4	1
ASV1160	Planctomycetota	Planctomycetes	Gemmatales	Gemmataceae	Gemmata	0	0	0	0	0	0	2	0	3	0	0	0	0	2	0	0	0	0	0	0	0	0	0	1	1	0	1	3	0	0	0	0	3	0	0	0	0	0	0	1	0	0	0	0
ASV1161	Chloroflexi	Chloroflexia	Chloroflexales	Chloroflexaceae	Chloronema	0	0	0	1	1	0	0	0	0	0	0	0	0	0	0	0	0	0	0	0	1	2	0	0	0	0	0	1	0	0	0	0	0	1	1	0	0	0	0	0	3	0	0	0
ASV1162	Sumerlaeota	Sumerlaeia	Sumerlaeales	Sumerlaeaceae	Sumerlaea	0	0	0	0	0	0	0	0	0	0	0	0	0	0	0	0	0	0	0	4	0	2	0	0	0	0	0	0	0	7	0	0	0	0	2	0	0	0	0	0	0	0	2	4
ASV1163	Proteobacteria	Gammaproteobacteria	Burkholderiales	Comamonadaceae	Hydrogenophaga	0	0	4	0	15	0	0	0	0	0	0	0	0	0	0	0	0	0	0	0	0	0	0	0	0	0	0	0	0	0	0	0	0	0	0	0	0	0	0	2	0	0	0	0
ASV1164	Planctomycetota	Phycisphaerae	Tepidisphaerales	WD2101_soil_group	NA	1	0	0	0	0	0	1	0	2	0	2	0	0	0	0	0	0	0	0	0	1	0	0	0	1	0	0	0	0	0	0	0	0	0	0	0	0	0	0	0	2	0	1	0
ASV1165	Chloroflexi	TK10	NA	NA	NA	0	0	0	0	0	4	0	1	0	1	0	0	0	0	0	0	0	0	0	0	1	0	0	1	0	0	1	2	0	1	0	0	1	0	0	0	1	0	0	0	0	0	0	0
ASV1166	Planctomycetota	Planctomycetes	Pirellulales	Pirellulaceae	NA	0	0	0	0	0	0	0	0	1	0	0	0	0	1	0	0	0	0	0	0	0	0	0	1	0	0	0	1	0	0	0	0	0	0	1	0	0	0	0	1	0	1	0	0
ASV1167	Actinobacteriota	Actinobacteria	Micrococcales	Microbacteriaceae	Parafrigoribacterium	0	0	0	1	0	0	0	0	2	0	0	0	0	0	0	0	0	0	0	0	0	0	0	0	0	0	0	0	0	0	0	0	0	0	0	0	0	0	0	0	0	0	0	0
ASV1168	Proteobacteria	Alphaproteobacteria	Rhizobiales	Beijerinckiaceae	Microvirga	1	0	0	0	0	4	0	1	1	1	0	0	2	2	0	0	0	0	0	0	0	2	0	0	0	0	0	0	0	1	0	0	1	0	1	0	0	0	0	0	0	2	0	0
ASV1169	Actinobacteriota	Actinobacteria	Micrococcales	Intrasporangiaceae	Janibacter	0	0	0	0	0	0	0	0	0	0	0	0	0	0	0	0	0	0	0	0	0	0	0	0	0	0	0	0	0	1	0	9	0	0	0	0	0	0	0	0	0	4	0	1
ASV1170	Proteobacteria	Gammaproteobacteria	Burkholderiales	Nitrosomonadaceae	MND1	0	0	0	0	0	0	0	0	0	0	0	0	0	2	0	0	0	0	0	0	0	0	0	0	2	0	1	0	0	3	0	2	0	0	0	2	0	0	0	0	2	4	3	2
ASV1171	Verrucomicrobiota	Verrucomicrobiae	Opitutales	Opitutaceae	Cephaloticoccus	2	0	0	0	1	0	0	0	0	0	0	0	0	0	0	2	0	1	0	0	0	1	0	3	0	0	0	0	0	0	0	0	0	0	0	0	0	0	0	0	0	0	0	0
ASV1172	Proteobacteria	Alphaproteobacteria	Rhizobiales	Rhizobiaceae	Aminobacter	0	0	0	0	0	0	0	0	0	0	0	0	0	0	0	0	0	0	0	0	0	2	0	0	0	0	0	0	0	0	0	0	0	0	0	0	0	0	0	0	0	0	0	0
ASV1173	Myxococcota	Polyangia	NA	NA	NA	2	0	0	0	0	0	0	0	0	0	0	0	0	1	0	0	0	0	0	0	0	0	0	0	2	0	0	0	0	1	1	1	0	0	0	0	0	0	0	0	0	3	7	1
ASV1174	Proteobacteria	Alphaproteobacteria	Dongiales	Dongiaceae	Dongia	0	0	0	0	0	0	4	0	1	0	0	0	0	4	0	0	0	0	0	0	0	0	0	0	0	0	2	0	0	0	0	0	0	0	0	0	0	0	0	0	0	0	0	0
ASV1175	Planctomycetota	Phycisphaerae	Phycisphaerales	Phycisphaeraceae	SM1A02	1	0	0	0	2	0	0	0	0	0	0	0	0	1	0	0	0	0	0	5	0	0	0	0	4	0	0	2	2	1	0	0	0	0	1	0	0	0	0	2	0	0	0	1
ASV1176	Planctomycetota	Planctomycetes	Gemmatales	Gemmataceae	Gemmata	0	0	0	0	0	0	0	0	2	0	1	0	0	0	0	0	0	1	0	0	0	0	0	1	0	0	0	0	0	1	0	0	2	0	0	0	0	0	0	0	0	1	0	0
ASV1177	Bacteroidota	Bacteroidia	Cytophagales	Hymenobacteraceae	Adhaeribacter	0	0	0	0	0	0	1	0	1	0	0	0	2	0	0	0	0	0	0	0	0	0	6	1	0	0	5	3	0	0	0	0	0	0	0	0	0	0	0	0	0	0	3	0
ASV1178	Bacteroidota	Bacteroidia	Chitinophagales	Chitinophagaceae	NA	1	0	0	0	8	0	0	0	0	0	0	0	0	0	0	0	0	0	0	0	0	0	0	0	0	0	0	0	0	0	0	0	0	0	3	0	0	0	0	0	2	0	1	3
ASV1179	Planctomycetota	Phycisphaerae	Tepidisphaerales	WD2101_soil_group	NA	5	1	0	0	0	0	0	0	0	0	0	0	0	0	0	1	2	0	0	0	0	0	0	0	0	0	0	0	0	0	0	0	0	0	0	3	0	0	8	6	0	0	0	0
ASV1180	Proteobacteria	Gammaproteobacteria	Burkholderiales	Rhodocyclaceae	Azoarcus	0	0	0	0	0	0	0	0	4	1	3	0	0	0	0	0	0	0	0	0	0	0	0	0	0	0	0	0	0	0	0	0	0	0	0	0	0	0	0	1	10	0	0	0
ASV1181	Proteobacteria	Alphaproteobacteria	NA	NA	NA	1	1	1	0	0	0	0	0	0	0	0	0	0	0	0	0	2	0	0	0	0	0	1	0	3	0	0	1	0	0	0	0	2	0	4	3	0	0	0	4	4	0	0	0
ASV1182	Firmicutes	Clostridia	Lachnospirales	Lachnospiraceae	Herbinix	1	2	0	0	1	0	0	0	1	1	0	0	0	1	0	0	0	0	0	0	0	1	0	0	0	0	1	0	0	1	0	0	1	0	0	2	0	0	1	0	7	1	1	2
ASV1183	Proteobacteria	Alphaproteobacteria	Rhizobiales	Rhizobiaceae	Allorhizobium-Neorhizobium-Pararhizobium-Rhizobium	0	0	0	0	0	3	0	0	4	0	0	6	0	0	0	0	0	0	0	0	0	0	0	0	0	0	3	0	0	0	0	0	0	0	0	0	0	0	0	1	0	0	0	0
ASV1184	Chloroflexi	Chloroflexia	Chloroflexales	Chloroflexaceae	NA	1	0	1	0	0	0	0	0	0	0	0	0	0	0	0	0	0	0	0	0	0	0	0	0	0	0	0	0	0	0	0	0	0	0	2	1	3	2	2	4	0	0	0	0
ASV1185	Chloroflexi	Chloroflexia	Chloroflexales	Chloroflexaceae	NA	0	0	0	0	1	0	1	0	1	0	0	2	0	3	0	2	0	1	0	0	0	1	0	1	0	0	1	0	0	0	0	0	0	0	0	0	0	0	0	0	0	0	0	0
ASV1186	Chloroflexi	Chloroflexia	Thermomicrobiales	JG30-KF-CM45	NA	0	0	0	1	0	0	0	0	0	0	0	0	0	0	0	0	1	1	0	0	0	2	0	1	0	0	0	0	0	3	0	0	0	0	0	0	0	0	0	0	0	0	0	1
ASV1187	Planctomycetota	Planctomycetes	Pirellulales	Pirellulaceae	Pir4_lineage	0	0	0	0	0	0	1	0	4	1	0	0	0	2	0	0	0	0	0	0	0	0	0	0	1	0	2	0	0	0	0	0	0	0	0	0	0	0	0	0	0	0	3	0
ASV1188	Cyanobacteria	Cyanobacteriia	Chloroplast	NA	NA	0	0	0	0	0	0	4	0	0	0	8	0	0	0	0	0	0	0	0	0	0	0	0	0	0	0	0	0	5	0	0	0	0	0	1	6	0	0	0	0	0	0	0	0
ASV1189	Bacteroidota	Bacteroidia	Cytophagales	Microscillaceae	Ohtaekwangia	0	0	0	0	0	0	0	0	2	0	0	0	0	0	0	1	0	0	0	0	0	0	0	0	0	0	0	0	0	0	0	0	0	0	0	0	5	0	0	1	0	0	0	0
ASV1190	Bacteroidota	Bacteroidia	Chitinophagales	Chitinophagaceae	Flavisolibacter	0	0	0	0	3	0	0	0	1	0	0	0	0	0	0	0	0	0	0	0	0	0	0	0	0	0	2	3	0	0	0	0	0	0	0	0	0	0	0	0	0	0	3	0
ASV1191	Proteobacteria	Alphaproteobacteria	Caulobacterales	Caulobacteraceae	Phenylobacterium	0	0	0	0	1	0	0	0	1	3	7	0	0	0	0	0	0	1	0	0	0	0	0	0	0	0	0	3	0	0	0	0	1	0	0	0	0	0	0	0	0	0	0	0
ASV1192	Proteobacteria	Gammaproteobacteria	Xanthomonadales	Xanthomonadaceae	Lysobacter	0	0	0	0	0	0	0	0	0	0	0	0	0	0	0	0	0	0	0	0	0	0	0	0	0	0	0	0	0	0	0	13	0	0	0	0	0	0	0	0	0	0	0	0
ASV1193	Planctomycetota	Planctomycetes	Pirellulales	Pirellulaceae	Pirellula	1	0	0	1	0	0	0	0	2	0	0	0	0	0	0	0	0	0	0	0	0	0	0	0	0	0	0	0	0	0	0	0	0	0	0	0	3	0	0	0	0	0	0	0
ASV1194	Chloroflexi	Chloroflexia	Thermomicrobiales	JG30-KF-CM45	NA	0	0	0	0	0	0	0	2	0	1	0	0	0	1	0	0	0	0	0	0	1	1	0	0	1	0	0	0	0	0	0	0	0	0	0	0	0	0	0	0	0	0	1	2
ASV1195	Cyanobacteria	Cyanobacteriia	Chloroplast	NA	NA	0	0	0	0	0	0	0	0	0	0	0	0	0	0	0	0	0	0	0	0	0	2	0	0	0	0	1	0	0	0	0	0	0	0	0	0	0	0	0	0	0	0	0	3
ASV1196	Actinobacteriota	Acidimicrobiia	Microtrichales	Microtrichaceae	IMCC26207	0	0	0	0	1	0	0	0	0	1	0	0	0	2	0	0	0	7	0	0	0	1	0	1	0	0	1	0	0	1	2	0	0	0	0	0	0	0	0	0	0	0	0	1
ASV1197	Proteobacteria	Alphaproteobacteria	Alphaproteobacteria_Incertae_Sedis	Unknown_Family	Acuticoccus	0	0	0	1	0	0	1	0	2	1	2	0	0	2	0	0	0	0	0	0	0	1	0	0	2	0	1	1	0	0	0	0	0	0	0	0	0	0	0	0	0	0	0	0
ASV1198	Firmicutes	Bacilli	Bacillales	Planococcaceae	Paenisporosarcina	0	1	1	0	0	0	0	0	0	0	0	0	0	0	0	0	0	0	0	0	0	1	0	0	2	0	0	0	0	1	0	0	0	0	0	0	0	0	0	3	0	0	4	5
ASV1199	Actinobacteriota	Actinobacteria	Propionibacteriales	Nocardioidaceae	Nocardioides	0	0	2	0	0	0	0	0	1	0	1	0	0	1	0	0	0	1	0	0	0	1	0	0	0	0	0	0	1	2	6	0	0	0	0	0	0	0	0	0	0	1	0	0
ASV1200	Planctomycetota	Planctomycetes	Gemmatales	Gemmataceae	NA	0	0	0	0	0	0	0	0	0	0	0	0	0	0	0	0	0	0	0	0	0	1	0	0	1	0	0	0	0	2	0	0	0	0	2	0	4	0	0	0	0	0	0	0
ASV1201	Acidobacteriota	Vicinamibacteria	Vicinamibacterales	NA	NA	0	0	0	0	0	0	0	0	0	0	0	0	0	0	0	1	1	0	0	0	0	0	0	0	0	37	0	0	0	2	0	0	0	0	2	2	2	0	0	2	0	0	2	2
ASV1202	Chloroflexi	Chloroflexia	Thermomicrobiales	AKYG1722	NA	0	1	1	0	0	0	0	0	0	0	0	0	0	0	0	1	0	0	0	0	0	0	0	0	0	0	0	1	0	0	0	0	2	0	0	0	3	0	1	0	0	0	0	0
ASV1203	Actinobacteriota	Actinobacteria	Propionibacteriales	Nocardioidaceae	Aeromicrobium	2	2	0	0	1	0	0	0	0	0	0	0	0	0	0	0	0	0	0	0	0	0	0	0	0	0	0	0	0	0	0	1	0	0	0	4	3	0	0	1	0	0	0	0
ASV1204	Bacteroidota	Bacteroidia	Cytophagales	Cyclobacteriaceae	Algoriphagus	0	0	0	0	0	0	0	0	0	0	0	0	0	0	0	0	0	0	0	0	0	0	0	0	0	0	0	0	0	0	0	15	0	0	0	0	0	0	0	0	0	0	0	0
ASV1205	Chloroflexi	Chloroflexia	Thermomicrobiales	JG30-KF-CM45	NA	1	0	0	1	0	0	0	0	1	3	0	0	0	0	0	0	0	2	0	0	0	1	0	0	0	0	1	0	0	0	0	0	0	0	0	0	0	0	0	0	2	3	0	0
ASV1206	Chloroflexi	TK10	NA	NA	NA	2	0	0	0	1	0	0	0	1	0	2	0	0	0	0	0	0	0	0	0	0	0	0	0	0	0	0	0	0	0	0	0	0	0	1	0	1	0	2	0	1	0	3	0
ASV1207	Desulfobacterota	NA	NA	NA	NA	1	0	3	0	2	0	0	0	0	0	0	0	2	0	0	0	0	0	0	0	0	0	0	0	0	0	0	0	0	0	0	2	0	0	1	1	2	0	1	0	2	0	2	0
ASV1208	Actinobacteriota	Thermoleophilia	Solirubrobacterales	67-14	NA	0	0	0	0	0	0	0	0	0	1	1	0	0	0	0	0	0	0	0	0	0	0	0	0	1	0	0	0	0	1	0	0	0	0	0	0	0	0	3	0	0	0	1	0
ASV1209	Chloroflexi	Chloroflexia	Chloroflexales	Chloroflexaceae	Candidatus_Chloroploca	0	0	0	0	0	0	0	0	0	0	0	0	0	0	0	0	1	0	0	0	0	0	0	1	0	0	0	0	0	0	0	0	0	0	0	1	3	0	0	0	0	0	0	0
ASV1210	Actinobacteriota	Actinobacteria	Propionibacteriales	Propionibacteriaceae	Propionicicella	0	0	1	0	0	0	0	0	0	0	0	0	0	0	0	0	1	3	0	0	2	1	0	0	0	0	0	2	0	0	0	0	0	0	0	1	2	0	0	0	0	0	0	0
ASV1211	Bacteroidota	Bacteroidia	Cytophagales	Hymenobacteraceae	Adhaeribacter	1	0	0	0	0	2	1	0	1	0	0	2	2	0	0	3	0	1	0	0	2	0	1	4	0	0	1	0	0	0	0	0	0	0	0	0	0	0	1	0	0	0	0	0
ASV1212	Actinobacteriota	Acidimicrobiia	Microtrichales	Iamiaceae	Iamia	0	0	0	0	0	0	0	0	0	0	0	0	1	0	0	0	0	0	0	0	0	3	0	0	2	0	0	0	6	1	0	0	0	0	0	0	0	0	0	0	0	2	0	0
ASV1213	Acidobacteriota	Acidobacteriae	Bryobacterales	Bryobacteraceae	Bryobacter	1	0	0	0	0	0	0	0	0	0	0	0	0	0	0	0	2	0	0	0	0	2	0	3	0	0	0	4	0	0	0	0	1	5	1	0	0	0	0	2	0	0	0	0
ASV1214	Firmicutes	Limnochordia	Limnochordales	Limnochordaceae	NA	0	0	0	0	0	0	0	1	0	2	0	0	0	0	0	0	0	0	0	0	0	0	0	0	0	0	0	0	0	0	0	3	0	0	0	1	4	0	0	0	0	1	0	0
ASV1215	Chloroflexi	KD4-96	NA	NA	NA	1	0	0	0	2	0	0	0	0	0	0	0	0	0	0	0	0	2	0	0	0	0	0	0	0	0	0	0	0	0	0	0	0	0	0	4	3	0	0	0	3	0	0	0
ASV1216	Chloroflexi	Anaerolineae	Caldilineales	Caldilineaceae	NA	1	0	1	1	1	0	1	0	1	0	0	0	0	0	0	1	0	0	0	0	0	0	0	3	0	0	0	0	0	3	0	0	0	0	0	0	0	0	0	2	0	0	1	1
ASV1217	Chloroflexi	Anaerolineae	SBR1031	A4b	NA	0	0	0	0	0	2	0	0	0	0	4	1	1	0	0	0	0	0	0	0	0	0	0	0	0	0	2	0	0	0	0	0	0	0	0	0	0	0	0	0	0	0	0	0
ASV1218	Planctomycetota	OM190	NA	NA	NA	4	4	2	0	0	0	0	0	0	0	0	0	0	0	0	0	0	0	0	0	0	0	0	0	0	0	0	0	0	0	0	0	0	0	0	0	1	0	6	3	0	0	0	0
ASV1219	Acidobacteriota	Vicinamibacteria	Vicinamibacterales	Vicinamibacteraceae	NA	2	0	0	0	0	0	0	3	0	0	0	0	0	1	0	0	0	0	0	0	0	0	0	0	1	0	1	0	3	1	0	0	0	0	0	1	0	0	0	7	0	0	2	0
ASV1220	Planctomycetota	Phycisphaerae	Tepidisphaerales	WD2101_soil_group	NA	0	0	0	0	0	0	0	0	0	0	0	0	0	0	0	0	0	0	0	8	0	0	0	0	1	0	0	2	1	6	0	0	0	0	0	0	0	0	0	2	0	0	3	0
ASV1221	Planctomycetota	Phycisphaerae	Tepidisphaerales	WD2101_soil_group	NA	0	0	0	0	0	0	0	0	1	0	0	1	0	0	0	0	0	0	0	0	0	1	0	0	2	0	0	0	8	2	0	3	0	0	0	0	0	0	0	1	0	0	1	2
ASV1222	Proteobacteria	Alphaproteobacteria	Tistrellales	Geminicoccaceae	Candidatus_Alysiosphaera	0	0	0	0	0	0	3	1	2	0	6	5	0	1	0	0	0	0	0	0	0	0	0	0	0	0	1	0	0	0	0	0	0	0	0	0	0	0	0	0	0	0	0	0
ASV1223	Chloroflexi	Anaerolineae	SBR1031	A4b	NA	0	0	1	0	0	0	0	0	1	0	0	0	0	0	0	4	0	0	0	0	0	2	0	1	0	0	1	0	0	0	0	0	0	0	0	0	0	0	0	0	0	0	0	0
ASV1224	Actinobacteriota	Acidimicrobiia	IMCC26256	NA	NA	2	0	2	0	1	0	0	0	1	1	0	0	0	1	0	0	0	0	0	6	0	0	0	1	0	0	0	0	2	0	0	0	1	0	2	0	0	0	0	1	1	1	3	2
ASV1225	Acidobacteriota	Subgroup_22	NA	NA	NA	0	0	0	0	0	4	0	0	1	0	0	5	3	0	0	0	0	0	0	0	0	0	0	0	0	0	1	0	0	0	0	0	0	0	0	0	0	0	0	0	0	0	11	0
ASV1226	Planctomycetota	Planctomycetes	Gemmatales	Gemmataceae	NA	1	0	0	0	0	4	0	3	2	0	0	5	0	0	0	0	0	0	0	0	0	0	0	1	0	0	1	0	0	0	0	0	0	2	0	0	0	0	0	1	0	0	1	6
ASV1227	Proteobacteria	Alphaproteobacteria	Rhizobiales	Beijerinckiaceae	Microvirga	1	0	1	1	0	0	0	0	0	0	1	0	0	0	0	2	1	0	0	0	0	0	0	0	0	0	0	0	0	0	0	1	10	4	0	0	1	0	0	1	4	0	0	0
ASV1228	Planctomycetota	Planctomycetes	Planctomycetales	Rubinisphaeraceae	SH-PL14	1	0	0	0	0	0	1	0	2	1	0	3	0	0	0	2	0	0	0	0	0	0	0	0	0	0	2	0	0	0	0	0	0	0	1	0	0	0	0	1	0	0	0	0
ASV1229	Actinobacteriota	Actinobacteria	Kineosporiales	Kineosporiaceae	Quadrisphaera	0	0	0	0	0	0	0	0	0	0	3	0	1	0	0	0	0	0	0	0	0	0	0	0	0	0	0	0	0	1	0	0	0	0	0	0	0	0	0	0	0	0	0	0
ASV1230	Planctomycetota	Planctomycetes	Pirellulales	Pirellulaceae	Pirellula	2	0	2	0	0	0	0	0	0	0	0	0	0	0	0	0	0	0	0	0	0	0	0	0	3	0	1	0	0	0	0	0	0	0	1	1	0	0	0	0	0	0	1	0
ASV1231	Proteobacteria	Alphaproteobacteria	Acetobacterales	Acetobacteraceae	Craurococcus-Caldovatus	0	0	1	0	0	0	0	2	0	1	0	0	0	0	0	0	0	0	0	0	0	0	1	0	3	0	0	1	0	2	5	1	2	0	0	0	0	0	0	0	0	2	2	1
ASV1232	Acidobacteriota	Vicinamibacteria	Vicinamibacterales	Vicinamibacteraceae	NA	0	0	0	0	0	0	0	0	0	0	0	0	0	0	0	0	0	0	0	0	0	0	0	0	3	0	3	0	0	1	0	0	0	0	0	0	3	0	0	0	0	0	0	0
ASV1233	Proteobacteria	Gammaproteobacteria	Diplorickettsiales	Diplorickettsiaceae	Aquicella	1	2	4	0	0	2	0	0	0	6	0	0	2	0	0	0	0	0	0	0	0	0	0	0	0	0	4	0	0	0	0	0	0	3	0	1	0	0	0	0	1	0	0	0
ASV1234	Planctomycetota	Planctomycetes	Pirellulales	Pirellulaceae	NA	1	0	0	0	1	0	0	0	0	0	0	0	0	0	0	0	0	0	0	0	1	0	0	2	0	0	0	1	0	0	0	0	0	2	0	0	0	0	0	2	0	0	1	1
ASV1235	Bacteroidota	Bacteroidia	Chitinophagales	Chitinophagaceae	UTBCD1	0	0	0	0	0	0	0	0	0	0	0	0	0	0	0	0	0	0	0	0	0	1	0	0	0	0	0	0	0	0	0	8	0	0	0	0	0	0	0	0	0	0	0	1
ASV1236	Actinobacteriota	Actinobacteria	Micrococcales	Intrasporangiaceae	Phycicoccus	0	0	0	0	0	0	0	0	0	2	0	0	0	1	0	2	0	1	0	0	1	0	0	0	0	0	0	3	0	0	0	0	0	0	0	0	0	0	0	1	0	0	0	0
ASV1237	Proteobacteria	Gammaproteobacteria	Burkholderiales	Nitrosomonadaceae	MND1	0	1	2	0	0	0	0	0	0	0	0	0	0	0	0	0	0	0	0	0	0	0	0	0	0	0	0	0	0	0	0	0	1	0	0	0	1	0	0	0	0	0	2	0
ASV1238	Proteobacteria	Gammaproteobacteria	Burkholderiales	Alcaligenaceae	Advenella	0	0	0	0	0	0	0	0	0	0	0	0	0	0	0	0	0	0	0	0	0	0	0	0	0	0	0	0	0	1	0	0	0	0	0	0	0	0	0	0	0	0	0	0
ASV1239	Proteobacteria	Gammaproteobacteria	Burkholderiales	Comamonadaceae	Ideonella	0	0	0	0	0	0	1	0	0	0	0	2	0	5	0	0	0	0	0	0	0	0	0	0	0	0	2	0	0	0	0	0	0	0	0	0	0	0	0	0	0	0	0	0
ASV1240	Bacteroidota	Rhodothermia	Rhodothermales	Rhodothermaceae	NA	0	0	0	0	0	0	0	0	0	0	0	0	0	0	0	0	0	7	0	0	0	1	7	2	0	0	0	0	0	0	0	0	1	2	0	1	0	0	0	1	0	0	0	0
ASV1241	Planctomycetota	Planctomycetes	Gemmatales	Gemmataceae	NA	0	0	0	2	0	0	0	0	0	0	0	0	0	0	0	0	0	0	0	0	0	0	0	0	0	0	0	0	0	0	0	0	0	0	0	0	0	0	0	0	0	0	0	0
ASV1242	Firmicutes	Limnochordia	Limnochordales	Limnochordaceae	NA	0	0	0	0	0	0	0	0	0	1	0	0	1	0	0	1	1	0	0	0	0	0	0	0	2	0	0	0	0	1	2	0	0	0	0	4	0	0	0	0	0	0	2	2
ASV1243	Proteobacteria	Alphaproteobacteria	Rhizobiales	Rhizobiaceae	Mesorhizobium	0	5	1	0	0	0	0	0	1	0	0	0	0	0	0	2	0	0	0	0	0	0	3	1	0	0	0	0	0	1	0	0	1	0	0	3	2	0	0	0	0	0	0	0
ASV1244	Planctomycetota	Planctomycetes	Gemmatales	Gemmataceae	Gemmata	1	0	0	0	0	0	0	0	0	2	0	0	0	0	0	0	0	0	0	0	2	0	0	2	0	0	2	1	0	0	0	0	0	0	0	0	0	0	0	0	0	0	0	0
ASV1245	Chloroflexi	Chloroflexia	Thermomicrobiales	JG30-KF-CM45	NA	1	0	0	0	0	0	2	0	0	2	0	0	0	0	0	3	0	0	0	0	0	0	0	1	0	0	2	1	0	0	0	0	0	0	0	0	0	0	0	0	0	0	0	0
ASV1246	Acidobacteriota	Vicinamibacteria	Vicinamibacterales	NA	NA	0	0	2	0	0	0	0	0	0	0	0	0	0	0	0	1	1	0	0	0	1	0	0	1	0	0	0	3	0	0	0	0	0	0	0	0	0	0	0	1	0	0	0	0
ASV1247	Actinobacteriota	Actinobacteria	Micromonosporales	Micromonosporaceae	Phytohabitans	0	0	0	0	1	0	0	0	3	3	0	0	0	0	0	0	0	0	0	0	0	0	0	0	0	0	0	0	0	1	0	2	1	0	0	0	0	0	0	0	0	0	0	0
ASV1248	Planctomycetota	Phycisphaerae	Tepidisphaerales	WD2101_soil_group	NA	1	0	0	0	0	0	1	0	2	0	0	0	0	0	0	0	0	0	0	0	0	0	0	0	0	0	0	0	0	1	0	0	0	3	1	0	0	0	1	2	1	0	1	3
ASV1249	Acidobacteriota	Vicinamibacteria	Vicinamibacterales	Vicinamibacteraceae	NA	0	0	0	0	0	0	2	0	0	0	0	0	3	0	0	2	0	0	0	0	0	0	0	1	2	0	0	0	0	0	0	0	0	0	0	0	0	0	0	0	0	0	7	1
ASV1250	Proteobacteria	Gammaproteobacteria	Steroidobacterales	Steroidobacteraceae	Steroidobacter	0	0	0	0	0	0	3	0	0	0	0	0	2	2	0	0	0	0	0	0	0	0	0	2	0	0	1	0	0	0	0	0	0	0	0	0	0	0	0	0	0	0	0	0
ASV1251	Proteobacteria	Alphaproteobacteria	Sphingomonadales	Sphingomonadaceae	Sphingomonas	0	0	0	1	0	0	0	0	1	0	0	0	0	3	0	0	0	0	0	0	0	2	0	0	0	0	0	0	0	1	0	0	0	0	0	0	0	0	0	0	0	0	0	0
ASV1252	Planctomycetota	Planctomycetes	Pirellulales	Pirellulaceae	Pirellula	0	0	2	0	0	0	0	0	0	0	0	0	0	0	0	0	0	0	0	0	0	0	0	0	0	0	0	0	0	0	0	0	0	0	0	0	0	0	3	0	0	0	0	0
ASV1253	Proteobacteria	Alphaproteobacteria	Caulobacterales	Caulobacteraceae	NA	1	0	0	0	0	0	1	0	0	0	0	0	1	0	0	0	0	0	0	0	0	0	3	1	3	0	0	0	0	0	0	0	0	0	3	0	2	0	1	0	0	0	0	0
ASV1254	Chloroflexi	Anaerolineae	SBR1031	A4b	NA	0	0	0	0	0	0	0	0	0	0	10	0	0	0	0	0	0	0	0	0	0	0	0	0	0	0	0	0	0	0	0	0	0	0	0	0	0	0	0	0	0	0	0	0
ASV1255	Gemmatimonadota	AKAU4049	NA	NA	NA	0	0	0	0	0	0	0	2	1	0	0	0	0	0	0	3	0	0	0	0	2	0	0	0	0	0	1	0	0	0	0	0	0	0	0	0	3	0	0	0	0	0	0	0
ASV1256	Bacteroidota	Bacteroidia	Flavobacteriales	Weeksellaceae	Chryseobacterium	0	0	0	0	0	0	0	0	0	0	0	0	0	0	0	0	0	0	0	0	0	0	0	0	0	0	0	0	0	0	0	11	0	0	0	0	0	0	0	0	0	0	0	0
ASV1257	Planctomycetota	Planctomycetes	Gemmatales	Gemmataceae	NA	1	0	0	0	0	0	0	0	0	0	0	0	0	0	0	1	0	0	0	0	0	1	0	0	0	0	0	0	0	2	0	0	1	0	0	1	2	0	0	0	5	2	1	0
ASV1258	Gemmatimonadota	Longimicrobia	Longimicrobiales	Longimicrobiaceae	YC-ZSS-LKJ147	5	2	0	0	6	0	0	0	0	0	0	0	0	0	0	0	0	0	0	0	0	0	0	0	0	0	0	0	0	0	0	0	0	0	1	0	0	0	0	1	4	0	0	0
ASV1259	Acidobacteriota	Vicinamibacteria	Vicinamibacterales	Vicinamibacteraceae	NA	0	0	0	0	0	0	2	0	2	0	3	0	0	2	0	0	0	0	0	0	0	0	0	0	2	0	1	0	0	1	0	0	0	0	0	0	0	0	0	0	0	0	1	3
ASV1260	Cyanobacteria	Cyanobacteriia	Chloroplast	NA	NA	0	0	0	0	0	0	0	0	0	0	0	0	0	0	0	0	0	0	131	0	0	0	0	0	0	0	0	0	0	0	0	0	0	0	0	0	0	0	0	0	0	0	0	0
ASV1261	Actinobacteriota	Actinobacteria	Corynebacteriales	Nocardiaceae	Rhodococcus	0	0	0	0	0	0	0	0	1	7	1	0	0	0	0	0	0	0	0	0	0	0	0	0	0	0	0	0	0	0	0	0	0	0	0	0	0	0	0	0	0	2	0	0
ASV1262	Planctomycetota	Planctomycetes	Pirellulales	Pirellulaceae	NA	0	0	0	3	0	0	0	0	0	0	0	0	0	0	0	0	0	0	0	0	0	0	0	0	0	0	0	0	0	0	0	0	0	0	0	0	0	0	0	0	0	0	0	0
ASV1263	Armatimonadota	NA	NA	NA	NA	0	0	0	0	0	0	0	0	0	0	0	0	0	0	0	0	0	0	0	0	1	0	0	1	0	0	0	0	0	0	0	0	0	0	1	0	0	0	0	1	0	0	0	0
ASV1264	Planctomycetota	Planctomycetes	Pirellulales	Pirellulaceae	Rhodopirellula	0	0	0	0	0	0	0	0	0	0	0	0	0	0	0	0	0	0	0	0	0	0	0	0	0	0	0	0	0	0	0	13	0	0	0	0	0	0	0	0	0	0	0	0
ASV1265	Proteobacteria	Gammaproteobacteria	Pseudomonadales	Pseudomonadaceae	Pseudomonas	0	0	0	0	0	0	0	0	0	0	0	0	0	0	0	0	0	0	0	0	0	0	0	0	0	0	0	0	0	0	0	18	0	0	0	0	0	0	0	0	0	0	0	0
ASV1266	Proteobacteria	Alphaproteobacteria	Tistrellales	Geminicoccaceae	NA	0	0	0	0	0	0	0	0	3	1	0	0	0	1	0	0	0	0	0	0	0	0	0	0	0	0	1	2	0	0	0	0	0	0	1	0	0	0	0	0	0	2	0	1
ASV1267	Actinobacteriota	Actinobacteria	Propionibacteriales	Nocardioidaceae	Nocardioides	0	0	1	0	0	0	0	0	0	0	0	0	0	0	0	0	0	0	0	0	0	0	1	0	0	0	0	0	0	0	0	7	0	0	0	1	0	0	0	1	0	0	0	0
ASV1268	Acidobacteriota	Vicinamibacteria	Vicinamibacterales	Vicinamibacteraceae	NA	0	0	0	4	0	0	0	3	0	0	0	0	0	0	0	0	0	0	0	0	0	0	0	0	0	0	0	0	0	0	0	0	0	0	0	0	0	0	0	0	0	0	0	0
ASV1269	Proteobacteria	Alphaproteobacteria	Rhizobiales	Devosiaceae	Devosia	0	0	0	0	0	0	0	0	2	1	3	0	0	0	0	0	3	0	0	0	0	0	0	0	0	0	1	0	0	0	0	0	0	0	0	0	0	0	0	0	0	0	0	0
ASV1270	Proteobacteria	Alphaproteobacteria	Rhizobiales	Xanthobacteraceae	Pseudorhodoplanes	0	0	0	0	0	0	0	0	2	0	0	0	0	0	0	1	0	0	0	0	0	0	0	1	0	0	0	0	0	0	0	1	1	0	1	4	0	0	0	0	0	0	0	1
ASV1271	Proteobacteria	Gammaproteobacteria	Steroidobacterales	Steroidobacteraceae	Steroidobacter	0	0	0	0	0	0	0	0	2	1	0	0	0	1	0	0	0	0	0	0	0	3	0	1	0	0	1	0	0	0	0	0	0	0	0	0	0	0	0	0	0	0	4	0
ASV1272	Actinobacteriota	Actinobacteria	Corynebacteriales	Nocardiaceae	Gordonia	0	0	0	0	0	0	0	0	1	2	2	4	0	0	0	0	0	0	0	0	0	3	0	0	0	0	0	0	0	0	0	0	0	0	0	0	0	0	0	0	0	0	0	0
ASV1273	Actinobacteriota	Thermoleophilia	Solirubrobacterales	67-14	NA	0	0	0	1	0	0	0	0	0	0	0	0	0	0	0	0	0	0	0	0	0	0	0	0	1	0	0	0	1	0	0	0	0	0	0	0	0	0	0	0	0	0	0	0
ASV1274	Acidobacteriota	Vicinamibacteria	Vicinamibacterales	NA	NA	0	0	1	0	0	0	3	0	0	0	0	0	0	3	0	0	0	0	0	0	0	0	0	1	0	0	2	0	0	0	0	0	0	0	0	0	0	0	3	0	0	0	0	0
ASV1275	Firmicutes	Bacilli	Paenibacillales	Paenibacillaceae	Paenibacillus	0	0	1	0	0	0	0	0	1	0	0	0	0	0	0	0	0	0	0	0	0	0	0	0	0	0	0	0	0	1	0	5	1	0	0	1	0	0	0	0	0	0	1	0
ASV1276	Chloroflexi	Chloroflexia	Thermomicrobiales	Thermomicrobiaceae	Sphaerobacter	0	0	0	0	0	0	0	0	0	0	1	0	0	0	0	0	0	0	0	0	0	0	0	1	2	0	0	0	0	0	0	0	1	0	1	0	0	0	0	0	0	0	2	1
ASV1277	Firmicutes	Clostridia	Clostridiales	Caloramatoraceae	Fonticella	0	0	1	0	2	0	0	0	0	0	0	0	0	0	0	2	0	0	0	0	0	0	0	0	0	0	0	0	0	0	0	0	0	6	0	2	1	4	0	0	0	0	0	0
ASV1278	Actinobacteriota	Actinobacteria	Frankiales	Geodermatophilaceae	Blastococcus	0	0	0	0	0	0	0	0	2	0	2	0	0	3	0	0	0	0	0	0	0	3	0	0	1	0	0	0	2	2	0	0	0	0	0	0	0	0	0	1	0	0	0	0
ASV1279	Chloroflexi	Dehalococcoidia	S085	NA	NA	0	0	0	0	0	0	0	0	0	0	0	0	0	0	0	0	0	0	0	0	0	4	0	0	0	0	0	0	0	5	3	0	0	0	0	0	0	0	0	0	0	5	1	4
ASV1280	Proteobacteria	Alphaproteobacteria	Rhizobiales	Beijerinckiaceae	Microvirga	0	0	0	0	0	0	0	0	0	0	0	0	0	0	0	0	0	0	0	0	2	0	0	0	0	0	0	0	0	2	0	0	0	0	0	0	0	0	0	0	0	0	0	0
ASV1281	Acidobacteriota	Vicinamibacteria	Vicinamibacterales	Vicinamibacteraceae	NA	1	0	0	0	0	0	0	0	0	1	0	0	0	0	0	0	0	0	0	0	0	0	0	0	0	0	0	0	0	1	0	1	0	0	2	0	0	0	2	3	0	0	5	0
ASV1282	Proteobacteria	Gammaproteobacteria	NA	NA	NA	0	0	0	3	0	0	0	1	0	0	0	0	0	0	0	0	0	0	0	0	0	0	0	0	0	0	0	0	0	0	0	0	0	0	0	0	0	0	0	0	0	0	0	0
ASV1283	Proteobacteria	Gammaproteobacteria	Gammaproteobacteria_Incertae_Sedis	Unknown_Family	Acidibacter	0	0	0	0	0	0	0	0	3	0	3	0	0	0	0	0	0	0	0	0	0	1	0	0	0	0	2	0	0	0	0	0	0	0	0	0	0	0	0	0	0	0	0	0
ASV1284	Chloroflexi	Anaerolineae	SBR1031	A4b	NA	0	0	0	0	0	0	0	0	0	0	0	0	0	0	0	0	0	0	0	0	0	3	0	0	0	0	0	0	16	0	0	0	0	0	0	0	0	0	0	0	0	0	0	0
ASV1285	Actinobacteriota	Actinobacteria	Propionibacteriales	Nocardioidaceae	Marmoricola	0	0	0	0	0	0	0	0	0	0	0	0	0	0	0	0	0	0	0	0	0	8	0	0	0	0	0	0	0	0	0	0	0	0	0	0	0	0	0	0	0	0	0	0
ASV1286	Cyanobacteria	Cyanobacteriia	Leptolyngbyales	Leptolyngbyaceae	Leptolyngbya_Es-Yyy1000	0	0	0	0	0	0	0	0	0	0	0	0	0	0	0	0	0	0	0	0	0	0	0	0	0	0	0	0	0	0	53	15	0	0	0	0	0	0	0	0	0	0	0	0
ASV1287	Acidobacteriota	Subgroup_22	NA	NA	NA	0	0	0	0	0	0	0	0	0	0	0	0	0	0	0	0	4	0	0	0	0	0	0	0	0	0	0	1	0	0	0	0	0	0	0	0	0	0	0	0	0	0	0	0
ASV1288	Proteobacteria	Gammaproteobacteria	Burkholderiales	Sutterellaceae	NA	0	0	0	0	1	0	0	0	0	0	0	0	0	0	0	1	0	3	0	0	3	0	0	2	0	0	0	0	0	0	0	0	4	0	0	0	0	0	0	2	0	0	0	0
ASV1289	Armatimonadota	Chthonomonadetes	Chthonomonadales	NA	NA	0	0	0	0	0	0	0	0	0	0	0	0	0	0	0	0	0	0	0	0	0	0	1	1	0	0	0	0	6	2	0	0	0	0	0	0	0	0	0	0	0	0	0	0
ASV1290	Chloroflexi	Anaerolineae	Anaerolineales	Anaerolineaceae	UTCFX1	0	0	0	0	0	0	0	0	0	0	0	0	0	0	0	3	0	0	0	0	0	3	0	2	0	0	0	0	0	0	0	0	0	0	0	0	0	0	0	0	0	0	0	0
ASV1291	Planctomycetota	Planctomycetes	Pirellulales	Pirellulaceae	Pir4_lineage	0	0	0	0	0	0	0	0	0	0	0	0	0	0	0	0	0	0	0	0	0	0	0	0	0	0	0	0	0	0	0	12	0	0	0	0	0	0	0	0	0	0	0	0
ASV1292	Myxococcota	Polyangia	Polyangiales	Sandaracinaceae	Sandaracinus	1	0	0	0	0	0	0	0	0	0	0	0	0	0	0	0	0	0	0	0	0	0	0	0	0	0	0	0	0	0	0	0	1	0	0	0	2	0	0	0	0	0	0	0
ASV1293	Chloroflexi	Chloroflexia	Chloroflexales	Chloroflexaceae	Chloronema	0	0	0	0	0	0	0	0	0	0	3	0	0	2	0	0	0	0	0	0	3	0	0	0	0	0	0	2	0	0	0	0	0	0	0	0	0	0	0	0	0	0	0	0
ASV1294	Verrucomicrobiota	Verrucomicrobiae	Verrucomicrobiales	Verrucomicrobiaceae	Roseimicrobium	1	0	2	0	0	0	0	0	0	0	0	0	0	0	0	2	0	0	0	0	0	0	0	2	0	0	0	0	0	0	0	0	0	0	2	0	0	0	1	6	0	0	0	0
ASV1295	Chloroflexi	Chloroflexia	Chloroflexales	Chloroflexaceae	NA	1	0	0	0	0	0	0	0	0	0	0	0	0	0	0	0	0	0	0	0	0	0	0	0	0	0	0	0	0	0	0	0	0	0	3	2	0	0	1	3	0	0	0	0
ASV1296	Chloroflexi	Chloroflexia	Chloroflexales	Chloroflexaceae	NA	1	0	0	0	2	0	0	0	0	0	0	0	1	0	0	0	2	0	0	0	0	2	0	1	0	0	0	0	0	0	2	0	2	0	0	0	0	0	0	0	8	0	0	0
ASV1297	Firmicutes	Bacilli	Bacillales	Bacillaceae	Geobacillus	0	0	0	0	0	0	0	0	0	0	0	0	0	0	0	0	0	0	0	0	0	1	0	0	0	0	0	1	0	1	0	0	0	0	1	0	0	2	0	0	0	0	3	0
ASV1298	Planctomycetota	Planctomycetes	Gemmatales	Gemmataceae	NA	1	0	0	1	1	2	1	2	0	0	0	3	0	0	0	0	0	0	0	0	0	0	0	1	1	0	0	0	0	0	0	0	0	0	1	0	0	0	0	1	0	0	0	6
ASV1299	Planctomycetota	Planctomycetes	Isosphaerales	Isosphaeraceae	NA	0	0	0	0	0	0	0	0	0	0	0	0	0	0	0	0	0	0	0	0	0	0	0	0	0	0	0	0	0	0	0	12	0	0	0	0	0	0	0	0	0	0	0	0
ASV1300	Actinobacteriota	Actinobacteria	Propionibacteriales	Propionibacteriaceae	NA	0	0	0	0	0	0	4	2	0	2	0	0	0	1	0	0	3	0	0	0	0	0	0	0	0	0	2	0	0	0	0	0	0	0	0	0	0	0	0	0	0	0	0	0
ASV1301	Actinobacteriota	Actinobacteria	Propionibacteriales	Nocardioidaceae	Nocardioides	2	0	0	1	0	0	0	0	1	0	1	0	0	0	0	0	1	0	0	0	0	2	0	2	0	0	0	1	0	0	0	0	0	0	0	0	0	0	0	0	0	0	0	0
ASV1302	Proteobacteria	Gammaproteobacteria	Burkholderiales	Oxalobacteraceae	Noviherbaspirillum	0	0	0	0	0	0	0	0	0	0	0	0	0	0	0	0	4	1	0	0	0	0	0	3	0	0	0	0	2	0	0	0	0	0	0	0	0	0	0	0	0	0	0	0
ASV1303	Bacteroidota	Bacteroidia	Cytophagales	Microscillaceae	Chryseolinea	0	0	0	3	0	0	0	0	0	0	0	0	0	0	0	0	0	0	0	0	0	0	0	0	0	0	0	0	0	0	0	0	0	0	0	0	0	0	0	0	0	0	0	0
ASV1304	Chloroflexi	Chloroflexia	Chloroflexales	Herpetosiphonaceae	Herpetosiphon	0	0	0	0	0	4	6	0	0	0	0	11	1	3	1	0	0	0	0	1	0	0	0	0	0	0	5	0	0	0	0	0	0	0	0	0	0	0	0	0	0	0	0	0
ASV1305	Gemmatimonadota	Gemmatimonadetes	Gemmatimonadales	Gemmatimonadaceae	Gemmatimonas	0	0	0	1	0	0	0	0	0	0	0	0	0	1	0	0	0	0	0	0	0	0	0	0	4	0	0	0	0	1	0	4	3	0	0	0	0	0	0	1	0	0	4	4
ASV1306	Proteobacteria	Alphaproteobacteria	Caulobacterales	Caulobacteraceae	Brevundimonas	0	0	1	0	1	0	0	0	0	0	0	0	0	0	0	0	0	0	0	0	0	0	0	0	0	0	0	0	0	0	0	0	0	0	1	2	0	0	0	1	0	0	0	0
ASV1307	Chloroflexi	Chloroflexia	Thermomicrobiales	JG30-KF-CM45	NA	0	0	0	0	0	0	0	0	0	0	0	0	0	0	0	0	0	0	0	0	0	0	0	0	0	0	0	0	0	0	0	10	0	0	0	0	0	0	0	0	0	0	0	0
ASV1308	Planctomycetota	Planctomycetes	Pirellulales	Pirellulaceae	NA	0	0	0	1	0	0	0	0	2	0	0	0	0	0	0	0	0	3	0	3	0	0	0	0	0	0	0	0	0	2	0	0	0	0	0	0	0	0	0	0	0	0	0	0
ASV1309	Proteobacteria	Gammaproteobacteria	Oceanospirillales	Halomonadaceae	NA	0	0	0	1	0	0	0	0	0	0	0	0	0	0	0	0	0	0	0	0	0	2	0	0	0	0	0	0	0	1	0	0	0	0	0	0	0	0	0	0	0	0	0	2
ASV1310	Chloroflexi	Anaerolineae	SBR1031	A4b	NA	0	0	0	0	0	0	0	0	0	0	0	8	11	2	0	0	0	0	0	0	0	0	0	0	0	0	0	0	0	0	0	0	0	0	0	0	0	0	0	0	0	0	0	0
ASV1311	Actinobacteriota	Actinobacteria	Propionibacteriales	Nocardioidaceae	Nocardioides	0	0	1	0	1	0	0	3	0	1	0	0	0	0	0	1	3	0	0	0	4	1	0	1	0	0	0	2	0	0	0	0	0	0	2	2	0	0	0	1	0	0	0	0
ASV1312	Chloroflexi	Anaerolineae	SBR1031	NA	NA	5	0	0	0	0	0	0	0	0	0	0	0	0	0	0	0	0	0	0	2	0	0	0	0	0	0	0	0	0	0	0	0	0	0	4	0	0	0	1	1	0	0	0	0
ASV1313	Actinobacteriota	Thermoleophilia	Gaiellales	NA	NA	0	0	0	0	0	0	3	0	2	0	4	0	0	0	0	0	0	1	0	0	0	0	0	1	0	0	3	0	0	1	0	0	0	0	0	0	0	0	0	0	0	0	0	0
ASV1314	Proteobacteria	Gammaproteobacteria	Burkholderiales	Nitrosomonadaceae	Nitrosospira	0	0	0	0	1	0	0	0	0	0	0	0	0	0	0	0	0	0	0	0	0	0	0	0	0	0	0	0	0	1	0	0	0	0	0	0	1	0	0	2	0	0	1	1
ASV1315	Proteobacteria	Alphaproteobacteria	Caulobacterales	Caulobacteraceae	NA	0	0	0	0	0	0	0	0	0	0	5	0	0	0	0	0	0	0	0	0	0	0	0	0	0	0	0	2	0	1	0	0	0	0	0	0	0	0	0	0	0	0	0	0
ASV1316	Bacteroidota	Bacteroidia	Flavobacteriales	Flavobacteriaceae	Salinimicrobium	0	0	0	0	0	0	0	0	0	0	0	0	0	0	0	0	0	0	0	0	0	0	0	0	0	0	0	0	0	0	0	10	0	0	0	0	0	0	0	0	0	0	0	0
ASV1317	Proteobacteria	Gammaproteobacteria	PLTA13	NA	NA	0	0	0	0	3	0	1	0	0	2	0	0	0	0	0	0	0	0	0	0	0	0	0	0	0	0	0	0	0	0	0	7	0	0	0	0	0	0	0	0	0	0	0	0
ASV1318	Acidobacteriota	Vicinamibacteria	Vicinamibacterales	NA	NA	0	0	0	0	0	0	0	0	0	0	0	0	0	1	0	3	0	0	0	0	1	0	0	2	0	0	0	0	0	0	0	0	0	0	0	0	0	0	0	0	0	0	0	0
ASV1319	Proteobacteria	Gammaproteobacteria	Burkholderiales	Nitrosomonadaceae	MND1	0	0	1	0	0	7	1	0	0	0	0	0	0	0	0	0	0	0	0	0	0	0	0	0	1	0	2	0	0	0	0	0	0	0	0	0	0	0	0	0	3	0	1	0
ASV1320	Proteobacteria	Gammaproteobacteria	Burkholderiales	Nitrosomonadaceae	Ellin6067	0	0	0	0	0	0	0	0	0	0	0	0	0	2	0	2	0	2	0	0	4	2	0	2	0	0	0	0	0	0	0	0	0	0	0	0	0	0	0	1	0	0	0	0
ASV1321	Proteobacteria	Gammaproteobacteria	Burkholderiales	Comamonadaceae	NA	1	0	2	0	0	0	0	0	0	0	0	0	0	0	0	0	0	0	0	0	0	0	0	1	0	0	1	1	0	0	0	0	0	0	0	0	5	0	0	0	0	0	0	0
ASV1322	Proteobacteria	Alphaproteobacteria	Rhodobacterales	Rhodobacteraceae	NA	0	0	0	1	0	0	4	0	1	0	0	0	0	3	0	1	0	0	0	0	0	0	0	1	0	0	0	0	0	0	0	0	0	0	0	0	0	0	0	0	0	0	0	0
ASV1323	Actinobacteriota	Actinobacteria	Micromonosporales	Micromonosporaceae	Actinoplanes	0	0	0	0	0	0	0	0	0	2	1	0	0	1	0	1	1	0	0	0	0	0	0	0	0	0	0	2	0	0	0	0	0	0	0	0	0	0	0	0	0	0	0	0
ASV1324	Chloroflexi	NA	NA	NA	NA	0	0	0	0	0	0	0	0	0	2	0	3	0	0	0	0	0	0	0	0	0	0	0	0	0	0	0	1	2	1	0	0	0	0	2	0	2	0	1	0	0	0	0	0
ASV1325	Chloroflexi	Dehalococcoidia	S085	NA	NA	1	1	0	0	0	0	0	1	1	2	0	0	2	0	0	2	0	1	0	0	1	0	0	0	1	0	0	0	0	0	0	0	0	5	0	0	0	0	0	0	0	0	4	0
ASV1326	Proteobacteria	Gammaproteobacteria	Burkholderiales	TRA3-20	NA	0	0	0	0	0	0	0	0	0	2	5	0	0	1	0	0	0	1	0	0	0	0	0	1	0	0	0	0	0	0	0	0	0	0	0	0	0	0	0	0	0	0	2	1
ASV1327	Proteobacteria	Gammaproteobacteria	Burkholderiales	Nitrosomonadaceae	Nitrosomonas	0	0	4	0	3	0	0	0	0	0	0	0	0	0	0	0	0	0	0	0	0	0	0	0	0	0	2	0	0	0	0	0	0	0	2	0	0	0	0	0	0	0	0	1
ASV1328	Chloroflexi	Chloroflexia	Kallotenuales	AKIW781	NA	0	0	0	0	0	0	0	0	1	1	0	0	0	2	0	3	0	0	0	0	2	0	0	3	0	0	1	0	0	0	0	0	0	0	0	0	0	0	0	1	0	0	0	0
ASV1329	Planctomycetota	Planctomycetes	Pirellulales	Pirellulaceae	Pir4_lineage	0	0	0	1	0	0	0	0	0	0	0	0	0	0	0	0	0	0	0	0	0	3	0	0	0	0	0	0	0	3	0	0	0	0	0	0	0	0	0	0	0	0	0	0
ASV1330	Planctomycetota	Planctomycetes	Pirellulales	Pirellulaceae	Pir4_lineage	0	0	0	0	2	0	0	0	2	0	0	0	0	0	0	0	0	1	0	0	0	0	0	0	1	0	2	0	0	0	0	0	0	0	0	0	0	0	0	0	2	0	0	0
ASV1331	Proteobacteria	Alphaproteobacteria	Acetobacterales	Acetobacteraceae	Roseomonas	0	4	0	0	0	0	0	0	0	0	0	0	0	0	0	0	0	0	0	0	0	0	0	0	0	25	0	0	0	0	0	0	3	0	0	0	1	0	1	0	0	0	0	0
ASV1332	Proteobacteria	Alphaproteobacteria	Rhizobiales	Hyphomicrobiaceae	Pedomicrobium	0	0	0	0	0	0	0	0	0	0	4	0	0	1	0	0	0	0	0	0	0	0	1	0	0	0	0	0	0	0	0	0	0	0	0	0	0	0	0	0	0	0	1	0
ASV1333	Verrucomicrobiota	Verrucomicrobiae	Opitutales	Opitutaceae	Opitutus	0	0	0	0	0	0	2	0	2	0	0	9	0	0	0	0	0	0	0	0	0	0	0	0	1	0	1	0	0	0	0	0	0	0	0	0	0	0	0	0	1	0	0	0
ASV1334	Bacteroidota	SJA-28	NA	NA	NA	0	0	0	1	0	0	0	0	0	0	0	0	0	0	0	0	0	0	0	0	0	1	0	0	0	0	0	0	0	2	3	3	0	0	0	0	0	0	0	0	0	0	0	0
ASV1335	Proteobacteria	Gammaproteobacteria	Burkholderiales	SC-I-84	NA	1	0	0	0	2	0	0	0	0	0	2	0	0	0	0	0	0	0	0	0	0	0	0	1	0	0	0	0	1	1	0	0	1	0	0	0	0	0	0	0	0	0	0	0
ASV1336	Actinobacteriota	Actinobacteria	Propionibacteriales	Nocardioidaceae	Nocardioides	0	0	0	0	0	0	0	9	0	5	0	0	4	0	0	0	0	0	0	0	0	0	0	0	0	0	1	0	0	0	0	0	0	0	0	0	0	0	0	0	0	0	0	0
ASV1337	Actinobacteriota	Actinobacteria	Corynebacteriales	Corynebacteriaceae	Corynebacterium	0	0	0	0	0	0	0	2	0	0	0	0	8	1	0	0	2	0	19	0	0	0	0	0	0	0	0	0	0	0	0	1	0	0	0	1	0	22	1	0	0	1	0	0
ASV1338	Proteobacteria	Alphaproteobacteria	Rhizobiales	Devosiaceae	Devosia	0	0	0	0	0	0	3	0	1	0	1	0	3	0	0	0	0	0	0	0	0	0	0	0	0	0	2	0	0	0	0	0	0	0	0	0	0	0	0	0	0	0	0	0
ASV1339	Firmicutes	Bacilli	Bacillales	Bacillaceae	NA	3	0	0	0	0	0	0	0	0	0	0	0	0	0	0	0	0	0	0	0	0	0	0	0	0	0	0	0	0	1	0	0	0	0	0	0	1	0	1	0	0	0	0	0
ASV1340	Actinobacteriota	Actinobacteria	Micromonosporales	Micromonosporaceae	Luedemannella	0	0	0	0	0	0	1	3	0	1	0	0	3	1	0	0	0	0	0	0	2	0	0	0	1	0	1	0	0	0	5	0	0	0	0	4	0	0	0	2	0	2	0	0
ASV1341	Bacteroidota	Bacteroidia	Bacteroidales	Prolixibacteraceae	WCHB1-32	1	0	0	0	0	0	0	0	0	0	0	0	0	0	0	1	3	0	0	0	2	0	1	1	0	0	0	0	0	0	0	0	0	0	0	0	0	0	0	0	0	0	0	0
ASV1342	Myxococcota	Polyangia	Nannocystales	Nannocystaceae	NA	0	0	0	0	0	0	0	2	0	0	4	0	1	0	0	0	0	0	0	0	0	0	0	0	0	0	1	0	0	0	0	0	0	0	0	0	0	0	0	0	0	0	0	0
ASV1343	Actinobacteriota	Actinobacteria	0319-7L14	NA	NA	0	0	0	0	0	0	0	0	2	0	0	0	0	0	0	0	0	0	0	0	0	0	0	0	0	0	0	0	0	1	1	0	0	0	0	0	0	0	0	0	0	1	7	3
ASV1344	Myxococcota	Polyangia	Polyangiales	Polyangiaceae	Pajaroellobacter	0	0	0	0	0	0	0	0	0	0	0	0	0	0	0	1	0	1	0	0	0	2	0	1	0	0	0	0	0	2	0	0	1	0	0	0	0	0	2	0	0	0	0	2
ASV1345	NA	NA	NA	NA	NA	0	0	0	0	0	0	0	0	4	0	0	0	0	0	0	0	0	0	0	0	0	0	0	0	3	0	1	0	0	0	0	0	0	0	0	0	0	0	0	0	0	1	3	0
ASV1346	Armatimonadota	NA	NA	NA	NA	0	0	0	0	0	0	1	0	2	0	0	0	0	0	0	0	4	0	0	0	0	1	0	0	0	0	2	0	0	0	0	0	0	0	0	0	0	0	0	0	0	0	0	0
ASV1347	Proteobacteria	Gammaproteobacteria	Burkholderiales	Hydrogenophilaceae	Hydrogenophilus	0	0	0	0	0	0	0	0	0	0	2	0	0	0	0	0	0	0	0	0	0	0	0	0	0	0	0	0	0	0	0	0	0	0	0	0	0	0	0	0	0	0	0	0
ASV1348	Firmicutes	Bacilli	Bacillales	Bacillaceae	Anoxybacillus	0	0	2	0	4	0	0	0	0	0	0	0	0	0	0	1	0	0	0	0	0	0	0	0	0	0	0	0	1	2	0	0	0	0	0	0	0	0	3	1	0	0	0	0
ASV1349	Acidobacteriota	Vicinamibacteria	Vicinamibacterales	Vicinamibacteraceae	NA	0	0	0	0	0	0	2	0	1	0	0	0	4	3	0	0	0	0	0	0	0	0	0	1	0	0	2	0	0	0	0	0	0	0	0	0	0	0	0	0	0	0	0	0
ASV1350	Planctomycetota	Planctomycetes	Pirellulales	Pirellulaceae	NA	0	0	0	1	0	0	0	0	1	0	0	0	1	0	0	5	0	0	0	0	0	0	0	0	0	0	2	0	0	0	0	0	0	0	0	0	0	0	0	0	0	0	0	0
ASV1351	Actinobacteriota	Acidimicrobiia	NA	NA	NA	2	0	1	0	0	0	0	0	0	0	0	0	1	0	0	0	0	2	0	0	0	0	0	0	1	0	0	0	0	0	0	0	0	0	0	2	2	0	1	1	3	0	5	0
ASV1352	Actinobacteriota	Acidimicrobiia	Microtrichales	Ilumatobacteraceae	Ilumatobacter	0	0	0	1	4	0	0	0	0	0	0	0	0	0	0	0	3	0	0	0	0	1	0	0	1	0	0	0	0	2	0	0	0	0	0	0	0	0	0	0	0	0	0	0
ASV1353	Acidobacteriota	Acidobacteriae	Bryobacterales	Bryobacteraceae	Bryobacter	3	0	0	0	0	0	0	0	0	0	0	0	0	0	0	0	0	0	0	0	2	0	0	0	0	0	0	3	0	0	0	0	0	0	2	0	2	0	0	0	0	0	0	0
ASV1354	Bacteroidota	Bacteroidia	Flavobacteriales	Flavobacteriaceae	Salinimicrobium	0	0	0	0	0	0	0	0	0	0	0	0	0	0	0	0	0	0	0	0	0	0	0	0	0	0	0	0	0	0	0	12	0	0	0	0	0	0	0	0	0	0	0	0
ASV1355	Proteobacteria	Alphaproteobacteria	Rhodospirillales	NA	NA	0	0	0	0	0	0	0	0	0	0	0	0	0	0	0	0	0	0	0	0	0	0	0	0	0	0	0	0	0	0	0	0	0	0	2	1	3	0	0	7	0	0	0	0
ASV1356	Planctomycetota	Planctomycetes	Planctomycetales	Schlesneriaceae	Planctopirus	2	0	1	0	0	0	0	0	0	0	0	0	0	0	0	0	0	0	0	0	0	0	0	1	0	0	0	0	0	5	0	0	0	0	0	2	0	0	0	0	0	1	0	0
ASV1357	Planctomycetota	Planctomycetes	Gemmatales	Gemmataceae	NA	0	0	3	0	0	0	0	0	1	0	0	0	0	1	0	0	0	0	0	7	0	0	0	0	0	0	1	0	0	0	0	1	0	0	0	0	0	0	0	0	0	1	2	10
ASV1358	Acidobacteriota	Vicinamibacteria	Vicinamibacterales	Vicinamibacteraceae	NA	0	1	0	0	0	0	0	0	0	0	0	0	0	0	0	1	0	0	0	0	1	0	0	0	0	0	0	0	0	0	0	0	0	0	0	0	0	0	0	0	0	0	0	0
ASV1359	Proteobacteria	Gammaproteobacteria	Burkholderiales	Nitrosomonadaceae	MND1	1	0	0	0	0	0	1	0	1	0	0	0	0	1	0	0	1	0	0	0	0	0	0	1	0	0	0	0	3	1	0	0	0	0	0	0	0	0	0	0	0	0	0	1
ASV1360	Proteobacteria	Alphaproteobacteria	Reyranellales	Reyranellaceae	NA	1	0	0	0	2	0	0	0	0	1	0	0	0	0	0	0	0	0	0	0	0	0	0	0	0	0	0	0	0	0	0	0	0	0	1	2	0	0	0	0	3	0	0	0
ASV1361	Chloroflexi	Chloroflexia	Chloroflexales	Chloroflexaceae	Chloronema	1	0	0	0	0	0	0	0	0	0	3	0	0	2	0	1	0	0	0	0	0	0	0	3	0	0	0	0	0	0	0	0	0	0	0	0	0	0	0	0	0	0	0	0
ASV1363	Actinobacteriota	Actinobacteria	Propionibacteriales	Nocardioidaceae	Nocardioides	0	0	0	1	0	0	0	0	2	0	0	0	0	0	0	1	0	3	0	0	0	1	0	0	0	0	0	0	0	0	0	0	0	0	0	0	0	0	0	0	0	0	0	0
ASV1364	Nitrospirota	Nitrospiria	Nitrospirales	Nitrospiraceae	Nitrospira	0	0	0	0	1	0	1	0	2	0	0	0	0	0	0	0	0	0	0	1	0	0	0	0	1	0	4	2	0	0	3	0	0	0	0	0	0	0	0	1	0	0	1	2
ASV1365	Bdellovibrionota	Bdellovibrionia	Bdellovibrionales	Bdellovibrionaceae	OM27_clade	2	0	0	0	0	0	0	0	0	0	0	0	0	0	0	0	0	0	0	0	0	0	0	0	1	0	0	0	0	1	0	0	0	0	0	0	2	0	1	0	0	0	2	0
ASV1366	Planctomycetota	Planctomycetes	Gemmatales	Gemmataceae	Zavarzinella	0	0	0	0	0	0	0	0	0	0	9	0	0	0	0	0	0	0	0	0	0	0	0	0	2	0	1	0	0	0	0	0	0	0	0	0	0	0	0	0	0	0	0	0
ASV1367	Bacteroidota	Bacteroidia	Sphingobacteriales	AKYH767	NA	0	0	1	0	0	0	0	0	1	0	0	0	0	0	0	0	0	0	0	1	0	0	0	0	0	0	1	0	0	0	0	0	0	1	0	0	0	0	0	0	0	0	0	0
ASV1368	Chloroflexi	Anaerolineae	Caldilineales	Caldilineaceae	NA	4	0	1	0	0	0	0	0	1	0	0	0	0	0	0	4	0	0	0	0	1	0	0	1	0	0	0	0	0	0	0	0	0	0	0	0	0	0	0	0	0	0	2	0
ASV1369	Gemmatimonadota	Gemmatimonadetes	Gemmatimonadales	Gemmatimonadaceae	Gemmatimonas	0	0	0	0	0	0	0	3	0	1	0	0	0	0	0	2	2	0	0	0	0	0	0	1	0	0	0	2	0	0	0	0	0	0	0	0	1	0	4	0	0	0	0	0
ASV1370	Planctomycetota	Planctomycetes	Pirellulales	Pirellulaceae	NA	0	0	0	2	0	0	0	0	0	0	0	0	0	0	0	0	0	0	0	0	0	1	0	0	0	0	0	0	0	0	0	0	0	0	0	0	0	0	0	0	0	0	0	0
ASV1371	Proteobacteria	Alphaproteobacteria	Rhodobacterales	Rhodobacteraceae	Amaricoccus	0	0	0	0	0	0	0	1	0	2	0	0	0	0	0	0	0	0	0	0	0	0	0	0	0	0	0	0	0	0	0	11	0	0	0	0	0	0	0	0	0	0	0	0
ASV1372	Planctomycetota	Phycisphaerae	Tepidisphaerales	WD2101_soil_group	NA	0	0	1	0	0	0	2	0	0	2	0	4	0	1	0	0	0	0	0	0	0	0	0	0	0	0	0	0	0	0	0	0	0	0	0	1	0	0	0	0	0	0	0	0
ASV1373	RCP2-54	NA	NA	NA	NA	0	0	0	0	0	0	0	0	0	0	0	0	0	2	0	1	0	0	0	0	0	1	0	3	1	0	0	3	0	0	0	0	0	0	0	0	0	0	0	0	0	1	2	4
ASV1374	Proteobacteria	Alphaproteobacteria	Rhizobiales	Rhizobiaceae	Mesorhizobium	0	0	0	1	0	0	0	0	0	0	0	0	0	0	0	0	0	0	0	0	0	0	0	0	0	0	0	0	0	0	0	6	0	0	0	0	0	0	0	0	0	0	0	0
ASV1375	Proteobacteria	Alphaproteobacteria	Elsterales	NA	NA	0	0	0	0	0	0	1	0	0	0	0	0	2	2	0	3	0	0	0	0	0	0	0	0	0	0	0	2	0	0	0	0	0	0	0	0	0	0	0	0	0	0	0	0
ASV1376	Planctomycetota	Planctomycetes	Planctomycetales	NA	NA	1	0	0	0	0	0	0	0	2	0	0	0	0	0	0	0	0	0	0	0	0	0	0	0	0	0	1	0	0	6	9	0	0	0	0	0	0	0	0	1	0	0	0	2
ASV1377	Myxococcota	Myxococcia	Myxococcales	Anaeromyxobacteraceae	Anaeromyxobacter	0	0	0	0	0	0	0	0	0	0	0	0	0	0	0	3	0	4	0	0	2	2	0	4	0	0	0	1	0	0	0	0	0	0	0	0	0	0	0	0	0	0	0	0
ASV1378	Proteobacteria	Alphaproteobacteria	Sphingomonadales	Sphingomonadaceae	Ellin6055	0	0	1	0	0	0	0	0	0	0	0	0	0	0	0	1	0	0	0	0	0	0	0	0	0	0	0	0	0	0	0	0	0	0	0	1	1	0	0	0	0	0	0	0
ASV1379	Gemmatimonadota	BD2-11_terrestrial_group	NA	NA	NA	0	0	0	0	0	0	1	2	0	0	1	0	2	0	0	0	0	0	0	0	0	0	0	0	0	0	1	0	0	1	0	0	0	3	1	0	0	0	0	0	0	0	0	0
ASV1380	Bacteroidota	Bacteroidia	Chitinophagales	Chitinophagaceae	Niastella	0	0	0	0	0	0	0	0	1	0	3	0	2	2	0	0	2	0	0	0	0	0	0	0	0	0	2	0	0	0	0	0	0	0	0	0	0	0	0	0	0	0	0	0
ASV1381	Bacteroidota	Bacteroidia	Flavobacteriales	Weeksellaceae	Cloacibacterium	0	0	0	0	0	0	0	0	0	0	0	0	0	0	0	0	0	0	0	0	3	0	4	0	0	0	0	0	5	0	0	0	1	0	2	0	0	30	0	0	9	0	0	0
ASV1382	Chloroflexi	Anaerolineae	SBR1031	A4b	NA	0	0	0	0	0	0	1	0	0	1	2	0	0	0	0	0	0	0	0	0	0	2	0	0	0	0	1	0	0	0	0	0	0	0	0	0	0	0	0	0	0	0	0	0
ASV1383	Chloroflexi	Chloroflexia	Thermomicrobiales	AKYG1722	NA	0	0	0	0	0	0	0	0	0	0	0	0	0	0	0	0	0	2	0	0	0	0	0	0	0	0	0	0	0	0	0	0	0	0	0	0	1	0	0	0	0	0	0	0
ASV1384	Planctomycetota	Planctomycetes	Gemmatales	Gemmataceae	Gemmata	0	0	0	0	0	0	0	0	0	0	0	0	0	0	0	0	0	0	0	0	2	0	4	1	2	0	0	0	0	0	0	0	0	0	0	0	4	0	0	0	0	0	0	0
ASV1385	Chloroflexi	TK10	NA	NA	NA	0	2	0	0	0	0	0	0	0	0	1	0	0	0	0	0	0	0	0	0	0	0	0	0	1	0	0	0	0	0	0	0	0	0	0	1	0	0	0	0	0	0	0	0
ASV1386	Planctomycetota	Planctomycetes	Planctomycetales	NA	NA	2	0	0	0	0	0	0	0	1	4	1	0	0	0	0	0	0	0	0	0	0	1	0	0	0	0	0	0	0	0	0	0	0	0	0	0	0	0	0	0	0	0	0	0
ASV1387	Cyanobacteria	Sericytochromatia	NA	NA	NA	3	0	0	0	0	0	0	0	0	1	1	0	0	0	0	0	0	0	0	0	7	0	0	0	0	0	0	0	0	0	0	0	0	0	0	0	1	0	0	0	0	0	0	0
ASV1388	Chloroflexi	Anaerolineae	SBR1031	A4b	NA	0	0	0	0	0	0	0	0	0	0	0	0	0	4	0	1	0	1	0	0	0	0	0	1	0	0	1	0	0	0	0	0	0	0	0	0	0	0	0	0	0	0	0	0
ASV1389	Proteobacteria	Gammaproteobacteria	Burkholderiales	Rhodocyclaceae	Dechlorobacter	0	0	0	0	0	0	0	0	0	0	0	0	0	0	0	1	0	0	0	0	3	2	7	0	0	0	0	0	0	0	0	0	0	0	0	0	0	0	0	0	0	0	0	0
ASV1390	Planctomycetota	Phycisphaerae	Tepidisphaerales	WD2101_soil_group	NA	0	0	0	0	0	0	0	0	0	0	0	2	0	0	0	1	0	0	0	0	0	0	0	1	0	0	1	0	0	0	0	0	0	0	0	0	0	0	0	0	0	0	0	2
ASV1391	Acidobacteriota	Acidobacteriae	Solibacterales	Solibacteraceae	Candidatus_Solibacter	1	0	0	0	0	0	0	0	0	0	0	0	0	0	0	0	0	0	0	0	1	2	0	0	0	0	0	1	0	0	0	0	0	0	1	0	0	0	0	1	0	0	0	0
ASV1392	Planctomycetota	Phycisphaerae	Phycisphaerales	Phycisphaeraceae	NA	0	0	0	0	0	0	0	0	0	0	0	0	0	0	0	0	0	0	0	0	0	2	0	0	0	0	0	0	0	1	0	4	0	0	0	0	0	0	0	0	0	0	0	0
ASV1393	Proteobacteria	Gammaproteobacteria	Xanthomonadales	Rhodanobacteraceae	Aquimonas	0	1	0	0	0	0	0	0	0	0	0	0	0	0	0	0	0	0	0	0	0	0	0	0	7	0	0	0	0	1	0	0	0	0	0	0	1	0	0	0	0	0	0	0
ASV1394	Gemmatimonadota	Gemmatimonadetes	Gemmatimonadales	Gemmatimonadaceae	Gemmatimonas	0	0	0	0	0	0	1	0	0	0	0	0	0	2	0	3	0	3	0	0	0	0	0	1	0	0	0	0	0	0	0	0	1	0	0	2	0	0	0	0	0	0	0	0
ASV1395	Bacteroidota	Bacteroidia	Cytophagales	Cyclobacteriaceae	Algoriphagus	0	0	0	0	0	0	0	0	0	0	0	0	0	0	0	0	0	0	0	0	0	0	0	0	0	0	0	0	0	0	0	13	0	0	0	0	0	0	0	0	0	0	0	0
ASV1396	Planctomycetota	Phycisphaerae	Tepidisphaerales	WD2101_soil_group	NA	1	0	0	0	1	0	0	0	1	0	0	0	0	1	0	2	0	0	0	0	0	0	0	1	0	0	1	0	0	0	0	0	0	0	1	0	0	0	0	0	0	0	0	0
ASV1397	Proteobacteria	Alphaproteobacteria	Tistrellales	Geminicoccaceae	Geminicoccus	0	0	0	0	0	0	3	1	0	0	0	0	0	0	0	5	0	0	0	0	3	1	0	0	0	0	0	1	0	0	0	0	0	0	0	0	0	0	0	0	0	0	0	0
ASV1398	Chloroflexi	SHA-26	NA	NA	NA	0	0	0	0	0	0	0	2	1	0	0	0	0	0	0	0	0	0	0	0	0	0	0	0	0	0	0	0	0	0	0	0	0	0	2	3	0	0	0	0	0	0	2	3
ASV1399	Proteobacteria	Gammaproteobacteria	Burkholderiales	Comamonadaceae	Acidovorax	0	0	0	1	0	0	0	0	0	9	0	0	0	0	0	2	0	0	0	0	0	0	0	0	0	0	0	0	0	0	0	0	0	0	0	0	0	0	0	0	0	0	0	0
ASV1400	Proteobacteria	Alphaproteobacteria	Sphingomonadales	Sphingomonadaceae	NA	0	0	0	0	0	0	1	0	0	0	0	0	0	0	0	0	2	0	0	0	0	1	0	0	2	0	0	0	6	1	0	0	0	0	0	0	1	0	0	0	0	0	0	0
ASV1401	Planctomycetota	Planctomycetes	Pirellulales	Pirellulaceae	Pirellula	0	0	1	0	0	7	0	0	1	0	2	0	0	0	0	1	0	0	0	0	0	1	0	0	0	0	0	0	0	0	0	0	0	0	0	0	0	0	0	0	0	0	1	0
ASV1402	Chloroflexi	Chloroflexia	Thermomicrobiales	JG30-KF-CM45	NA	0	0	0	0	0	0	0	0	0	0	0	0	0	0	0	0	0	0	0	0	0	3	0	2	0	0	1	0	0	1	0	0	0	0	0	0	0	0	0	0	0	0	0	0
ASV1403	Bacteroidota	Bacteroidia	Chitinophagales	Chitinophagaceae	Flavisolibacter	0	0	1	0	0	0	0	0	0	0	0	0	0	0	0	0	0	0	0	0	0	0	0	1	0	0	1	0	0	0	0	0	0	0	0	2	0	0	0	0	0	0	0	0
ASV1404	Bacteroidota	Bacteroidia	Cytophagales	Microscillaceae	NA	0	0	0	0	0	0	0	0	0	0	0	0	0	0	0	0	0	0	0	0	0	3	0	0	0	0	0	0	0	2	10	1	0	0	0	0	0	0	0	0	0	0	0	0
ASV1405	Bacteroidota	Bacteroidia	Bacteroidales	Bacteroidaceae	Bacteroides	0	0	0	0	0	0	0	0	0	0	0	0	0	0	0	0	0	0	0	0	0	0	0	0	0	0	0	0	0	0	0	12	0	0	0	0	0	0	0	0	0	0	0	0
ASV1406	Chloroflexi	Chloroflexia	Chloroflexales	Roseiflexaceae	NA	0	0	0	0	0	0	1	0	1	0	2	0	0	0	0	0	0	0	0	0	0	0	2	0	0	0	1	0	0	0	0	0	0	0	0	0	0	0	0	0	0	0	0	0
ASV1407	Proteobacteria	Alphaproteobacteria	Rhizobiales	Devosiaceae	Devosia	0	0	0	0	0	0	0	0	0	0	0	0	0	0	0	0	0	0	0	0	0	2	0	0	0	0	0	0	2	3	0	6	0	0	0	0	0	0	0	0	0	0	0	0
ASV1408	Actinobacteriota	Thermoleophilia	Solirubrobacterales	67-14	NA	0	0	0	0	0	0	0	2	2	0	1	0	1	0	0	0	0	0	0	0	0	0	0	0	2	0	0	0	0	0	0	0	1	0	0	0	0	0	0	0	0	0	1	0
ASV1409	Chloroflexi	Anaerolineae	Anaerolineales	Anaerolineaceae	NA	0	0	0	0	0	0	0	0	0	0	0	0	0	0	0	2	2	0	0	0	1	0	0	2	0	0	0	4	0	0	0	0	0	0	0	0	0	0	0	0	1	0	0	0
ASV1410	Planctomycetota	Planctomycetes	Gemmatales	Gemmataceae	NA	0	0	0	0	0	0	0	0	0	0	0	0	0	1	0	0	0	0	0	0	0	0	0	0	0	0	1	0	0	0	0	0	0	1	0	0	0	0	0	1	0	0	3	9
ASV1411	Planctomycetota	Phycisphaerae	Tepidisphaerales	WD2101_soil_group	NA	3	0	0	0	0	0	3	0	3	0	0	0	0	0	0	0	0	0	0	0	1	0	0	1	0	0	1	0	0	0	0	0	0	0	1	0	2	0	0	0	0	0	0	0
ASV1412	Gemmatimonadota	Longimicrobia	Longimicrobiales	Longimicrobiaceae	YC-ZSS-LKJ147	0	0	0	0	0	0	0	2	1	0	0	0	0	0	0	0	0	0	0	0	1	0	0	0	0	0	0	0	0	0	0	0	0	0	0	0	0	0	0	0	2	0	0	0
ASV1413	Planctomycetota	Phycisphaerae	Tepidisphaerales	WD2101_soil_group	NA	0	0	0	0	0	0	0	0	0	0	0	0	0	0	0	0	0	0	0	0	0	0	0	0	0	0	0	0	0	3	0	0	0	0	0	0	2	0	0	0	0	0	0	2
ASV1414	Chloroflexi	Anaerolineae	Ardenticatenales	Ardenticatenaceae	NA	1	0	0	0	0	0	4	0	0	0	0	0	2	1	0	1	0	1	0	0	0	1	0	0	0	0	0	0	0	0	0	0	0	0	0	0	0	0	0	0	0	0	0	0
ASV1415	Chloroflexi	Anaerolineae	Ardenticatenales	Ardenticatenaceae	NA	3	0	2	0	1	0	0	0	0	0	0	0	0	0	0	0	0	3	0	2	0	3	0	0	0	0	0	0	0	0	0	0	3	1	0	0	0	0	3	1	0	4	0	2
ASV1416	Bdellovibrionota	Oligoflexia	Oligoflexales	Oligoflexales_fa	Oligoflexus	0	0	4	0	0	0	0	0	0	0	0	0	0	0	0	0	0	0	0	0	0	0	0	0	0	0	0	0	0	0	0	0	0	2	0	1	0	0	0	5	0	0	0	0
ASV1417	Proteobacteria	Alphaproteobacteria	Sphingomonadales	Sphingomonadaceae	Altererythrobacter	0	0	0	1	0	0	0	0	0	0	0	0	0	0	0	0	0	0	0	0	0	0	0	0	0	0	0	0	0	0	0	0	0	0	0	0	0	0	0	0	0	0	0	0
ASV1418	Actinobacteriota	Actinobacteria	Corynebacteriales	Nocardiaceae	Nocardia	0	1	0	0	0	8	0	0	1	2	1	0	0	1	0	0	0	0	0	0	0	0	0	0	0	0	0	5	0	0	0	0	0	0	0	0	0	0	0	0	0	0	0	0
ASV1419	Chloroflexi	Chloroflexia	Chloroflexales	Chloroflexaceae	Oscillochloris	0	0	0	0	0	0	1	0	1	0	1	9	1	2	0	1	0	0	0	0	0	1	0	1	0	0	1	0	0	0	0	0	0	0	0	0	0	0	0	0	0	0	0	0
ASV1420	Proteobacteria	Gammaproteobacteria	Pseudomonadales	Pseudomonadaceae	Pseudomonas	0	0	0	0	0	0	0	0	0	0	0	0	0	0	0	0	0	0	0	0	0	0	0	0	0	0	0	0	0	0	0	16	0	0	0	0	0	0	0	0	0	0	0	0
ASV1421	Proteobacteria	Gammaproteobacteria	Burkholderiales	Rhodocyclaceae	Azoarcus	0	0	0	0	0	0	3	0	0	0	0	0	0	0	0	4	0	0	0	0	0	2	0	2	0	0	7	0	0	0	0	0	0	0	0	0	0	0	0	0	0	0	0	0
ASV1422	Deinococcota	Deinococci	Deinococcales	Deinococcaceae	NA	2	0	0	0	3	0	0	0	0	0	0	0	0	0	0	1	0	1	0	0	2	0	0	2	0	0	0	0	0	0	0	0	0	0	1	1	0	0	0	0	0	0	0	0
ASV1423	Planctomycetota	Planctomycetes	Gemmatales	Gemmataceae	Gemmata	1	0	0	0	0	5	0	3	1	0	2	0	0	0	0	0	0	3	0	0	2	0	0	0	0	0	0	0	0	1	0	0	0	0	1	0	0	0	1	0	0	0	0	0
ASV1424	Actinobacteriota	Actinobacteria	Micrococcales	Intrasporangiaceae	Knoellia	0	0	0	0	0	0	0	0	0	0	0	0	0	0	5	1	8	0	0	0	0	0	0	1	0	0	0	3	0	0	0	0	0	0	0	0	0	0	0	0	0	0	0	0
ASV1425	Proteobacteria	Gammaproteobacteria	Burkholderiales	Comamonadaceae	Ramlibacter	0	0	0	0	0	0	0	0	0	0	0	0	0	0	0	0	0	0	0	0	0	0	0	1	1	0	0	2	0	0	0	0	1	0	0	0	6	0	0	0	0	0	1	0
ASV1426	Firmicutes	Bacilli	Bacillales	Bacillaceae	Geobacillus	0	0	0	2	0	0	0	0	0	0	0	0	0	0	0	0	0	0	0	0	0	0	0	0	0	0	0	0	0	0	0	0	0	0	0	0	0	0	0	0	0	0	0	0
ASV1427	Proteobacteria	Alphaproteobacteria	Rhizobiales	Hyphomicrobiaceae	Hyphomicrobium	0	0	0	0	0	0	0	0	0	0	0	0	0	0	0	0	0	0	0	0	0	0	0	0	0	0	0	0	0	0	0	0	0	0	0	0	4	0	0	0	0	0	0	0
ASV1428	NA	NA	NA	NA	NA	0	0	1	1	0	0	1	0	0	0	0	0	0	0	0	0	0	4	0	0	0	0	5	1	0	0	0	0	0	0	0	0	0	0	0	1	0	0	1	1	0	0	0	0
ASV1429	Firmicutes	Bacilli	Bacillales	Planococcaceae	NA	0	1	0	0	0	0	0	0	1	1	0	0	0	0	0	0	0	0	0	0	0	0	0	0	0	0	0	0	0	1	14	2	0	0	1	0	0	0	0	0	0	1	2	1
ASV1430	Armatimonadota	NA	NA	NA	NA	0	0	0	0	0	0	0	2	0	0	0	0	0	0	0	0	0	0	0	0	3	1	0	0	2	0	0	0	0	1	0	0	1	0	0	0	0	0	0	1	0	0	0	0
ASV1431	Bacteroidota	Rhodothermia	Rhodothermales	Rhodothermaceae	NA	0	0	4	0	3	0	0	0	0	0	0	0	1	0	0	0	3	6	0	0	0	0	0	0	0	0	0	0	0	0	0	0	1	0	0	3	0	0	3	0	0	5	0	0
ASV1432	Firmicutes	NA	NA	NA	NA	1	0	0	0	0	0	0	0	0	0	0	0	0	0	0	0	0	0	0	0	2	0	0	0	0	0	0	1	0	0	0	0	1	9	0	0	0	0	0	1	0	0	0	0
ASV1433	Acidobacteriota	Vicinamibacteria	Vicinamibacterales	Vicinamibacteraceae	NA	0	0	0	0	0	0	0	0	0	0	0	0	0	0	0	1	0	0	0	0	0	0	0	0	0	0	0	0	0	0	0	0	0	0	0	0	3	0	0	0	0	0	0	0
ASV1434	Actinobacteriota	Thermoleophilia	Solirubrobacterales	67-14	NA	0	0	0	0	0	0	1	0	1	1	5	0	0	0	0	0	3	0	0	0	2	0	0	0	0	0	0	0	0	0	0	0	0	0	0	0	0	0	0	0	0	0	0	0
ASV1435	Proteobacteria	Alphaproteobacteria	Rhizobiales	Devosiaceae	Pelagibacterium	0	0	0	0	0	0	0	0	0	14	0	0	0	0	0	0	0	0	0	0	0	0	0	0	0	0	0	0	0	0	0	0	0	0	0	0	0	0	0	0	0	0	0	0
ASV1436	Chloroflexi	Anaerolineae	Anaerolineales	Anaerolineaceae	NA	3	0	0	0	6	0	0	0	0	0	0	0	0	0	0	0	0	0	0	0	0	0	0	0	0	0	0	0	0	0	0	0	0	0	4	0	0	0	0	0	0	0	1	0
ASV1437	Bdellovibrionota	Bdellovibrionia	Bdellovibrionales	Bdellovibrionaceae	OM27_clade	0	0	0	0	1	0	0	0	0	0	0	0	0	0	0	0	0	0	0	0	0	0	0	0	1	0	1	1	0	10	0	0	0	5	0	4	0	0	0	0	0	0	0	6
ASV1438	Actinobacteriota	Thermoleophilia	Solirubrobacterales	67-14	NA	0	0	0	0	0	0	0	0	0	0	0	0	0	0	0	0	4	0	0	0	0	0	0	0	0	0	0	0	1	0	0	0	0	0	1	0	0	0	0	0	0	0	0	0
ASV1439	Proteobacteria	Alphaproteobacteria	Caulobacterales	Caulobacteraceae	Brevundimonas	0	0	0	0	0	4	0	0	0	0	0	0	0	0	0	0	0	0	0	0	0	0	0	0	0	0	0	0	0	2	0	0	0	0	0	0	0	0	0	0	0	0	0	0
ASV1440	Armatimonadota	Fimbriimonadia	Fimbriimonadales	Fimbriimonadaceae	NA	1	0	0	0	0	0	0	0	0	0	0	0	0	0	0	0	0	0	0	0	0	0	0	0	0	0	0	0	0	0	0	0	0	0	0	1	3	0	1	0	1	2	0	2
ASV1441	Proteobacteria	Alphaproteobacteria	Caulobacterales	Caulobacteraceae	Phenylobacterium	0	0	1	0	9	0	0	0	0	0	0	0	0	0	0	0	0	0	0	0	0	0	0	1	1	0	0	0	0	0	0	0	0	0	1	2	0	0	0	0	10	0	0	0
ASV1442	Chloroflexi	Ktedonobacteria	C0119	NA	NA	1	0	0	0	0	0	0	0	0	0	0	0	0	0	0	1	0	0	0	0	3	0	0	1	0	0	2	0	0	0	0	0	1	0	0	0	0	0	0	0	0	0	0	0
ASV1443	Chloroflexi	Anaerolineae	Caldilineales	Caldilineaceae	NA	0	0	0	0	0	0	0	0	0	0	0	0	0	0	0	2	0	0	0	0	0	0	0	1	0	0	0	0	0	0	0	0	0	0	0	0	0	0	0	0	0	0	0	0
ASV1444	Firmicutes	Limnochordia	Limnochordia_or	Limnochordia_fa	Hydrogenispora	1	0	0	0	0	0	0	0	0	0	0	0	0	0	0	0	0	0	0	0	0	0	0	0	0	0	0	0	0	1	0	0	0	4	1	1	0	0	0	0	0	0	3	2
ASV1445	Proteobacteria	Alphaproteobacteria	Rhizobiales	Devosiaceae	Pelagibacterium	0	0	0	0	0	0	0	0	0	0	0	0	0	0	0	0	0	0	0	0	0	0	0	0	0	0	0	0	0	0	0	6	0	0	0	0	0	0	0	0	0	0	0	0
ASV1446	Bacteroidota	Bacteroidia	Chitinophagales	Chitinophagaceae	Terrimonas	0	0	0	0	0	0	0	0	2	1	1	0	0	0	0	0	0	0	0	0	0	0	0	0	0	0	4	0	0	0	0	0	0	0	0	0	0	0	0	0	0	0	0	0
ASV1447	Gemmatimonadota	Gemmatimonadetes	Gemmatimonadales	Gemmatimonadaceae	NA	0	0	0	0	0	0	0	0	0	0	0	6	0	7	0	0	0	0	0	8	0	0	0	0	0	0	0	0	0	0	0	0	0	0	0	0	0	0	0	0	0	7	0	3
ASV1448	Myxococcota	Polyangia	Haliangiales	Haliangiaceae	Haliangium	1	0	0	0	0	0	0	0	0	0	0	0	0	0	0	0	0	0	0	0	1	0	0	0	0	0	0	0	0	0	0	0	0	0	2	0	3	0	0	1	0	0	0	0
ASV1449	Proteobacteria	Gammaproteobacteria	Xanthomonadales	Xanthomonadaceae	Pseudoxanthomonas	0	0	0	0	0	0	2	0	0	0	0	0	0	8	0	0	0	0	0	0	1	4	0	0	0	0	0	0	0	0	0	0	0	0	0	0	0	0	0	0	0	0	0	0
ASV1450	Planctomycetota	Planctomycetes	Gemmatales	Gemmataceae	NA	1	0	0	0	0	0	0	0	0	0	0	0	0	0	0	0	0	7	0	0	0	0	0	0	0	0	0	0	0	0	0	0	0	0	0	0	0	0	0	0	0	0	0	0
ASV1451	Firmicutes	Bacilli	Bacillales	Bacillaceae	Bacillus	0	0	1	0	0	0	0	0	0	1	0	0	1	0	0	0	0	0	0	0	0	0	0	0	0	0	0	0	1	0	8	0	0	0	0	0	0	0	0	0	0	0	0	0
ASV1452	Firmicutes	Desulfotomaculia	Desulfotomaculales	Desulfotomaculales_fa	Desulfotomaculum	0	1	0	0	0	0	0	0	0	0	0	0	0	0	0	2	0	0	0	0	1	1	0	1	0	0	0	0	0	0	0	0	0	0	0	0	0	0	0	0	0	0	0	0
ASV1453	Actinobacteriota	Thermoleophilia	Solirubrobacterales	67-14	NA	0	0	0	0	0	0	0	0	0	1	0	4	5	1	0	0	0	0	0	0	0	0	0	0	0	0	0	0	0	0	0	0	0	0	0	0	0	0	0	0	0	1	0	0
ASV1454	Bacteroidota	Bacteroidia	Cytophagales	Microscillaceae	NA	0	0	0	0	0	0	0	0	0	0	0	0	0	0	0	1	0	0	0	0	0	1	10	3	0	0	0	0	0	0	0	0	0	0	0	0	0	0	0	0	0	0	0	0
ASV1455	Crenarchaeota	Nitrososphaeria	Nitrososphaerales	Nitrososphaeraceae	NA	0	0	0	0	0	0	0	0	0	0	0	0	0	0	0	0	0	0	0	0	0	0	0	0	0	0	0	0	0	0	0	14	0	0	0	0	0	0	0	0	0	0	0	0
ASV1456	Proteobacteria	Alphaproteobacteria	Micavibrionales	NA	NA	0	0	0	0	0	0	0	0	0	1	0	0	0	0	59	0	0	0	0	0	0	0	0	0	0	0	0	0	0	0	0	0	0	0	0	0	0	0	0	0	0	0	0	0
ASV1457	Proteobacteria	Alphaproteobacteria	Rhizobiales	Xanthobacteraceae	NA	0	0	0	0	0	0	2	0	0	0	0	0	0	2	0	0	0	0	0	0	0	0	0	0	0	0	2	0	0	0	0	0	0	0	0	0	0	0	0	0	0	0	0	0
ASV1458	Actinobacteriota	Actinobacteria	Micrococcales	Microbacteriaceae	Microbacterium	0	0	0	0	0	0	0	0	0	0	0	0	1	1	0	0	2	0	0	0	0	0	0	0	0	0	0	0	0	0	0	4	0	0	0	0	0	0	0	0	0	0	0	0
ASV1459	Proteobacteria	Alphaproteobacteria	Rhizobiales	Rhizobiales_Incertae_Sedis	Nordella	0	0	0	0	0	3	0	0	1	1	0	0	0	0	0	0	0	0	0	0	2	0	2	2	0	0	1	3	0	0	0	0	0	0	0	0	0	0	0	0	0	0	0	0
ASV1460	Bacteroidota	Bacteroidia	Chitinophagales	Chitinophagaceae	Flavisolibacter	0	0	0	0	0	0	0	0	0	0	0	0	0	0	0	0	0	0	0	0	0	0	0	0	0	0	0	0	0	0	0	4	0	0	1	0	0	0	0	0	0	0	0	0
ASV1461	Armatimonadota	NA	NA	NA	NA	1	0	2	0	0	0	0	0	0	0	0	0	0	0	0	0	0	0	0	0	0	0	0	0	0	0	0	2	0	0	9	0	0	0	0	0	0	9	0	1	0	0	0	2
ASV1462	Firmicutes	Bacilli	Lactobacillales	Streptococcaceae	Streptococcus	0	0	0	0	0	0	0	0	0	0	0	0	3	0	0	0	0	0	0	0	0	0	0	0	0	0	0	0	0	0	0	0	0	0	0	0	1	0	0	0	0	0	0	0
ASV1463	Armatimonadota	Fimbriimonadia	Fimbriimonadales	Fimbriimonadaceae	NA	1	0	0	0	0	0	0	0	0	0	0	0	0	0	0	0	0	0	0	0	0	0	0	0	0	0	0	0	0	0	0	0	0	0	0	0	5	0	0	0	0	0	2	0
ASV1464	Acidobacteriota	Acidobacteriae	Elev-16S-1166	NA	NA	0	0	0	0	0	0	0	0	0	0	0	0	0	0	0	0	0	0	0	0	0	0	0	0	0	2	0	0	0	1	0	0	0	2	0	0	0	0	0	1	0	0	1	0
ASV1465	Chloroflexi	Chloroflexia	Thermomicrobiales	JG30-KF-CM45	NA	0	0	0	0	0	0	0	0	3	0	0	0	0	0	0	0	0	0	0	0	0	2	0	0	0	0	0	0	0	0	0	0	0	0	0	0	0	0	0	0	0	0	0	0
ASV1466	Verrucomicrobiota	Verrucomicrobiae	Pedosphaerales	Pedosphaeraceae	NA	1	0	0	0	2	0	0	0	1	1	0	0	0	2	0	1	0	0	0	0	0	1	0	0	0	0	2	0	0	0	0	0	0	1	0	0	0	0	0	2	0	0	0	0
ASV1467	Chloroflexi	Anaerolineae	Anaerolineales	Anaerolineaceae	Anaerolinea	0	0	0	0	0	0	0	0	0	0	0	0	0	0	0	10	0	0	0	0	0	0	0	2	0	0	0	0	0	0	0	0	0	0	0	0	0	0	0	0	0	0	0	0
ASV1468	Proteobacteria	Alphaproteobacteria	Tistrellales	Geminicoccaceae	Candidatus_Alysiosphaera	0	1	0	0	1	0	0	1	1	0	1	0	0	0	0	1	0	0	0	0	0	1	0	1	0	0	4	0	0	0	0	0	0	0	0	0	0	0	0	0	0	0	0	0
ASV1469	Planctomycetota	Planctomycetes	Pirellulales	Pirellulaceae	Pirellula	2	1	0	0	0	0	0	0	0	0	0	0	0	0	0	0	0	0	0	0	0	0	0	0	0	0	0	0	0	0	0	0	0	0	0	0	0	0	0	0	0	0	0	0
ASV1470	Proteobacteria	Alphaproteobacteria	Caulobacterales	Caulobacteraceae	Phenylobacterium	0	0	0	0	0	0	0	0	0	0	0	0	0	0	0	0	0	0	0	0	0	1	0	0	0	22	0	0	0	3	6	0	0	0	0	0	0	0	0	0	0	0	0	0
ASV1471	Crenarchaeota	Nitrososphaeria	Nitrososphaerales	Nitrososphaeraceae	Candidatus_Nitrocosmicus	0	0	0	1	0	0	0	1	0	0	0	0	0	0	0	0	0	0	0	0	0	0	0	2	0	0	0	0	0	0	0	6	0	0	0	0	0	0	0	0	2	0	0	0
ASV1472	Planctomycetota	Planctomycetes	Gemmatales	Gemmataceae	Gemmata	1	0	0	0	1	0	0	0	0	0	0	0	0	0	0	0	4	3	0	0	3	2	0	1	0	0	0	0	0	0	0	0	0	0	0	0	0	0	0	0	0	0	0	0
ASV1473	Firmicutes	Limnochordia	Limnochordales	Limnochordaceae	NA	1	0	0	0	0	2	0	0	0	0	0	0	0	0	0	0	0	0	0	0	0	0	0	0	2	0	0	0	0	0	0	0	0	0	0	0	0	0	0	1	0	0	2	1
ASV1474	Verrucomicrobiota	Verrucomicrobiae	Pedosphaerales	Pedosphaeraceae	NA	0	0	0	0	0	0	0	0	1	0	4	0	0	1	0	0	0	0	0	0	0	0	0	0	0	0	1	0	0	1	0	0	0	0	0	0	0	0	0	2	0	0	0	0
ASV1475	Proteobacteria	Gammaproteobacteria	PLTA13	NA	NA	0	0	0	0	0	0	0	0	0	0	0	0	0	0	0	0	0	0	0	0	0	0	0	0	0	0	0	0	0	0	0	0	0	0	0	0	0	0	0	0	2	0	0	0
ASV1476	Chloroflexi	Anaerolineae	SBR1031	A4b	NA	0	0	0	0	0	0	4	0	1	1	0	2	0	0	0	1	0	0	0	0	0	1	1	0	0	0	3	0	0	0	0	0	0	0	0	0	0	0	0	0	0	0	0	0
ASV1477	Proteobacteria	Alphaproteobacteria	Rhizobiales	Rhizobiaceae	Aliihoeflea	0	0	0	0	0	0	0	0	0	4	0	0	0	0	0	0	0	0	0	0	0	0	0	0	0	0	0	0	0	1	0	0	0	0	0	0	0	0	0	0	0	0	0	0
ASV1478	Proteobacteria	Gammaproteobacteria	Burkholderiales	Nitrosomonadaceae	IS-44	0	0	0	0	0	0	0	0	0	0	0	0	0	0	0	0	0	0	0	0	0	0	0	0	0	0	0	0	0	1	0	2	0	0	0	0	0	0	0	0	0	0	0	2
ASV1479	Acidobacteriota	Holophagae	Subgroup_7	NA	NA	0	0	0	0	0	3	0	0	0	2	0	0	0	0	0	0	0	3	0	0	0	0	0	0	0	0	5	0	0	0	0	0	0	0	0	0	0	0	0	0	0	0	1	0
ASV1480	Acidobacteriota	Vicinamibacteria	Vicinamibacterales	Vicinamibacteraceae	Luteitalea	0	0	0	0	0	0	0	0	0	0	0	0	0	0	0	2	2	4	0	0	0	0	0	1	0	0	1	0	0	0	0	0	0	0	0	0	0	0	0	0	0	0	0	0
ASV1481	Planctomycetota	Planctomycetes	Isosphaerales	Isosphaeraceae	NA	1	0	0	0	0	0	0	0	0	0	0	0	0	0	0	0	0	0	0	0	0	1	0	1	0	0	0	0	0	1	0	0	0	0	0	1	0	0	0	0	0	0	0	5
ASV1482	Chloroflexi	Chloroflexia	Thermomicrobiales	Thermomicrobiaceae	Sphaerobacter	1	0	0	0	0	0	0	0	0	2	0	0	0	0	0	1	0	0	0	0	1	0	0	0	1	0	0	1	1	0	0	0	0	0	0	0	0	0	0	0	3	0	1	0
ASV1483	Proteobacteria	Alphaproteobacteria	Rhizobiales	Rhizobiaceae	Mesorhizobium	0	0	0	0	0	0	0	4	0	5	0	0	1	1	0	0	0	0	0	0	0	0	0	0	0	0	2	0	0	0	0	3	0	0	0	0	0	0	0	0	0	0	0	0
ASV1484	Planctomycetota	Planctomycetes	Gemmatales	Gemmataceae	NA	0	0	0	0	0	0	0	0	0	0	0	0	0	0	0	1	0	0	0	0	0	1	3	0	0	0	0	0	0	0	0	0	2	3	0	0	0	0	0	2	0	0	0	0
ASV1485	Actinobacteriota	Actinobacteria	Frankiales	Sporichthyaceae	NA	0	0	0	1	0	0	0	1	1	0	0	0	1	0	0	0	0	0	0	0	0	2	0	0	0	0	0	0	0	0	0	0	0	0	0	0	0	0	0	0	0	0	0	0
ASV1486	Acidobacteriota	Vicinamibacteria	Vicinamibacterales	NA	NA	0	0	0	0	0	0	0	0	0	0	3	0	0	0	0	0	0	0	0	0	0	0	0	1	0	0	2	0	0	0	0	0	0	0	0	0	0	0	0	0	0	0	0	0
ASV1487	Proteobacteria	Alphaproteobacteria	Caulobacterales	Caulobacteraceae	Brevundimonas	0	0	0	0	0	0	2	0	0	0	0	0	0	5	0	0	0	0	5	0	0	0	0	0	0	0	3	0	1	0	0	4	0	0	0	0	0	3	0	0	0	0	0	0
ASV1488	Bacteroidota	Bacteroidia	Cytophagales	Microscillaceae	Ohtaekwangia	0	0	0	0	0	0	0	0	1	0	0	0	0	0	0	1	1	1	0	0	0	0	0	4	0	0	0	0	0	0	0	0	0	0	0	0	0	0	0	0	0	0	0	0
ASV1489	Actinobacteriota	Acidimicrobiia	IMCC26256	NA	NA	0	0	0	0	0	0	4	0	1	2	1	0	0	0	0	0	0	0	0	0	0	0	0	0	2	0	3	0	0	0	0	0	0	0	0	0	0	0	0	0	0	0	1	0
ASV1490	Proteobacteria	Alphaproteobacteria	Acetobacterales	Acetobacteraceae	Roseomonas	1	0	1	0	2	0	0	0	0	0	0	0	0	0	0	2	7	0	0	0	0	0	5	0	0	0	0	0	0	0	0	0	0	0	0	0	0	0	0	0	1	0	0	0
ASV1491	Euryarchaeota	Methanobacteria	Methanobacteriales	Methanobacteriaceae	Methanobacterium	0	0	0	1	0	0	0	0	0	0	0	0	0	0	0	0	0	0	0	0	0	0	0	0	0	0	0	0	0	0	0	0	0	0	0	0	0	0	0	0	0	0	0	0
ASV1492	Firmicutes	Bacilli	Thermoactinomycetales	Thermoactinomycetaceae	Novibacillus	0	0	0	0	0	0	0	0	0	0	0	0	0	1	0	0	0	0	0	0	0	0	0	0	0	0	0	0	0	0	0	0	0	0	0	0	0	0	1	1	0	0	1	1
ASV1493	Proteobacteria	Alphaproteobacteria	Rhizobiales	Hyphomicrobiaceae	Pedomicrobium	0	0	0	0	0	0	0	0	0	0	0	0	0	0	0	0	0	0	0	0	0	0	0	0	0	0	0	0	0	0	0	2	0	0	0	0	0	0	0	0	0	3	0	0
ASV1494	Proteobacteria	Gammaproteobacteria	Burkholderiales	Comamonadaceae	Paucibacter	0	0	0	0	0	0	0	0	0	0	0	0	0	0	27	0	1	3	0	0	0	0	0	0	0	0	0	0	0	0	0	2	0	0	0	0	0	6	0	0	0	0	0	0
ASV1495	Acidobacteriota	Vicinamibacteria	Vicinamibacterales	Vicinamibacteraceae	NA	0	0	0	0	0	0	0	0	0	0	0	0	0	0	0	0	0	0	0	0	0	0	0	0	0	0	0	0	0	0	0	14	0	0	0	0	0	0	0	0	0	0	0	0
ASV1496	Proteobacteria	Alphaproteobacteria	Caulobacterales	Caulobacteraceae	Phenylobacterium	0	0	0	0	0	0	3	0	0	2	1	1	1	2	0	0	4	0	0	0	0	0	0	2	0	0	2	0	0	0	0	0	0	0	0	0	0	0	0	0	0	0	0	0
ASV1497	Planctomycetota	Planctomycetes	Pirellulales	Pirellulaceae	NA	0	0	0	2	0	0	0	0	0	0	0	0	0	0	0	0	0	0	0	0	0	0	0	0	0	0	0	0	0	0	0	0	0	0	0	0	0	0	0	0	0	0	0	0
ASV1498	Actinobacteriota	Thermoleophilia	Solirubrobacterales	Solirubrobacteraceae	Solirubrobacter	0	0	0	0	0	0	1	1	0	1	1	0	0	0	0	0	0	0	0	0	0	0	0	0	0	0	0	0	0	0	0	0	2	0	0	0	0	0	0	0	0	0	0	0
ASV1499	Acidobacteriota	Thermoanaerobaculia	Thermoanaerobaculales	Thermoanaerobaculaceae	Subgroup_10	1	1	0	0	0	0	0	0	0	0	0	0	0	0	0	0	0	0	0	0	0	0	0	0	0	0	0	0	0	0	0	0	0	0	1	0	0	0	0	0	0	0	0	0
ASV1500	Planctomycetota	Phycisphaerae	Tepidisphaerales	WD2101_soil_group	NA	2	0	0	0	0	0	0	0	1	0	0	0	0	0	0	2	0	0	0	0	0	0	0	0	0	0	0	0	0	0	0	2	0	0	0	3	0	0	0	1	0	0	0	0
ASV1501	Proteobacteria	Alphaproteobacteria	Rhizobiales	Rhizobiaceae	Shinella	0	0	0	0	0	5	2	0	2	0	0	0	0	1	0	0	0	0	0	0	0	0	0	0	0	0	1	0	0	0	0	1	0	0	0	0	0	0	0	0	0	0	0	0
ASV1502	Patescibacteria	Microgenomatia	Candidatus_Woesebacteria	NA	NA	0	0	0	0	0	0	0	0	0	0	0	0	0	0	0	0	0	0	0	0	1	1	0	0	1	0	0	0	0	0	0	1	0	1	0	0	0	0	0	0	0	0	2	0
ASV1503	Myxococcota	Polyangia	Haliangiales	Haliangiaceae	Haliangium	0	0	0	0	0	0	0	0	0	0	0	0	0	0	0	0	0	0	0	0	1	0	0	5	0	0	0	0	0	0	0	0	0	0	0	0	0	0	0	0	0	0	0	0
ASV1504	Actinobacteriota	Thermoleophilia	Gaiellales	NA	NA	0	0	0	0	0	0	0	2	0	1	0	0	0	0	0	0	0	1	0	0	0	0	0	0	2	0	0	0	0	0	0	0	1	0	0	0	0	0	1	0	0	0	0	0
ASV1505	Chloroflexi	Anaerolineae	Anaerolineales	Anaerolineaceae	NA	0	0	0	0	0	0	0	0	0	0	0	0	0	0	0	0	4	0	0	0	0	1	0	2	0	0	0	0	0	0	0	0	0	0	0	1	0	0	0	2	9	0	0	0
ASV1506	Proteobacteria	Gammaproteobacteria	CCD24	NA	NA	0	0	0	0	0	0	0	0	0	0	0	0	0	0	0	1	0	0	0	0	3	0	11	1	0	0	0	0	0	1	0	0	2	0	0	0	0	0	1	0	1	1	0	0
ASV1507	Verrucomicrobiota	Verrucomicrobiae	Pedosphaerales	Pedosphaeraceae	NA	0	0	1	0	0	0	1	0	2	0	0	0	0	0	0	0	0	0	0	4	0	0	0	0	0	0	1	0	0	0	0	0	0	0	0	0	0	0	0	0	0	1	6	5
ASV1508	Proteobacteria	Gammaproteobacteria	Cellvibrionales	Cellvibrionaceae	Cellvibrio	0	0	0	0	0	0	1	0	1	0	0	0	0	3	0	0	0	0	0	0	0	0	0	0	3	0	0	0	0	2	0	0	0	0	0	0	0	0	0	0	0	0	0	0
ASV1509	Proteobacteria	Gammaproteobacteria	Burkholderiales	Sutterellaceae	NA	0	2	0	0	0	0	0	0	0	0	0	0	0	0	0	1	0	1	0	0	0	0	1	1	0	0	1	0	0	0	0	0	0	0	0	0	0	0	0	0	0	0	0	0
ASV1510	Chloroflexi	Chloroflexia	Kallotenuales	AKIW781	NA	0	0	0	0	0	20	7	3	0	0	0	0	0	0	0	0	0	0	0	0	0	0	0	0	0	0	9	0	0	0	0	0	0	0	0	0	0	0	0	0	0	0	0	0
ASV1511	Proteobacteria	Alphaproteobacteria	Azospirillales	Azospirillaceae	Skermanella	0	0	0	0	0	0	0	1	0	0	0	0	4	0	0	0	0	0	0	0	0	0	0	1	0	0	0	3	0	1	0	0	0	0	0	0	1	0	2	1	0	2	0	0
ASV1512	Gemmatimonadota	BD2-11_terrestrial_group	NA	NA	NA	0	0	0	0	0	0	0	0	0	0	0	0	3	1	0	0	1	1	0	0	0	0	0	1	0	0	0	0	0	0	0	0	0	0	0	0	0	0	1	0	0	0	0	0
ASV1513	Actinobacteriota	Thermoleophilia	Solirubrobacterales	67-14	NA	1	0	0	0	0	0	1	1	2	3	0	0	0	0	0	0	0	0	0	0	2	0	0	1	0	0	0	0	0	0	0	1	0	0	0	0	0	0	0	0	0	0	0	0
ASV1514	Verrucomicrobiota	Verrucomicrobiae	Pedosphaerales	Pedosphaeraceae	NA	0	0	1	0	0	0	0	0	0	0	0	0	0	0	0	0	0	0	0	0	0	0	4	0	0	0	0	0	0	0	0	0	0	3	1	2	0	0	0	0	0	0	0	0
ASV1515	Planctomycetota	Planctomycetes	Gemmatales	Gemmataceae	NA	2	0	0	0	5	0	0	0	0	0	0	0	0	0	0	0	0	0	0	0	1	0	0	0	0	0	0	0	0	0	0	0	0	0	1	0	2	0	1	4	0	0	0	0
ASV1516	Acidobacteriota	Acidobacteriae	Bryobacterales	Bryobacteraceae	Bryobacter	0	0	0	2	0	0	0	0	0	0	0	0	0	0	0	0	0	0	0	0	0	0	0	0	0	0	0	0	0	0	0	0	0	0	0	0	0	0	0	0	0	0	0	0
ASV1517	Proteobacteria	Alphaproteobacteria	Sphingomonadales	Sphingomonadaceae	Novosphingobium	0	0	0	0	0	0	0	0	0	0	0	0	0	0	0	0	0	0	0	0	0	0	0	0	0	0	0	0	0	0	0	9	0	0	0	0	0	0	0	0	0	0	0	0
ASV1518	Proteobacteria	Alphaproteobacteria	Rhodospirillales	NA	NA	0	0	0	0	0	0	0	0	0	0	0	0	0	0	0	1	0	0	0	0	3	2	0	0	0	0	0	0	0	0	0	0	1	0	0	0	0	0	0	0	0	0	0	1
ASV1519	Actinobacteriota	Thermoleophilia	NA	NA	NA	0	0	1	0	0	0	0	0	0	1	0	0	0	0	0	0	2	1	0	0	0	0	0	0	2	0	0	0	2	0	0	0	1	0	0	0	1	0	0	0	0	0	0	0
ASV1520	Chloroflexi	Anaerolineae	Ardenticatenales	Ardenticatenaceae	NA	1	0	0	0	0	0	0	0	0	0	1	0	0	0	0	1	3	4	0	0	0	0	0	0	0	0	1	2	0	0	0	0	0	0	0	0	0	0	0	0	4	0	0	0
ASV1521	Desulfobacterota	NA	NA	NA	NA	0	0	0	0	0	2	1	0	2	0	1	1	0	0	0	1	0	0	0	0	0	0	0	0	1	0	0	0	0	0	0	4	1	0	0	0	0	0	0	0	0	0	1	0
ASV1522	Actinobacteriota	Actinobacteria	Micrococcales	Dermabacteraceae	Brachybacterium	0	0	0	0	0	0	0	1	0	0	0	0	5	1	0	0	0	0	0	0	0	0	0	0	0	0	1	0	0	0	0	0	0	0	0	0	0	0	0	0	0	0	0	0
ASV1523	Proteobacteria	Gammaproteobacteria	Burkholderiales	Nitrosomonadaceae	MND1	0	0	0	0	0	0	3	0	1	0	0	0	0	0	0	1	0	0	0	0	0	0	0	0	0	0	0	0	6	0	0	0	0	0	0	0	0	0	0	0	0	3	0	0
ASV1524	Firmicutes	Limnochordia	MBA03	NA	NA	0	0	0	0	0	0	0	0	0	0	0	0	0	0	0	0	0	0	0	0	0	0	0	0	0	0	0	0	0	0	0	0	0	3	0	0	2	0	0	0	0	0	1	0
ASV1525	Gemmatimonadota	Longimicrobia	Longimicrobiales	Longimicrobiaceae	YC-ZSS-LKJ147	1	1	1	0	0	0	0	0	0	0	0	0	0	0	0	0	0	0	0	0	0	0	0	1	0	0	0	0	0	0	0	0	0	0	0	0	2	0	1	0	0	0	0	0
ASV1526	Chloroflexi	Anaerolineae	SBR1031	A4b	NA	0	0	0	0	0	0	0	0	0	0	0	0	0	0	0	0	0	0	0	8	0	1	0	0	0	0	0	0	1	2	0	0	0	0	0	0	0	0	0	0	0	0	1	4
ASV1527	Bacteroidota	Rhodothermia	Rhodothermales	Rhodothermaceae	NA	0	0	0	0	0	0	0	0	0	0	1	0	0	0	0	2	0	0	0	0	0	0	0	1	0	0	0	1	0	0	0	0	0	0	0	0	0	0	0	0	0	0	0	0
ASV1528	Desulfobacterota	Desulfobulbia	Desulfobulbales	Desulfobulbaceae	Desulfobulbus	0	0	0	0	0	0	0	0	0	0	0	0	0	0	0	1	0	0	0	3	3	2	0	0	0	0	0	0	0	0	0	0	0	0	0	0	0	0	0	0	0	0	0	0
ASV1529	Firmicutes	Bacilli	Aneurinibacillales	Aneurinibacillaceae	Aneurinibacillus	0	0	0	0	0	0	0	0	0	0	0	0	2	0	0	0	0	0	0	0	0	0	0	0	0	0	1	0	0	0	0	0	0	0	1	0	2	0	1	0	0	0	1	0
ASV1530	Proteobacteria	Alphaproteobacteria	Elsterales	NA	NA	0	0	0	0	0	0	0	0	1	0	0	0	0	1	0	1	0	1	0	0	1	0	0	0	0	0	1	0	0	0	0	0	0	0	2	1	1	0	0	0	0	0	0	0
ASV1531	Proteobacteria	Alphaproteobacteria	Rhizobiales	Beijerinckiaceae	Microvirga	0	0	0	0	0	0	0	0	1	2	0	0	0	0	0	0	0	0	0	0	0	1	0	1	1	0	0	0	0	0	0	0	0	0	0	0	1	0	0	0	0	2	1	1
ASV1532	Methylomirabilota	Methylomirabilia	Rokubacteriales	WX65	NA	0	0	0	0	0	0	5	1	0	0	0	0	0	1	0	0	0	0	0	0	0	0	0	1	0	0	3	0	0	0	0	0	0	0	0	0	0	0	0	0	0	0	0	0
ASV1533	Actinobacteriota	Thermoleophilia	Gaiellales	Gaiellaceae	Gaiella	0	0	0	0	0	0	0	0	0	0	7	0	0	0	0	0	2	0	0	0	0	0	0	0	0	0	0	0	0	0	0	0	0	0	0	0	0	0	0	0	0	0	0	0
ASV1534	Proteobacteria	Alphaproteobacteria	Rhizobiales	Beijerinckiaceae	alphaI_cluster	0	0	0	0	1	0	0	0	0	0	0	0	0	0	0	1	0	4	0	0	0	0	0	0	0	0	0	2	0	1	0	0	0	0	1	2	0	0	0	2	3	0	0	0
ASV1535	NA	NA	NA	NA	NA	0	0	0	0	0	0	0	0	2	4	0	0	0	0	0	0	0	0	0	0	0	0	1	0	0	0	0	0	1	0	0	0	0	1	0	0	0	0	1	0	0	0	0	0
ASV1536	Planctomycetota	Phycisphaerae	Tepidisphaerales	WD2101_soil_group	NA	1	0	0	0	0	0	0	0	1	0	0	0	0	0	0	0	0	0	0	0	0	0	0	0	0	0	0	0	0	0	0	0	0	0	0	0	0	0	0	0	0	0	3	4
ASV1537	Bacteroidota	Bacteroidia	Flavobacteriales	Flavobacteriaceae	Flavobacterium	0	0	0	0	0	0	0	0	0	0	0	0	0	0	0	0	0	0	0	0	0	0	0	0	0	0	0	0	0	0	0	0	0	0	0	0	0	0	0	0	0	0	0	0
ASV1538	Chloroflexi	Anaerolineae	SBR1031	A4b	NA	1	0	0	0	0	0	0	0	1	0	0	0	0	1	0	1	0	0	0	0	0	0	2	0	0	0	1	0	0	0	0	0	0	0	0	0	0	0	0	0	0	0	0	5
ASV1539	Proteobacteria	Gammaproteobacteria	Xanthomonadales	Rhodanobacteraceae	Ahniella	0	0	0	0	0	0	0	0	0	2	0	0	0	2	0	0	0	0	0	2	0	1	0	0	0	0	0	0	0	1	6	0	0	0	0	0	0	0	0	0	0	2	0	2
ASV1540	Chloroflexi	Chloroflexia	Chloroflexales	Herpetosiphonaceae	Herpetosiphon	0	0	0	0	0	0	0	0	3	3	1	0	0	0	0	0	0	0	0	0	0	0	0	0	0	0	0	0	0	0	0	0	0	0	0	0	0	0	0	0	0	0	0	0
ASV1541	Acidobacteriota	Holophagae	Subgroup_7	NA	NA	2	0	0	0	4	0	0	0	1	0	0	0	0	0	0	0	0	0	0	0	3	0	0	0	0	0	0	0	0	0	0	0	0	0	1	3	0	0	0	1	0	0	0	0
ASV1542	Actinobacteriota	Actinobacteria	Kineosporiales	Kineosporiaceae	Quadrisphaera	0	0	0	1	0	0	0	1	0	1	0	0	0	1	0	1	0	1	0	0	0	1	0	0	0	0	0	0	0	1	0	0	0	0	1	0	0	0	0	0	0	0	0	0
ASV1543	Planctomycetota	Phycisphaerae	Phycisphaerales	Phycisphaeraceae	NA	0	0	0	0	0	0	0	0	0	0	0	0	0	0	0	0	0	0	0	0	0	2	0	0	1	0	0	0	0	0	0	2	0	0	0	1	0	0	0	0	0	0	0	0
ASV1544	Proteobacteria	Alphaproteobacteria	Sphingomonadales	Sphingomonadaceae	Sphingomonas	0	0	0	0	0	0	1	0	0	0	6	0	0	2	0	0	0	0	0	0	0	0	0	0	0	0	1	0	0	0	0	0	0	0	0	0	0	0	0	0	0	0	0	0
ASV1545	Planctomycetota	Planctomycetes	Pirellulales	Pirellulaceae	Pir4_lineage	0	0	0	0	0	0	0	0	0	0	0	0	0	0	0	0	0	0	0	0	0	0	0	0	0	0	0	0	0	0	0	11	0	0	0	0	0	0	0	0	0	1	0	0
ASV1546	Bacteroidota	SJA-28	NA	NA	NA	1	0	6	0	0	0	0	0	0	0	0	0	0	0	0	0	0	0	0	0	0	0	0	0	0	0	0	0	0	0	0	0	0	2	1	0	0	0	2	2	0	0	0	0
ASV1547	Bacteroidota	Bacteroidia	Flavobacteriales	Weeksellaceae	Chryseobacterium	0	0	0	0	0	0	0	0	0	0	0	0	11	0	0	0	0	0	0	0	0	0	0	0	0	0	0	0	4	0	0	0	0	0	0	0	0	0	2	0	0	0	0	0
ASV1548	Proteobacteria	Gammaproteobacteria	Burkholderiales	Nitrosomonadaceae	MND1	0	0	0	0	0	0	0	0	0	0	0	0	0	1	0	0	0	0	0	0	0	0	2	0	0	0	0	0	0	0	0	0	1	0	0	0	0	0	0	0	2	0	0	0
ASV1549	Halanaerobiaeota	Halanaerobiia	Halanaerobiales	Halanaerobiaceae	Halocella	1	1	0	0	1	0	0	0	0	0	0	0	0	0	0	0	0	0	0	0	0	0	0	0	0	0	0	0	0	1	0	0	0	0	0	1	0	0	0	0	0	0	3	3
ASV1550	Chloroflexi	Anaerolineae	Anaerolineales	Anaerolineaceae	UTCFX1	0	0	0	0	0	0	0	0	0	0	0	0	0	0	0	4	0	0	0	0	0	0	0	1	0	0	0	0	0	0	0	0	1	0	0	0	0	0	0	0	0	0	0	0
ASV1551	Chloroflexi	Chloroflexia	Thermomicrobiales	JG30-KF-CM45	NA	0	0	0	0	0	0	0	0	0	0	0	0	0	0	0	0	0	0	0	0	0	0	0	0	1	0	0	0	0	0	0	0	0	0	0	1	0	0	0	0	2	0	1	0
ASV1552	Actinobacteriota	Thermoleophilia	Solirubrobacterales	67-14	NA	0	0	0	0	0	0	0	0	3	4	0	0	0	1	0	0	0	0	0	0	0	0	0	0	0	0	0	0	0	0	0	0	0	0	0	0	0	0	0	0	0	0	0	0
ASV1553	Firmicutes	Limnochordia	Limnochordales	Limnochordaceae	NA	0	0	0	0	0	0	0	0	0	0	0	0	0	0	0	0	0	0	0	0	1	0	0	0	0	0	0	0	0	0	0	0	0	0	0	0	0	0	0	2	0	0	2	0
ASV1554	Planctomycetota	Phycisphaerae	Tepidisphaerales	WD2101_soil_group	NA	0	0	0	0	0	0	0	0	1	0	0	0	0	0	0	0	0	0	0	0	0	0	0	0	0	0	0	1	0	0	0	0	0	0	0	0	0	0	0	1	0	0	1	0
ASV1555	Actinobacteriota	Thermoleophilia	Solirubrobacterales	Solirubrobacteraceae	Solirubrobacter	1	0	0	0	0	0	0	2	1	1	0	0	0	1	0	0	0	0	0	0	0	0	0	0	0	0	0	0	0	0	0	0	0	0	0	0	0	0	0	0	0	0	0	0
ASV1556	Chloroflexi	Chloroflexia	Thermomicrobiales	JG30-KF-CM45	NA	0	0	0	0	0	0	0	0	0	1	0	0	0	0	0	0	0	0	0	0	2	0	0	0	0	0	1	0	0	0	0	0	0	0	0	0	3	0	0	0	0	0	0	0
ASV1557	Verrucomicrobiota	Verrucomicrobiae	Pedosphaerales	Pedosphaeraceae	NA	0	0	0	0	0	0	0	0	2	0	0	3	0	0	0	0	0	0	0	0	0	0	0	0	0	0	1	0	0	0	0	0	0	0	0	0	0	0	0	0	0	0	1	4
ASV1558	Planctomycetota	Planctomycetes	Pirellulales	Pirellulaceae	Pirellula	0	0	0	0	0	0	0	0	2	0	1	7	0	0	0	0	0	0	0	0	0	0	0	0	1	0	4	0	0	0	0	0	0	0	0	0	0	0	0	0	0	0	0	0
ASV1559	Planctomycetota	Phycisphaerae	Phycisphaerales	Phycisphaeraceae	NA	3	0	0	0	0	0	0	0	0	0	0	0	0	0	0	0	0	0	0	0	0	0	0	0	0	0	0	0	0	0	0	0	0	0	1	0	0	0	0	1	0	0	4	4
ASV1560	Chloroflexi	Anaerolineae	Anaerolineales	Anaerolineaceae	NA	1	0	0	0	0	0	0	0	0	0	0	0	0	0	0	1	0	6	0	0	5	0	1	0	0	0	0	0	0	0	0	0	0	0	1	0	0	0	0	0	0	0	0	0
ASV1561	Chloroflexi	Anaerolineae	SBR1031	A4b	NA	2	0	0	0	0	0	0	0	0	0	0	0	0	1	0	1	0	0	0	0	0	0	0	0	0	0	0	0	0	0	0	0	0	0	1	2	0	0	0	1	0	0	0	0
ASV1562	Firmicutes	Bacilli	Bacillales	Bacillaceae	Bacillus	1	0	0	0	0	0	0	0	0	0	0	0	0	0	0	1	0	0	0	0	0	1	0	0	0	0	0	0	0	0	0	0	0	0	0	0	0	0	1	0	0	0	0	1
ASV1563	Chloroflexi	Chloroflexia	Chloroflexales	Chloroflexaceae	Chloronema	2	0	1	0	0	0	0	0	0	0	0	0	0	0	0	0	0	0	0	0	0	0	0	0	0	0	0	0	0	0	0	0	0	0	0	1	1	0	1	4	0	0	0	0
ASV1564	Bacteroidota	Bacteroidia	Flavobacteriales	Flavobacteriaceae	Arcticiflavibacter	0	0	0	0	0	0	0	0	0	0	0	0	0	0	0	0	0	0	0	0	0	0	0	0	0	0	0	0	0	0	0	13	0	0	0	0	0	0	0	0	0	0	0	0
ASV1565	Chloroflexi	Anaerolineae	SBR1031	A4b	NA	0	0	0	0	0	0	0	0	0	0	0	0	0	0	0	0	0	1	0	0	0	1	2	0	0	0	0	1	0	0	0	0	0	0	0	0	1	0	2	2	0	0	0	0
ASV1566	Chloroflexi	TK10	NA	NA	NA	0	0	0	0	0	0	1	0	1	0	0	0	0	0	0	0	0	0	0	0	0	2	0	2	1	0	0	0	0	1	0	0	0	0	2	0	0	0	0	0	0	1	0	0
ASV1567	Chloroflexi	Chloroflexia	Thermomicrobiales	Thermomicrobiaceae	Sphaerobacter	1	0	0	0	0	0	0	0	1	1	0	0	0	0	0	1	0	0	0	0	0	0	0	0	1	0	0	0	0	0	0	2	0	0	0	0	0	0	0	0	0	0	0	1
ASV1568	Firmicutes	Bacilli	Bacillales	Bacillaceae	Bacillus	1	1	0	0	3	0	0	0	0	0	0	0	0	0	0	0	0	0	0	0	1	0	0	0	0	0	0	0	0	0	16	0	0	0	0	0	0	0	0	0	0	0	0	0
ASV1569	Acidobacteriota	Vicinamibacteria	Vicinamibacterales	NA	NA	0	0	0	0	0	0	0	0	0	0	0	0	0	0	0	0	0	0	0	0	0	0	0	0	1	0	0	0	0	1	0	1	0	0	0	0	0	0	0	0	0	0	0	0
ASV1570	Chloroflexi	Anaerolineae	SBR1031	A4b	NA	0	0	0	1	0	0	0	0	0	0	0	0	0	0	0	0	0	0	0	0	0	0	0	0	0	0	0	0	0	1	0	0	0	0	0	0	0	0	0	1	0	0	2	2
ASV1571	Proteobacteria	Alphaproteobacteria	Rhizobiales	Beijerinckiaceae	Bosea	0	0	0	0	0	0	0	0	0	1	0	0	0	1	0	0	0	2	0	0	0	0	0	0	0	0	0	0	0	0	0	0	0	0	0	0	3	0	0	0	0	0	0	0
ASV1572	Planctomycetota	Planctomycetes	Pirellulales	Pirellulaceae	NA	0	0	0	0	0	0	0	0	0	0	0	0	0	0	0	0	0	0	0	0	0	0	0	0	0	0	0	0	0	0	0	2	0	0	0	0	0	0	0	0	0	0	0	0
ASV1573	Crenarchaeota	Nitrososphaeria	Nitrososphaerales	Nitrososphaeraceae	NA	0	1	0	0	0	0	0	0	1	0	0	0	0	0	0	0	0	0	0	0	0	0	0	0	0	0	0	0	0	0	0	0	0	0	0	0	0	0	0	0	0	0	0	0
ASV1574	Actinobacteriota	Actinobacteria	Propionibacteriales	Propionibacteriaceae	NA	0	0	0	0	0	0	0	0	0	0	0	0	0	0	0	1	0	0	0	0	0	0	0	0	0	0	0	0	0	0	0	1	0	0	0	0	0	0	0	0	0	0	0	0
ASV1575	Proteobacteria	Alphaproteobacteria	Rhizobiales	Rhizobiaceae	Mesorhizobium	0	0	0	0	0	0	1	0	2	4	2	0	0	0	0	0	0	0	0	0	0	0	0	0	0	0	0	0	0	0	0	0	0	0	0	0	0	0	0	0	0	0	0	0
ASV1576	Actinobacteriota	Actinobacteria	Propionibacteriales	Nocardioidaceae	Kribbella	0	0	0	0	0	0	0	30	0	0	0	0	0	0	0	0	0	0	0	0	0	0	0	0	0	0	0	0	0	0	0	0	0	0	0	0	0	0	0	0	0	0	0	0
ASV1577	Proteobacteria	Gammaproteobacteria	Burkholderiales	Nitrosomonadaceae	MND1	1	0	0	0	0	0	0	0	0	0	0	0	2	0	0	0	0	0	0	0	0	0	0	0	0	0	0	0	0	0	0	0	0	0	2	0	0	0	0	0	0	0	1	0
ASV1578	Planctomycetota	Planctomycetes	Gemmatales	Gemmataceae	NA	0	0	0	0	0	0	0	0	0	0	0	0	0	0	0	0	0	0	0	0	0	0	0	1	0	0	0	0	0	0	0	0	0	0	0	0	5	0	0	1	0	0	0	0
ASV1579	Patescibacteria	WWE3	NA	NA	NA	0	2	2	0	0	0	0	0	0	0	0	0	0	0	0	0	0	0	0	0	0	0	0	0	0	0	0	0	0	0	0	0	0	0	1	3	0	0	0	0	0	0	1	0
ASV1580	Actinobacteriota	Actinobacteria	Corynebacteriales	Dietziaceae	Dietzia	0	0	0	0	0	0	0	0	0	0	0	0	0	0	0	0	0	0	0	0	0	0	0	0	0	0	0	0	0	0	0	10	0	0	0	0	0	0	0	0	0	0	0	0
ASV1581	Actinobacteriota	Actinobacteria	Propionibacteriales	Nocardioidaceae	Nocardioides	1	0	0	0	0	0	0	0	0	1	1	0	0	2	0	0	0	0	0	0	0	0	0	0	0	0	0	0	0	0	0	0	6	0	1	0	0	0	0	0	0	0	0	0
ASV1582	Chloroflexi	TK10	NA	NA	NA	0	0	0	0	0	0	0	0	0	0	0	2	0	1	0	0	0	0	0	0	0	0	0	0	0	0	3	0	0	1	0	2	0	0	0	1	0	0	0	0	0	0	1	0
ASV1583	Actinobacteriota	Thermoleophilia	Solirubrobacterales	67-14	NA	0	0	0	0	0	0	0	0	2	0	2	0	0	0	0	0	0	0	0	0	0	0	0	0	1	0	0	0	0	0	0	0	0	0	0	0	0	0	0	0	0	0	0	0
ASV1585	Firmicutes	Symbiobacteriia	Symbiobacteriales	Symbiobacteraceae	Symbiobacterium	2	0	0	0	0	0	0	0	0	0	0	0	0	2	0	0	0	0	0	11	0	1	0	0	0	0	0	0	0	2	0	0	1	2	0	0	0	0	0	0	0	2	0	1
ASV1586	Actinobacteriota	Acidimicrobiia	Actinomarinales	NA	NA	0	0	0	0	0	0	0	0	0	0	0	0	0	0	0	0	0	0	0	0	0	0	0	0	0	0	0	0	0	0	0	14	0	0	0	0	0	0	0	0	0	0	0	0
ASV1587	Planctomycetota	Planctomycetes	Pirellulales	Pirellulaceae	Pir4_lineage	0	0	0	0	0	0	0	0	0	0	0	0	0	0	0	0	0	0	0	0	0	0	0	0	0	0	0	0	0	0	0	5	0	0	0	0	0	0	0	0	0	0	0	0
ASV1588	Planctomycetota	Planctomycetes	Planctomycetales	Rubinisphaeraceae	SH-PL14	0	0	0	0	0	0	0	0	0	0	0	0	0	0	0	0	0	0	0	0	0	0	0	0	0	0	0	0	0	0	0	7	0	0	0	0	0	0	0	0	0	0	0	0
ASV1589	Proteobacteria	Alphaproteobacteria	Rhizobiales	Beijerinckiaceae	Bosea	0	4	0	0	0	0	0	0	0	0	0	0	0	0	0	0	0	0	0	0	0	0	0	0	0	0	0	0	0	0	0	0	0	0	0	0	0	0	0	0	0	0	0	0
ASV1590	Proteobacteria	Gammaproteobacteria	Burkholderiales	Comamonadaceae	Variovorax	0	0	0	0	0	0	0	0	0	0	0	0	0	0	0	0	0	0	0	0	0	0	0	0	0	0	0	0	0	0	0	8	0	0	0	0	0	0	0	0	0	0	0	0
ASV1591	Actinobacteriota	Actinobacteria	Micrococcales	Microbacteriaceae	Microbacterium	0	0	0	0	0	0	0	0	0	0	0	0	0	0	0	0	0	0	0	0	0	0	0	0	0	0	0	0	0	0	0	5	0	0	0	0	0	0	0	0	0	0	0	0
ASV1592	Chloroflexi	Anaerolineae	Anaerolineales	Anaerolineaceae	NA	0	0	0	0	0	0	0	0	0	0	0	0	1	3	0	2	0	0	0	0	0	0	0	1	0	0	3	0	0	0	0	0	0	0	0	0	0	0	0	0	0	0	0	0
ASV1593	Chloroflexi	Chloroflexia	Chloroflexales	Roseiflexaceae	NA	0	0	0	0	0	0	2	0	1	0	0	0	0	0	0	0	0	0	0	0	0	0	0	5	0	0	0	0	0	0	0	0	0	0	0	0	0	0	0	2	0	0	0	0
ASV1594	Verrucomicrobiota	Verrucomicrobiae	Pedosphaerales	Pedosphaeraceae	NA	0	0	0	0	0	0	0	0	1	0	4	0	0	1	0	0	0	0	0	0	0	0	0	0	0	0	1	0	0	0	0	0	0	0	0	0	0	0	0	0	0	0	0	0
ASV1595	Cyanobacteria	Vampirivibrionia	Obscuribacterales	Obscuribacteraceae	NA	2	0	0	0	0	0	0	0	0	0	0	0	0	0	0	1	0	0	0	0	0	1	0	0	0	0	1	0	0	0	0	0	0	0	0	1	0	0	0	1	0	0	2	0
ASV1596	Proteobacteria	Gammaproteobacteria	Burkholderiales	Nitrosomonadaceae	MND1	0	0	0	0	0	0	0	0	0	0	0	0	0	0	0	0	0	0	0	0	0	0	0	0	0	0	0	0	0	0	0	1	0	0	0	0	0	0	0	0	0	0	0	0
ASV1597	Acidobacteriota	Vicinamibacteria	Vicinamibacterales	Vicinamibacteraceae	NA	0	0	0	0	0	0	0	0	0	1	0	0	0	0	0	0	0	0	0	0	0	0	0	0	1	0	0	0	0	0	0	0	0	0	0	0	0	0	0	0	0	0	3	0
ASV1598	Chloroflexi	Anaerolineae	Ardenticatenales	NA	NA	0	0	0	0	0	0	4	0	0	0	1	0	0	2	0	0	0	0	0	0	0	0	0	1	0	0	0	0	0	0	0	0	0	0	0	0	0	0	0	0	0	0	0	0
ASV1599	Chloroflexi	Anaerolineae	Ardenticatenales	Ardenticatenaceae	NA	0	0	0	1	0	0	0	0	0	0	0	5	4	1	0	0	0	0	0	0	0	0	0	0	0	0	0	0	0	0	0	1	0	0	0	0	0	0	0	0	0	0	0	0
ASV1600	Planctomycetota	Phycisphaerae	Tepidisphaerales	WD2101_soil_group	NA	2	0	0	0	0	0	0	0	1	0	0	0	0	0	0	0	0	0	0	0	0	1	0	0	0	0	0	0	0	0	0	0	0	0	0	0	0	0	4	0	0	0	0	0
ASV1601	Planctomycetota	Planctomycetes	Planctomycetales	Rubinisphaeraceae	SH-PL14	1	0	0	0	0	0	0	0	1	0	0	0	0	0	0	0	0	0	0	0	1	0	0	0	1	0	0	0	0	0	0	0	0	0	0	0	0	0	0	1	0	0	1	0
ASV1602	Actinobacteriota	Acidimicrobiia	IMCC26256	NA	NA	1	0	0	0	0	0	0	0	0	0	0	0	0	0	0	1	3	0	0	0	0	0	0	0	0	0	0	1	0	0	0	0	0	0	0	0	0	0	0	0	0	0	0	0
ASV1603	Planctomycetota	Planctomycetes	Gemmatales	Gemmataceae	NA	0	0	0	0	0	0	0	0	1	0	0	2	0	0	0	0	0	0	0	0	0	0	0	1	0	0	0	0	0	1	0	0	0	0	0	0	0	0	0	0	0	2	1	2
ASV1605	Bacteroidota	Bacteroidia	Flavobacteriales	Flavobacteriaceae	Pricia	0	0	0	0	0	0	0	0	0	0	0	0	0	0	0	0	0	0	0	0	0	0	0	0	0	0	0	0	0	0	0	9	0	0	0	0	0	0	0	0	0	0	0	0
ASV1606	Proteobacteria	Alphaproteobacteria	NA	NA	NA	0	0	0	0	0	0	2	8	0	1	0	0	2	2	0	0	5	0	0	0	0	0	4	0	0	0	0	0	0	0	0	0	0	0	0	0	0	0	0	0	0	0	0	0
ASV1607	Myxococcota	Polyangia	Haliangiales	Haliangiaceae	Haliangium	0	0	0	0	0	0	0	0	1	0	3	0	0	0	0	0	0	0	0	0	0	0	0	0	0	0	0	0	0	0	0	0	0	0	6	3	0	0	0	0	8	0	0	0
ASV1608	Crenarchaeota	Nitrososphaeria	Nitrososphaerales	Nitrososphaeraceae	NA	0	0	0	0	0	0	0	0	0	2	3	0	0	0	0	0	0	0	0	0	0	0	0	0	0	0	0	0	0	0	0	0	0	0	0	0	0	0	0	0	0	0	0	0
ASV1609	Proteobacteria	Gammaproteobacteria	NA	NA	NA	0	0	2	0	3	0	0	0	0	0	0	0	0	0	0	0	1	0	0	0	4	0	0	3	0	0	0	0	0	0	0	0	0	0	0	1	0	0	0	0	0	0	0	0
ASV1610	Firmicutes	NA	NA	NA	NA	0	0	0	0	0	0	0	0	0	0	0	0	0	0	0	0	0	0	0	0	0	0	0	0	0	0	0	0	0	0	0	0	0	0	2	0	3	0	0	0	0	0	1	0
ASV1611	Planctomycetota	Planctomycetes	Planctomycetales	Rubinisphaeraceae	SH-PL14	0	0	0	0	0	0	0	0	1	0	0	0	0	0	0	0	0	0	0	0	0	0	0	0	0	0	1	0	0	0	0	0	0	0	0	0	0	0	0	0	0	0	0	0
ASV1612	Myxococcota	Polyangia	Blfdi19	NA	NA	0	0	1	0	0	0	0	0	0	1	0	0	0	0	0	2	0	0	0	0	2	0	4	0	0	0	0	0	0	0	0	0	0	1	1	0	0	0	0	0	2	0	0	0
ASV1613	Acidobacteriota	Vicinamibacteria	Vicinamibacterales	NA	NA	0	0	0	0	0	0	0	0	0	0	0	0	0	0	0	0	0	0	0	0	0	0	0	0	3	0	0	3	0	0	0	0	0	0	0	0	0	0	0	2	0	3	0	0
ASV1614	Chloroflexi	KD4-96	NA	NA	NA	1	0	0	0	0	0	0	0	0	0	0	0	0	0	0	0	2	1	0	0	2	0	0	0	0	0	0	0	0	4	0	0	4	0	0	0	0	0	0	0	0	0	0	0
ASV1615	Proteobacteria	Alphaproteobacteria	Rhodobacterales	Rhodobacteraceae	Paracoccus	0	0	0	0	0	0	0	0	0	0	0	0	0	0	0	0	0	0	0	0	0	0	0	0	0	0	0	0	0	0	0	9	0	0	0	0	0	0	0	0	0	0	0	0
ASV1616	Chloroflexi	Chloroflexia	Thermomicrobiales	JG30-KF-CM45	NA	1	0	0	0	0	0	0	0	0	0	1	0	0	0	0	0	0	1	0	0	0	0	0	0	0	0	0	0	0	0	0	0	0	0	0	1	1	0	0	0	0	0	0	0
ASV1617	Armatimonadota	Fimbriimonadia	Fimbriimonadales	Fimbriimonadaceae	NA	0	0	0	0	0	0	2	0	1	0	0	0	0	0	0	0	0	0	0	0	1	0	0	1	0	0	0	0	0	0	0	0	2	0	0	0	0	0	0	0	0	0	1	0
ASV1618	Proteobacteria	Alphaproteobacteria	Rhizobiales	Xanthobacteraceae	Pseudorhodoplanes	0	0	0	0	0	0	0	0	1	0	0	0	0	1	0	0	0	0	0	0	0	0	0	0	0	0	0	0	0	0	0	0	0	0	0	0	0	0	0	0	0	0	0	0
ASV1619	Proteobacteria	Alphaproteobacteria	Rhizobiales	Rhizobiales_Incertae_Sedis	Bauldia	0	0	0	1	0	0	0	0	0	0	0	0	0	0	0	0	0	0	0	0	0	0	0	0	0	0	0	0	0	0	0	0	0	0	0	0	0	0	0	0	0	0	0	0
ASV1620	Planctomycetota	Planctomycetes	Gemmatales	Gemmataceae	Zavarzinella	0	0	0	0	0	0	0	0	0	2	0	0	2	0	0	0	0	0	0	0	0	0	0	1	0	0	0	0	0	0	0	0	0	0	0	0	0	0	0	0	0	0	0	0
ASV1621	Verrucomicrobiota	Verrucomicrobiae	Chthoniobacterales	Chthoniobacteraceae	NA	0	0	0	0	3	0	0	0	2	1	0	0	0	0	0	0	0	0	0	0	0	0	0	1	0	0	1	0	0	0	0	0	0	4	0	0	0	0	0	0	0	0	0	0
ASV1622	Actinobacteriota	Acidimicrobiia	NA	NA	NA	0	0	0	0	0	0	1	0	1	0	2	0	1	0	0	0	0	1	0	0	2	0	0	0	0	0	2	0	0	0	0	0	0	0	3	0	0	0	0	0	0	0	0	0
ASV1623	Gemmatimonadota	Gemmatimonadetes	Gemmatimonadales	Gemmatimonadaceae	NA	0	1	0	0	4	0	0	0	0	1	1	0	0	0	0	1	0	0	0	0	1	0	0	0	0	0	0	1	0	0	0	0	0	0	0	0	1	0	0	0	1	0	0	0
ASV1624	Verrucomicrobiota	Verrucomicrobiae	Pedosphaerales	Pedosphaeraceae	NA	1	0	4	0	0	0	0	0	0	0	0	0	0	0	0	1	0	2	0	0	0	0	0	2	0	0	0	1	0	0	0	0	0	0	0	0	0	0	0	0	0	0	0	0
ASV1625	Verrucomicrobiota	Verrucomicrobiae	Pedosphaerales	Pedosphaeraceae	NA	0	0	0	0	1	0	1	0	2	0	0	0	0	0	0	0	0	0	0	6	0	0	0	0	3	0	0	0	0	0	0	0	0	0	0	0	0	0	0	0	0	0	13	13
ASV1626	Bacteroidota	Bacteroidia	Sphingobacteriales	env.OPS_17	NA	1	0	2	0	0	0	0	0	0	0	0	0	0	0	0	0	0	0	0	0	1	0	0	0	0	0	0	0	0	0	0	0	1	2	0	0	0	0	0	0	0	0	0	0
ASV1627	Proteobacteria	Alphaproteobacteria	Reyranellales	Reyranellaceae	NA	0	0	0	0	0	0	0	0	0	0	4	0	0	0	0	0	0	0	0	0	0	0	0	0	0	0	0	0	0	0	0	0	0	0	0	0	0	0	0	0	0	0	0	0
ASV1628	Armatimonadota	NA	NA	NA	NA	1	0	0	0	0	0	0	0	0	0	0	0	0	0	0	0	2	0	0	0	0	0	0	1	0	0	0	0	0	0	0	0	0	0	0	3	0	0	0	1	0	0	0	0
ASV1629	Verrucomicrobiota	Verrucomicrobiae	Pedosphaerales	Pedosphaeraceae	NA	0	0	0	0	4	0	0	0	0	0	0	0	0	0	0	0	0	0	0	0	0	0	0	0	0	0	0	0	0	0	0	0	0	0	0	2	0	0	1	3	0	0	0	0
ASV1630	Bacteroidota	Bacteroidia	Flavobacteriales	Flavobacteriaceae	Subsaxibacter	0	0	0	0	0	0	0	0	0	0	0	0	0	0	0	0	0	0	0	0	0	0	0	0	0	0	0	0	0	0	0	7	0	0	0	0	0	0	0	0	0	0	0	0
ASV1631	Proteobacteria	Alphaproteobacteria	Rhizobiales	Xanthobacteraceae	NA	0	1	4	0	0	0	0	0	0	0	0	0	0	0	0	0	0	0	0	0	0	0	0	1	0	0	0	0	0	1	0	0	2	0	0	0	1	0	0	0	0	0	0	0
ASV1632	Proteobacteria	Alphaproteobacteria	Rhizobiales	Rhizobiaceae	Pseudaminobacter	0	0	0	0	0	0	0	0	0	0	0	0	0	0	0	0	0	0	0	0	0	1	0	0	0	0	0	0	1	2	0	0	0	0	0	0	0	0	0	0	0	0	0	0
ASV1633	Firmicutes	Bacilli	Bacillales	Bacillaceae	Bacillus	0	0	0	0	0	0	0	0	0	0	0	0	1	1	0	0	0	0	0	0	0	0	0	0	0	0	0	0	1	0	0	0	0	0	3	0	0	0	0	0	0	0	2	1
ASV1634	Gemmatimonadota	S0134_terrestrial_group	NA	NA	NA	0	0	0	0	2	0	0	0	0	0	0	0	0	0	0	0	3	0	0	0	2	0	0	1	0	0	0	0	0	0	0	0	0	0	0	2	0	0	0	3	0	0	0	0
ASV1635	Firmicutes	Negativicutes	Veillonellales-Selenomonadales	Veillonellaceae	Megasphaera	0	0	0	0	0	0	0	0	0	0	0	0	0	0	0	0	0	0	0	0	0	0	0	0	0	0	0	0	0	0	0	10	0	0	0	0	0	0	0	0	0	0	0	0
ASV1636	Chloroflexi	Anaerolineae	SBR1031	A4b	NA	0	0	0	0	0	0	0	0	0	0	0	0	0	3	0	0	4	0	0	0	2	2	0	0	0	0	0	0	0	0	0	0	0	2	0	0	0	0	0	0	0	0	0	0
ASV1637	Acidobacteriota	Vicinamibacteria	Vicinamibacterales	Vicinamibacteraceae	NA	0	0	0	1	0	0	0	0	0	1	0	0	0	0	0	0	0	0	0	0	0	0	0	0	0	0	1	1	0	0	0	0	0	0	0	0	0	0	0	0	0	0	0	0
ASV1638	Chloroflexi	OLB14	NA	NA	NA	1	0	0	0	0	0	0	0	0	0	0	0	0	0	0	0	0	0	0	0	0	0	0	0	0	0	0	0	0	0	0	0	0	0	0	1	2	0	0	0	0	0	0	0
ASV1639	Acidobacteriota	Thermoanaerobaculia	Thermoanaerobaculales	Thermoanaerobaculaceae	Subgroup_10	0	2	0	0	0	0	0	1	0	0	0	0	0	1	0	0	0	3	0	0	0	0	0	0	0	0	0	0	0	0	0	0	0	0	0	1	0	0	0	0	1	0	0	0
ASV1640	Elusimicrobiota	Lineage_IIb	NA	NA	NA	0	1	0	0	0	0	0	0	0	0	0	0	0	0	0	2	0	0	0	0	0	0	0	0	0	0	0	0	0	0	0	0	0	0	0	0	0	0	0	0	0	0	0	0
ASV1641	Planctomycetota	Planctomycetes	Pirellulales	Pirellulaceae	Pirellula	1	0	0	0	0	0	0	0	0	0	0	0	0	0	0	0	0	0	0	0	0	0	0	0	0	0	0	0	0	0	0	8	0	0	0	0	0	0	0	0	0	0	0	0
ASV1642	Proteobacteria	Alphaproteobacteria	Rhizobiales	NA	NA	0	0	1	0	0	0	0	1	0	0	0	0	0	0	0	0	0	0	0	0	0	1	0	0	0	0	1	0	0	1	0	0	0	0	0	0	0	0	0	1	0	0	1	0
ASV1643	Actinobacteriota	Thermoleophilia	Solirubrobacterales	67-14	NA	0	0	0	1	0	0	0	3	0	1	0	0	0	0	0	0	0	0	0	0	0	0	0	0	0	0	0	0	0	0	0	2	0	0	0	0	0	0	0	0	0	0	0	0
ASV1644	Proteobacteria	Alphaproteobacteria	Rhizobiales	Rhizobiaceae	Mesorhizobium	0	0	0	1	0	0	0	0	0	0	0	0	0	0	0	0	0	0	0	0	0	0	0	0	1	0	0	0	0	1	0	0	0	0	0	0	0	0	0	0	0	0	0	0
ASV1645	Acidobacteriota	Vicinamibacteria	Vicinamibacterales	NA	NA	1	0	0	0	0	0	0	0	0	0	0	0	0	0	0	1	0	0	0	0	0	0	0	1	0	0	1	0	0	0	0	0	0	0	0	1	0	0	2	0	0	0	0	0
ASV1646	Abditibacteriota	Abditibacteria	Abditibacteriales	Abditibacteriaceae	Abditibacterium	0	0	0	0	2	0	1	0	1	0	7	0	0	0	0	0	0	0	0	0	0	0	3	0	0	0	1	0	0	0	0	0	0	0	1	0	0	0	0	0	0	0	0	0
ASV1647	Proteobacteria	Gammaproteobacteria	Burkholderiales	TRA3-20	NA	0	0	0	0	1	0	0	0	0	0	0	0	0	0	0	1	0	0	0	0	0	1	0	0	0	0	0	0	0	0	0	0	0	0	0	0	1	0	0	0	0	0	0	0
ASV1648	Proteobacteria	Alphaproteobacteria	Sphingomonadales	Sphingomonadaceae	Sphingomonas	0	0	0	0	0	0	0	0	0	0	9	0	0	0	0	0	0	0	0	0	0	0	0	0	0	0	0	0	0	0	0	0	0	0	0	0	0	0	0	0	0	0	0	0
ASV1649	Actinobacteriota	Actinobacteria	Pseudonocardiales	Pseudonocardiaceae	Pseudonocardia	0	0	0	0	0	0	0	0	0	0	3	0	0	0	0	0	0	0	0	0	0	1	0	0	0	0	0	0	0	2	0	0	0	0	0	0	0	0	0	0	0	0	0	0
ASV1650	Proteobacteria	Alphaproteobacteria	Rhodobacterales	Rhodobacteraceae	Rubrimonas	0	0	0	0	0	0	0	0	0	0	0	0	0	0	0	0	0	0	0	0	0	0	0	0	0	0	0	0	0	0	0	10	0	0	0	0	0	0	0	0	0	0	0	0
ASV1651	Cyanobacteria	Cyanobacteriia	Chloroplast	NA	NA	0	0	0	0	0	0	0	2	0	0	0	0	0	0	8	0	1	0	0	0	0	0	0	0	0	0	0	0	0	0	0	0	0	0	0	0	1	0	0	0	0	0	0	0
ASV1652	Bacteroidota	Bacteroidia	Flavobacteriales	Flavobacteriaceae	Gelidibacter	0	0	0	0	0	0	0	0	0	0	0	0	0	0	0	0	0	0	0	0	0	0	0	0	0	0	0	0	0	0	0	8	0	0	0	0	0	0	0	0	0	0	0	0
ASV1653	Proteobacteria	Alphaproteobacteria	Reyranellales	Reyranellaceae	NA	0	0	0	0	0	0	3	0	0	0	0	0	0	0	0	0	3	0	0	0	0	1	0	0	0	0	0	1	0	0	0	0	0	0	0	0	0	0	0	0	0	2	0	1
ASV1654	Actinobacteriota	Acidimicrobiia	Microtrichales	NA	NA	0	0	0	0	0	0	0	0	0	1	0	0	0	0	0	0	0	0	0	0	0	1	0	0	1	0	0	0	0	2	0	2	2	0	0	0	0	0	0	0	0	0	0	0
ASV1655	Proteobacteria	Gammaproteobacteria	Xanthomonadales	Rhodanobacteraceae	Tahibacter	1	0	2	0	1	0	0	0	0	0	0	0	0	0	0	0	0	3	0	0	2	0	0	1	0	0	0	3	0	0	0	0	0	0	0	0	0	0	0	0	2	0	0	0
ASV1656	Planctomycetota	Planctomycetes	Gemmatales	Gemmataceae	NA	0	0	0	0	0	0	0	0	0	0	0	0	0	0	0	0	0	1	0	0	0	0	0	0	0	0	0	0	0	0	0	0	0	0	0	0	0	0	0	0	0	0	0	0
ASV1657	Planctomycetota	Planctomycetes	Isosphaerales	Isosphaeraceae	NA	0	0	0	0	0	0	0	0	0	0	0	0	0	0	0	0	0	0	0	0	0	0	0	0	0	0	1	0	0	2	0	0	0	0	0	0	0	0	0	0	0	0	1	0
ASV1658	Acidobacteriota	Blastocatellia	Blastocatellales	Blastocatellaceae	NA	0	0	0	0	0	0	2	0	0	0	0	0	0	0	0	0	2	0	0	0	0	0	0	0	0	0	2	0	0	0	0	0	0	0	0	0	0	0	0	0	0	0	0	0
ASV1659	Proteobacteria	Alphaproteobacteria	Sphingomonadales	Sphingomonadaceae	Ellin6055	0	0	0	0	0	0	0	0	0	0	0	0	0	0	0	0	0	0	0	0	0	0	0	0	0	0	0	0	0	1	0	0	2	0	3	2	0	0	0	1	0	0	0	0
ASV1660	Acidobacteriota	Vicinamibacteria	Vicinamibacterales	Vicinamibacteraceae	NA	0	0	0	0	0	0	2	0	0	0	0	0	0	0	0	0	0	0	0	0	0	0	0	0	0	0	0	0	0	0	0	0	0	0	0	0	0	0	0	0	0	0	1	0
ASV1661	Sumerlaeota	Sumerlaeia	Sumerlaeales	Sumerlaeaceae	Sumerlaea	0	0	0	0	0	0	0	0	0	0	0	0	0	0	0	0	0	0	0	0	0	0	0	0	0	0	0	0	0	0	0	10	0	0	0	0	0	0	0	0	0	0	0	0
ASV1662	Firmicutes	Symbiobacteriia	Symbiobacteriales	Symbiobacteraceae	Symbiobacterium	0	0	0	0	0	0	0	0	0	2	0	0	0	0	0	0	0	0	0	0	0	1	4	0	0	0	0	0	0	0	0	0	0	0	0	0	1	0	0	0	0	0	1	0
ASV1663	Proteobacteria	Gammaproteobacteria	Burkholderiales	Hydrogenophilaceae	Thiobacillus	2	0	0	0	0	0	0	0	0	0	0	0	0	0	0	0	0	2	0	0	2	0	0	0	0	0	0	0	0	0	0	0	0	0	0	0	0	0	0	0	0	0	0	0
ASV1664	Gemmatimonadota	S0134_terrestrial_group	NA	NA	NA	0	0	0	0	0	0	0	0	0	1	0	0	0	0	0	0	0	0	0	0	0	1	0	0	0	0	0	0	0	3	0	0	0	0	0	0	0	0	0	0	0	0	2	1
ASV1665	Abditibacteriota	Abditibacteria	Abditibacteriales	Abditibacteriaceae	Abditibacterium	0	0	0	0	0	0	0	0	0	0	0	0	0	1	0	0	0	0	0	0	0	1	0	0	0	0	0	0	0	0	0	6	0	0	0	0	0	0	0	0	0	0	0	0
ASV1666	Chloroflexi	Anaerolineae	Caldilineales	Caldilineaceae	NA	0	3	0	1	0	0	0	0	0	0	0	0	0	0	0	0	0	0	0	0	0	4	0	0	0	0	0	0	0	0	0	0	0	0	0	0	0	0	0	0	0	0	0	0
ASV1667	Gemmatimonadota	S0134_terrestrial_group	NA	NA	NA	0	0	0	0	0	0	0	0	0	0	0	0	1	0	0	0	0	0	0	0	0	1	0	0	0	0	0	0	0	1	0	3	0	0	0	0	0	0	0	0	0	0	1	0
ASV1668	Proteobacteria	Gammaproteobacteria	Pseudomonadales	Pseudomonadaceae	Pseudomonas	0	0	0	0	0	0	0	0	0	0	1	0	2	0	0	3	0	0	0	0	1	0	0	0	0	0	0	3	0	0	0	0	0	0	0	0	0	0	2	0	3	0	0	0
ASV1669	Chloroflexi	JG30-KF-CM66	NA	NA	NA	0	0	0	0	0	0	0	0	0	0	0	0	0	0	0	0	0	2	0	0	0	0	0	0	0	0	0	1	0	0	0	0	0	0	0	0	0	0	0	0	0	0	0	0
ASV1670	Proteobacteria	Gammaproteobacteria	PLTA13	NA	NA	0	0	0	0	0	0	2	0	1	0	0	0	0	1	0	0	0	0	0	0	0	0	0	0	0	0	2	0	0	0	0	0	0	0	0	0	0	0	0	0	0	0	0	0
ASV1671	Proteobacteria	Alphaproteobacteria	NA	NA	NA	0	0	0	0	0	0	0	0	0	0	0	0	0	0	0	0	0	0	0	0	0	4	0	0	0	0	0	0	1	3	0	0	0	0	0	0	0	0	0	0	0	0	0	0
ASV1672	Proteobacteria	Gammaproteobacteria	Xanthomonadales	Xanthomonadaceae	Luteimonas	0	0	0	1	0	0	0	0	0	0	0	0	0	0	0	0	0	0	0	0	0	0	0	0	0	0	0	0	0	0	0	0	0	0	0	0	0	0	0	0	0	0	0	0
ASV1673	Proteobacteria	Alphaproteobacteria	Rhizobiales	Rhizobiaceae	Mesorhizobium	0	0	0	2	0	0	0	0	0	0	0	0	0	0	0	0	0	0	0	0	0	0	0	0	0	0	0	0	0	0	0	0	0	0	0	0	0	0	0	0	0	0	0	0
ASV1674	Chloroflexi	Anaerolineae	Anaerolineales	Anaerolineaceae	UTCFX1	2	1	0	0	0	0	0	0	0	0	0	0	0	0	0	5	0	0	0	0	0	0	0	2	0	0	0	0	0	0	0	0	0	0	0	0	0	0	0	0	0	0	0	0
ASV1675	Firmicutes	Clostridia	Peptostreptococcales-Tissierellales	Peptostreptococcaceae	Paraclostridium	0	0	0	0	0	0	0	39	0	0	0	0	0	0	0	0	0	0	0	0	0	0	0	0	0	0	0	0	0	0	0	0	0	0	0	0	0	0	0	0	0	0	0	0
ASV1676	Actinobacteriota	Actinobacteria	Micrococcales	Microbacteriaceae	Microbacterium	0	1	0	0	0	0	0	0	0	0	1	0	0	3	0	0	0	0	0	0	0	0	0	0	0	0	0	0	0	0	0	2	0	0	0	0	0	0	0	0	0	0	0	0
ASV1677	Proteobacteria	Gammaproteobacteria	Xanthomonadales	NA	NA	0	0	0	0	0	0	0	0	0	0	0	0	0	0	0	0	0	0	0	0	0	2	0	0	0	0	0	0	0	0	0	0	0	0	0	0	0	0	0	0	0	0	0	0
ASV1678	Planctomycetota	Planctomycetes	Isosphaerales	Isosphaeraceae	NA	0	0	0	0	0	0	0	0	2	0	0	0	0	1	0	0	0	0	0	0	0	0	0	0	0	0	0	0	0	0	0	0	0	0	0	0	2	0	0	0	0	0	0	0
ASV1679	Chloroflexi	KD4-96	NA	NA	NA	0	0	0	0	0	0	3	5	1	0	0	0	0	2	0	0	0	0	0	0	0	0	0	0	0	0	2	0	0	0	0	0	0	0	0	1	3	0	0	0	0	0	2	0
ASV1680	Armatimonadota	NA	NA	NA	NA	0	0	0	0	0	0	0	0	2	0	0	0	0	0	0	0	0	0	0	0	0	3	0	0	0	0	0	0	0	1	0	0	0	0	1	0	0	0	0	0	0	0	0	5
ASV1681	Proteobacteria	Alphaproteobacteria	Caulobacterales	Hyphomonadaceae	SWB02	0	0	2	0	0	0	0	0	0	0	0	0	0	0	0	0	2	3	0	0	0	0	0	0	0	0	0	0	0	0	0	0	0	0	0	0	1	0	1	3	0	0	0	0
ASV1682	Acidobacteriota	Blastocatellia	Pyrinomonadales	Pyrinomonadaceae	RB41	1	0	0	0	0	0	0	0	0	1	0	0	0	1	0	0	0	0	0	0	0	1	0	0	0	0	1	0	0	0	0	0	0	0	0	0	0	0	0	0	0	0	4	0
ASV1683	Gemmatimonadota	Gemmatimonadetes	Gemmatimonadales	Gemmatimonadaceae	Gemmatimonas	0	0	0	1	0	0	0	0	0	0	0	0	0	0	0	0	0	0	0	0	0	2	0	0	0	0	0	0	6	1	0	0	0	0	0	0	0	0	0	0	0	0	0	0
ASV1684	Firmicutes	Bacilli	Lactobacillales	Carnobacteriaceae	Granulicatella	0	0	0	0	0	0	0	0	0	0	0	0	0	0	67	0	0	0	0	0	0	0	0	0	0	0	0	0	0	0	0	0	0	0	0	0	0	0	0	0	0	0	0	0
ASV1685	Planctomycetota	Planctomycetes	Gemmatales	Gemmataceae	NA	0	0	0	0	0	0	0	1	1	0	1	0	0	0	0	0	0	0	0	0	4	0	0	1	0	0	1	0	0	0	0	0	0	1	0	0	1	0	0	0	0	0	1	1
ASV1686	Myxococcota	Polyangia	Haliangiales	Haliangiaceae	Haliangium	0	1	0	0	0	0	0	0	0	0	0	0	0	0	0	0	0	0	0	0	0	0	4	0	0	0	0	0	0	0	0	0	0	0	0	1	2	0	0	0	0	0	0	0
ASV1687	Bacteroidota	Bacteroidia	Chitinophagales	NA	NA	0	0	0	0	1	0	0	0	0	0	2	0	0	0	0	0	0	0	0	0	0	0	0	0	0	0	1	0	0	0	0	0	0	2	0	0	0	0	0	0	0	0	0	0
ASV1688	Actinobacteriota	Actinobacteria	Micrococcales	Intrasporangiaceae	Ornithinimicrobium	0	0	0	1	0	0	2	0	0	0	0	0	0	0	0	0	0	0	0	0	0	2	0	0	0	0	0	0	0	1	0	7	0	0	0	0	0	0	0	0	0	0	0	0
ASV1689	Chloroflexi	Anaerolineae	SBR1031	A4b	NA	0	0	0	0	0	0	0	0	0	0	0	3	0	1	0	0	0	0	0	0	0	2	0	0	0	0	0	0	0	0	0	0	0	0	0	0	0	0	0	0	0	0	0	0
ASV1690	Myxococcota	Polyangia	Polyangiales	BIrii41	NA	0	0	0	0	0	0	0	0	0	0	0	0	0	0	0	2	0	0	0	0	0	0	0	0	0	0	0	0	0	0	0	0	0	0	0	0	0	0	0	0	0	0	0	0
ASV1691	Proteobacteria	Alphaproteobacteria	Rhodobacterales	Rhodobacteraceae	Amaricoccus	0	0	0	0	0	0	0	0	0	0	0	0	0	0	0	0	0	0	0	0	0	0	0	0	0	0	0	0	0	0	0	12	0	0	0	0	0	0	0	0	0	0	0	0
ASV1692	Chloroflexi	JG30-KF-CM66	NA	NA	NA	0	0	0	0	0	0	0	0	0	0	0	0	0	0	0	0	0	0	0	0	0	0	0	0	0	0	0	0	0	0	0	5	0	0	0	0	0	0	0	0	0	0	0	0
ASV1693	Proteobacteria	Alphaproteobacteria	Sphingomonadales	Sphingomonadaceae	Sphingomonas	0	1	1	0	0	0	1	0	0	0	0	0	0	0	0	0	0	0	0	0	0	0	0	0	0	0	0	0	0	4	0	0	1	0	2	4	0	0	0	1	0	0	0	0
ASV1694	Proteobacteria	Gammaproteobacteria	Pseudomonadales	Pseudomonadaceae	Pseudomonas	0	0	0	0	0	0	0	0	0	0	0	0	0	0	0	0	0	0	0	0	0	0	0	0	0	0	0	0	0	0	0	2	0	0	0	0	0	0	0	0	0	0	0	0
ASV1695	Gemmatimonadota	Gemmatimonadetes	Gemmatimonadales	Gemmatimonadaceae	NA	0	0	0	0	0	0	0	0	0	0	1	0	0	0	0	0	0	0	0	0	0	0	0	0	1	0	0	0	1	2	0	0	0	0	0	0	0	0	0	0	0	0	0	0
ASV1696	Planctomycetota	Planctomycetes	Pirellulales	Pirellulaceae	Pirellula	1	0	0	0	0	0	0	0	2	0	0	0	0	0	0	0	0	0	0	0	0	0	0	0	0	0	0	0	0	0	0	0	0	0	0	0	0	0	0	0	0	0	0	0
ASV1697	Gemmatimonadota	Longimicrobia	Longimicrobiales	Longimicrobiaceae	YC-ZSS-LKJ147	0	0	0	0	0	0	0	0	0	0	2	0	0	5	0	0	0	0	0	0	0	0	0	0	0	0	0	0	0	0	0	0	1	0	0	0	0	0	0	0	0	0	0	0
ASV1698	Myxococcota	Polyangia	Haliangiales	Haliangiaceae	Haliangium	0	0	0	0	0	0	0	0	0	0	0	0	0	0	0	2	7	0	0	0	1	0	1	0	0	0	0	1	0	0	0	0	0	0	0	0	0	0	0	0	0	0	0	0
ASV1699	Chloroflexi	Anaerolineae	SBR1031	A4b	NA	3	0	1	0	0	0	0	0	0	0	0	0	0	0	0	0	0	0	0	0	0	0	0	0	0	0	0	0	0	0	0	0	0	0	0	1	0	0	0	3	0	0	0	0
ASV1700	Actinobacteriota	Actinobacteria	Micromonosporales	Micromonosporaceae	Phytohabitans	0	0	0	0	0	0	2	0	0	0	0	0	0	0	0	0	0	5	0	0	6	0	0	0	0	0	0	0	0	0	0	0	0	0	0	0	0	0	0	0	0	0	0	0
ASV1701	Actinobacteriota	Actinobacteria	Streptomycetales	Streptomycetaceae	Streptomyces	0	0	0	1	0	0	0	0	0	0	0	0	0	0	0	0	0	0	0	0	0	0	0	0	0	0	0	0	0	0	0	0	0	0	0	0	2	0	0	0	0	0	0	0
ASV1702	Proteobacteria	Alphaproteobacteria	Rhizobiales	Xanthobacteraceae	NA	0	0	0	0	0	0	0	0	0	0	0	0	0	0	24	0	0	0	0	0	0	0	0	0	0	0	0	0	0	0	0	0	0	0	0	0	0	0	0	0	0	0	0	0
ASV1703	Planctomycetota	Phycisphaerae	Tepidisphaerales	WD2101_soil_group	NA	0	0	0	0	0	0	0	0	3	1	5	0	0	1	0	0	1	0	0	0	0	0	0	0	0	0	0	0	0	0	0	0	0	0	0	0	0	0	0	0	0	0	0	0
ASV1704	Verrucomicrobiota	Verrucomicrobiae	Pedosphaerales	Pedosphaeraceae	NA	3	0	0	0	0	0	0	0	0	0	0	0	0	0	0	0	0	0	0	0	0	0	0	1	0	0	0	0	0	0	0	0	0	0	0	0	0	0	0	0	0	0	0	0
ASV1705	Cyanobacteria	Sericytochromatia	NA	NA	NA	0	0	0	0	0	0	0	0	0	0	0	0	0	0	0	0	0	0	0	8	0	0	9	0	6	0	0	1	0	0	0	0	0	0	0	0	0	0	0	0	0	2	0	1
ASV1706	Armatimonadota	NA	NA	NA	NA	0	0	0	0	0	0	0	0	0	0	0	0	0	0	0	0	0	0	0	0	0	0	0	0	14	0	0	0	0	0	0	0	0	0	0	0	0	0	0	0	0	0	5	3
ASV1707	Myxococcota	Myxococcia	Myxococcales	Myxococcaceae	NA	0	0	0	0	0	0	1	0	1	0	0	0	3	0	0	1	0	0	0	0	0	0	0	0	1	0	1	0	0	0	0	0	0	0	0	0	0	0	0	0	5	0	0	0
ASV1708	Acidobacteriota	Vicinamibacteria	Vicinamibacterales	NA	NA	0	0	0	0	0	0	0	0	3	0	0	0	0	0	0	0	0	0	0	0	0	0	0	0	0	0	1	0	0	0	0	3	0	0	0	0	0	0	0	0	0	0	0	0
ASV1709	Actinobacteriota	Thermoleophilia	Gaiellales	NA	NA	0	0	0	0	0	0	0	0	0	0	0	0	0	0	0	0	0	0	0	0	0	0	0	0	0	0	0	0	0	0	0	0	0	0	0	0	5	0	0	0	0	0	0	0
ASV1710	Bdellovibrionota	Bdellovibrionia	Bdellovibrionales	Bdellovibrionaceae	OM27_clade	0	0	0	1	0	0	0	0	1	0	0	0	0	0	0	0	0	0	0	0	1	0	0	0	0	0	1	1	0	0	0	0	0	0	0	0	0	0	0	0	0	0	0	0
ASV1711	Fibrobacterota	Fibrobacteria	Fibrobacterales	Fibrobacteraceae	possible_genus_04	0	0	0	0	0	0	0	0	0	0	0	3	0	0	0	1	0	0	0	0	0	0	0	0	0	0	0	0	0	0	0	0	0	0	0	0	0	0	0	0	0	1	4	3
ASV1712	Chloroflexi	OLB14	NA	NA	NA	0	0	0	0	2	3	1	0	1	0	0	0	0	0	0	0	0	0	0	0	0	2	0	0	3	0	1	0	0	1	0	0	1	0	0	0	0	0	0	0	0	0	0	0
ASV1713	Proteobacteria	Gammaproteobacteria	Xanthomonadales	Xanthomonadaceae	Luteimonas	0	0	0	0	0	0	0	0	0	0	0	0	0	0	0	0	0	0	0	0	0	0	0	0	0	0	0	0	0	0	0	0	0	0	0	0	0	0	0	0	0	0	0	0
ASV1714	Proteobacteria	Gammaproteobacteria	Burkholderiales	Comamonadaceae	Rhizobacter	0	1	0	0	0	0	0	0	0	0	0	0	0	0	0	2	0	0	0	0	0	0	0	2	0	0	0	0	0	0	0	0	0	0	0	0	0	0	0	3	0	0	0	0
ASV1715	Planctomycetota	Planctomycetes	Gemmatales	Gemmataceae	Gemmata	1	0	0	0	0	0	1	0	0	0	0	0	3	2	0	1	0	0	0	0	0	0	0	0	0	0	1	1	0	1	0	0	0	0	0	0	0	0	0	0	0	0	0	0
ASV1716	RCP2-54	NA	NA	NA	NA	0	0	0	0	0	0	0	0	0	0	0	0	0	0	0	0	0	0	0	0	0	0	0	0	0	0	1	0	0	1	0	0	0	0	0	0	0	0	0	0	0	2	1	0
ASV1717	Proteobacteria	Alphaproteobacteria	Acetobacterales	Acetobacteraceae	Roseomonas	0	0	0	0	0	0	0	0	0	0	0	0	0	1	0	1	0	1	0	0	0	1	0	0	0	0	0	1	0	0	0	0	0	0	0	0	0	0	0	0	0	0	0	0
ASV1718	Proteobacteria	Gammaproteobacteria	Xanthomonadales	Xanthomonadaceae	Luteimonas	0	0	0	0	0	0	0	2	0	0	0	0	0	0	0	0	1	0	0	0	0	2	0	0	0	0	2	0	0	1	0	0	0	0	0	0	0	0	0	0	0	0	0	0
ASV1719	Planctomycetota	Planctomycetes	Gemmatales	Gemmataceae	NA	0	0	0	0	0	0	0	0	0	0	0	0	0	0	0	0	0	0	0	0	0	0	0	0	0	0	0	0	0	0	0	1	0	0	0	0	0	0	0	0	0	0	3	0
ASV1720	Bacteroidota	Bacteroidia	Cytophagales	Microscillaceae	NA	0	0	0	1	0	0	0	0	0	0	0	0	0	0	0	0	0	0	0	0	0	0	0	0	1	0	0	0	0	2	0	0	0	0	0	0	0	0	0	0	0	0	0	1
ASV1721	Cyanobacteria	Sericytochromatia	NA	NA	NA	0	0	0	0	0	0	0	0	0	0	0	0	0	0	0	0	0	0	0	0	0	2	0	1	0	0	1	0	0	1	0	0	0	0	0	0	0	0	0	0	0	0	2	2
ASV1722	Firmicutes	Negativicutes	Veillonellales-Selenomonadales	Sporomusaceae	Anaerosporomusa	2	0	0	0	1	0	0	0	0	0	0	0	0	0	0	0	0	0	0	0	0	0	0	0	0	0	0	0	0	0	0	0	0	0	0	1	0	0	0	0	0	0	0	0
ASV1723	Firmicutes	Clostridia	Clostridiales	Clostridiaceae	Clostridium_sensu_stricto_1	0	0	0	0	0	0	0	0	1	0	1	0	3	0	0	0	0	0	0	0	0	0	0	0	0	0	0	0	3	0	0	0	0	0	0	0	2	0	0	0	0	0	3	0
ASV1724	Actinobacteriota	Acidimicrobiia	Microtrichales	Ilumatobacteraceae	NA	1	0	0	0	0	0	3	0	0	0	0	0	1	0	0	0	1	1	0	0	4	0	0	0	0	0	2	0	0	0	0	0	0	0	0	0	0	0	0	0	0	0	0	0
ASV1725	Firmicutes	Limnochordia	Limnochordales	Limnochordaceae	Limnochorda	0	0	0	0	0	0	0	0	0	0	0	0	0	0	0	0	4	0	0	0	0	0	0	0	1	0	0	0	0	0	0	0	0	0	1	0	1	0	0	0	0	1	0	2
ASV1726	Firmicutes	Bacilli	Bacillales	Bacillaceae	Bacillus	0	0	0	0	11	0	0	0	0	0	1	0	0	0	0	0	0	0	0	0	0	1	0	0	0	0	0	0	0	0	0	0	0	0	0	0	0	0	0	1	0	0	0	0
ASV1727	Planctomycetota	Planctomycetes	Pirellulales	Pirellulaceae	Pirellula	0	0	0	1	0	0	0	0	0	0	0	0	0	0	0	0	0	0	0	0	0	0	0	0	0	0	0	0	2	0	0	0	0	0	0	0	0	0	0	0	0	0	0	0
ASV1728	Proteobacteria	Gammaproteobacteria	Gammaproteobacteria_Incertae_Sedis	Unknown_Family	Acidibacter	0	0	0	0	0	0	0	0	1	0	0	0	0	0	0	0	0	0	0	0	2	0	0	0	0	0	2	0	0	0	0	0	0	0	0	0	0	0	0	0	0	0	1	0
ASV1729	Acidobacteriota	Vicinamibacteria	Vicinamibacterales	Vicinamibacteraceae	NA	0	0	0	0	0	0	2	0	0	0	0	0	0	0	0	2	0	0	0	0	0	0	0	1	0	0	0	1	0	0	0	0	0	0	0	0	0	0	0	1	0	0	0	2
ASV1730	Gemmatimonadota	Gemmatimonadetes	Gemmatimonadales	Gemmatimonadaceae	NA	0	0	0	0	0	0	0	0	0	0	1	0	0	0	0	0	0	1	0	0	0	0	1	0	0	0	0	0	0	1	5	0	0	0	0	0	0	0	0	0	0	0	0	1
ASV1731	Chloroflexi	Anaerolineae	SBR1031	A4b	NA	2	0	0	0	0	0	0	0	0	0	0	0	0	0	0	4	0	0	0	0	0	0	0	3	0	0	0	0	0	0	0	0	0	0	0	0	0	0	0	0	0	0	0	0
ASV1732	Proteobacteria	Alphaproteobacteria	Rhodobacterales	Rhodobacteraceae	Paracoccus	0	0	0	0	0	0	0	0	0	0	0	0	0	0	62	0	0	0	0	0	0	0	0	0	0	0	0	0	0	0	0	0	0	0	0	0	0	0	0	0	0	0	0	0
ASV1733	Planctomycetota	Phycisphaerae	Tepidisphaerales	WD2101_soil_group	NA	0	0	0	0	0	0	0	0	3	0	1	0	0	1	0	0	0	0	0	0	0	2	0	2	0	0	1	0	0	0	0	0	0	0	0	0	0	0	0	0	0	0	0	0
ASV1734	Proteobacteria	Gammaproteobacteria	Legionellales	Legionellaceae	Legionella	1	0	1	0	1	0	0	0	0	0	0	0	1	0	0	0	0	0	0	0	0	0	0	0	0	0	0	0	7	0	0	0	0	0	0	0	0	0	0	0	0	0	0	0
ASV1735	Proteobacteria	Alphaproteobacteria	Acetobacterales	Acetobacteraceae	Craurococcus-Caldovatus	0	0	0	0	0	0	1	0	0	0	1	0	2	1	0	0	0	0	0	0	0	0	0	0	0	0	0	0	0	0	0	0	1	0	0	0	0	0	0	0	0	2	0	0
ASV1736	Nitrospirota	Nitrospiria	Nitrospirales	Nitrospiraceae	Nitrospira	1	0	0	0	0	0	0	0	0	0	0	0	0	0	0	2	0	0	0	0	5	1	0	0	0	0	0	0	0	0	0	0	0	0	0	0	0	0	0	2	0	0	1	3
ASV1737	Firmicutes	Bacilli	Bacillales	Bacillaceae	Halobacillus	0	0	0	1	0	0	0	0	0	0	0	0	0	1	0	0	0	0	0	0	0	0	0	0	0	0	0	0	0	0	0	0	0	0	0	0	0	0	0	0	0	0	0	0
ASV1738	Acidobacteriota	Blastocatellia	Blastocatellales	Blastocatellaceae	Stenotrophobacter	0	0	0	0	0	0	0	0	0	0	0	0	0	0	0	0	0	0	0	0	0	0	0	0	0	0	0	0	0	0	0	1	0	0	0	0	0	0	0	0	0	0	0	0
ASV1739	Chloroflexi	Anaerolineae	SBR1031	A4b	NA	1	0	0	0	0	0	2	0	0	0	0	0	0	0	0	0	0	0	0	0	0	1	0	0	0	0	0	0	0	0	0	0	0	0	1	0	0	0	0	1	0	0	1	3
ASV1740	Actinobacteriota	Thermoleophilia	Gaiellales	Gaiellaceae	Gaiella	1	0	1	0	3	0	0	0	0	0	0	0	0	0	0	0	0	0	0	0	0	0	0	0	0	0	0	0	2	0	0	0	0	0	1	0	0	0	0	0	0	0	0	0
ASV1741	Proteobacteria	Alphaproteobacteria	Elsterales	NA	NA	1	0	0	0	0	0	0	0	1	0	0	0	0	0	0	0	0	0	0	0	0	0	0	1	1	0	1	0	0	0	0	0	0	0	0	1	0	0	4	0	0	0	1	0
ASV1742	Proteobacteria	Alphaproteobacteria	Rhodobacterales	Rhodobacteraceae	Paracoccus	0	0	0	1	4	0	0	0	0	0	0	0	0	0	0	0	0	0	0	0	0	5	0	0	0	0	0	0	0	0	0	0	1	0	0	2	0	0	0	0	0	0	0	0
ASV1743	Acidobacteriota	Blastocatellia	Pyrinomonadales	Pyrinomonadaceae	RB41	0	0	2	0	0	0	0	0	0	0	0	0	0	0	0	1	0	0	0	0	0	1	0	0	0	0	2	0	0	0	0	0	0	0	0	0	0	0	0	0	0	0	0	0
ASV1744	Planctomycetota	Planctomycetes	Pirellulales	Pirellulaceae	NA	0	0	0	2	1	0	0	0	0	0	0	0	0	0	0	0	0	0	0	0	0	0	0	0	0	0	0	0	0	0	0	0	0	0	0	0	0	0	1	0	0	0	0	0
ASV1745	Actinobacteriota	Actinobacteria	Frankiales	Geodermatophilaceae	Geodermatophilus	0	0	0	0	0	0	0	0	0	0	8	0	0	0	0	0	0	0	0	0	0	0	0	0	0	0	0	0	0	0	0	0	0	0	0	0	0	0	0	0	0	0	0	0
ASV1746	Proteobacteria	Gammaproteobacteria	Acidithiobacillales	Acidithiobacillaceae	TX1A-55	0	0	0	0	0	0	0	0	0	0	0	0	0	0	0	0	0	0	0	0	0	0	0	0	0	0	0	0	0	0	0	15	0	0	0	0	0	0	0	0	0	0	0	0
ASV1747	NA	NA	NA	NA	NA	0	0	0	0	0	0	0	0	0	0	0	0	0	0	0	3	4	2	0	0	0	0	4	2	0	0	0	0	0	0	0	0	0	0	0	0	0	0	0	0	0	0	0	0
ASV1748	Planctomycetota	Planctomycetes	Gemmatales	Gemmataceae	Fimbriiglobus	0	0	0	0	0	0	0	0	2	2	0	0	0	0	0	0	0	0	0	0	0	0	0	0	0	0	0	0	0	0	0	0	0	0	1	0	0	0	0	0	0	0	0	0
ASV1749	Acidobacteriota	Vicinamibacteria	Vicinamibacterales	Vicinamibacteraceae	NA	0	0	0	0	0	0	0	0	1	0	0	0	0	0	0	0	0	0	0	0	0	3	0	0	1	0	1	0	0	0	0	0	0	0	0	0	0	0	0	0	0	0	0	0
ASV1750	Chloroflexi	OLB14	NA	NA	NA	0	0	0	0	0	0	0	0	0	0	0	0	0	0	0	0	0	0	0	0	0	0	0	0	0	0	0	0	0	1	0	0	1	0	0	1	1	0	0	0	0	0	0	0
ASV1751	Proteobacteria	Gammaproteobacteria	Steroidobacterales	Steroidobacteraceae	Steroidobacter	1	0	2	0	0	0	1	0	0	1	0	0	2	0	0	0	0	0	0	0	0	0	0	0	0	0	0	0	0	0	0	0	0	0	1	0	0	0	0	0	3	0	1	0
ASV1752	Actinobacteriota	Actinobacteria	Propionibacteriales	Propionibacteriaceae	Propionicicella	2	0	0	0	0	0	0	0	0	0	0	0	0	0	0	0	0	0	0	0	5	1	4	0	0	0	0	0	0	0	0	0	0	0	0	0	0	0	0	0	0	0	0	0
ASV1753	Proteobacteria	Alphaproteobacteria	Caulobacterales	Caulobacteraceae	Brevundimonas	0	0	0	0	0	0	0	0	0	0	0	0	0	0	0	1	0	0	0	0	0	0	0	2	0	0	0	1	0	0	0	0	0	0	0	0	0	0	0	0	0	0	0	0
ASV1754	Planctomycetota	Planctomycetes	Gemmatales	Gemmataceae	Gemmata	0	0	0	0	0	0	0	0	1	0	0	0	0	0	0	1	0	0	0	0	0	0	0	1	0	0	0	0	6	2	0	0	0	0	0	0	0	0	0	0	0	0	0	2
ASV1755	Planctomycetota	Phycisphaerae	Tepidisphaerales	WD2101_soil_group	NA	0	0	0	0	0	0	0	0	5	0	0	0	0	0	0	0	0	0	0	0	0	0	0	0	0	0	0	0	0	1	0	0	0	0	0	0	0	0	0	0	0	0	0	0
ASV1756	Proteobacteria	Alphaproteobacteria	NA	NA	NA	0	0	2	0	0	0	0	0	1	0	0	0	0	0	0	0	0	0	0	0	0	0	0	0	0	0	0	0	0	0	0	0	0	0	0	0	2	0	1	1	0	4	0	0
ASV1757	Firmicutes	Bacilli	Thermoactinomycetales	Thermoactinomycetaceae	Planifilum	1	0	1	0	0	0	0	0	1	1	0	0	0	0	0	0	0	0	0	0	0	0	0	0	0	0	0	0	0	0	6	0	0	0	0	0	0	0	0	0	0	0	1	1
ASV1758	Planctomycetota	Phycisphaerae	Tepidisphaerales	WD2101_soil_group	NA	0	0	1	0	0	0	0	0	0	0	0	0	0	0	0	0	0	0	0	0	0	1	0	0	0	0	0	0	0	1	0	0	0	0	1	0	0	0	0	0	0	0	2	1
ASV1759	Proteobacteria	Alphaproteobacteria	Rhizobiales	Devosiaceae	Devosia	0	0	0	0	0	0	1	5	0	0	0	0	0	0	0	0	0	0	0	0	2	0	0	0	0	0	2	0	0	0	0	0	0	0	0	2	0	0	0	0	0	0	0	0
ASV1760	Myxococcota	Myxococcia	Myxococcales	Anaeromyxobacteraceae	Anaeromyxobacter	0	0	0	0	0	0	0	7	0	2	0	0	0	0	0	0	0	0	0	0	1	0	0	0	0	0	0	0	0	0	0	0	2	0	0	0	0	0	7	0	0	0	0	1
ASV1761	Crenarchaeota	Nitrososphaeria	Nitrososphaerales	Nitrososphaeraceae	NA	0	0	0	0	0	0	0	1	1	2	1	0	0	0	0	0	0	0	0	0	0	0	0	0	0	0	2	0	0	0	0	0	1	0	0	0	0	0	0	0	0	0	0	0
ASV1762	Planctomycetota	Planctomycetes	Pirellulales	Pirellulaceae	Pirellula	2	0	0	0	0	0	0	0	0	0	0	0	0	0	0	1	0	0	0	0	0	0	0	0	0	0	0	0	0	0	0	0	0	0	0	3	0	0	0	1	0	0	1	0
ASV1763	Actinobacteriota	Actinobacteria	Euzebyales	Euzebyaceae	Euzebya	0	0	0	0	0	0	0	0	0	0	0	0	0	3	0	0	0	0	0	0	0	0	0	0	0	0	0	0	0	1	0	0	0	0	0	0	0	0	0	0	0	0	0	0
ASV1764	Proteobacteria	Alphaproteobacteria	Azospirillales	Azospirillaceae	Desertibacter	0	0	0	0	13	0	0	0	0	0	0	0	0	0	0	0	0	0	0	0	0	0	0	0	0	0	0	0	0	0	0	0	0	0	0	1	0	0	1	1	0	0	0	0
ASV1765	Proteobacteria	Gammaproteobacteria	Steroidobacterales	Steroidobacteraceae	Steroidobacter	0	0	0	0	0	0	0	0	0	0	0	0	0	1	0	0	0	0	0	0	0	1	0	0	0	0	0	0	0	0	0	3	0	0	0	0	0	0	0	0	0	0	0	0
ASV1766	Verrucomicrobiota	Verrucomicrobiae	Chthoniobacterales	Chthoniobacteraceae	Chthoniobacter	0	0	0	0	0	0	1	0	1	0	0	0	0	0	0	1	0	0	0	0	0	0	0	0	0	0	3	0	0	0	0	0	0	0	0	0	0	0	0	0	0	0	1	0
ASV1767	Planctomycetota	Planctomycetes	Gemmatales	Gemmataceae	Gemmata	1	0	0	0	0	0	0	0	0	0	0	0	0	0	0	0	0	0	0	0	2	0	0	0	0	0	0	0	0	0	0	0	0	0	1	0	0	0	0	1	0	0	0	0
ASV1768	Actinobacteriota	Actinobacteria	Micrococcales	Promicromonosporaceae	Cellulosimicrobium	0	0	0	0	0	0	0	0	0	0	0	0	1	1	0	0	0	0	0	0	0	1	0	0	0	0	1	0	0	1	0	0	0	0	0	0	0	0	0	0	0	0	0	0
ASV1769	Actinobacteriota	Actinobacteria	Propionibacteriales	Nocardioidaceae	Nocardioides	0	0	0	0	0	0	1	0	1	0	1	0	0	2	0	0	0	0	0	0	0	0	0	0	0	0	1	0	0	1	0	0	0	0	0	0	0	0	0	0	0	0	0	0
ASV1770	Proteobacteria	Alphaproteobacteria	Rhizobiales	Labraceae	Labrys	1	0	3	0	0	0	0	0	0	0	1	0	0	0	0	0	0	4	0	0	0	0	0	0	0	0	0	0	0	0	0	0	0	0	1	0	0	0	0	0	0	0	0	0
ASV1771	Gemmatimonadota	Gemmatimonadetes	Gemmatimonadales	Gemmatimonadaceae	NA	0	0	0	0	0	0	0	0	0	2	0	0	0	0	0	0	0	0	0	0	3	0	0	1	0	0	0	1	0	0	0	0	0	0	0	0	0	0	0	0	0	0	0	0
ASV1772	Proteobacteria	Alphaproteobacteria	Rhizobiales	Xanthobacteraceae	NA	0	0	0	0	0	0	0	0	0	0	0	0	0	0	0	0	0	0	0	0	0	0	0	0	0	0	0	0	0	0	0	0	0	0	1	1	0	0	0	0	3	0	1	0
ASV1773	Proteobacteria	Alphaproteobacteria	Reyranellales	Reyranellaceae	Reyranella	0	0	0	0	0	0	0	1	1	1	0	0	0	0	0	0	0	0	0	0	0	0	0	0	0	0	0	0	0	1	0	0	0	0	0	0	0	0	0	0	0	0	0	0
ASV1774	Chloroflexi	TK10	NA	NA	NA	0	0	0	0	0	0	0	0	1	0	1	0	2	0	0	1	1	2	0	0	0	2	0	0	0	0	0	2	0	0	0	0	0	0	1	0	0	0	0	0	0	0	0	0
ASV1775	Gemmatimonadota	S0134_terrestrial_group	NA	NA	NA	0	0	1	0	0	0	2	1	0	0	0	0	0	0	0	0	0	0	0	0	2	0	0	1	0	0	0	0	0	0	0	0	2	0	0	0	0	0	0	1	5	0	0	0
ASV1776	Planctomycetota	Planctomycetes	Gemmatales	Gemmataceae	Gemmata	1	0	0	0	0	0	0	0	1	0	0	0	0	0	0	0	1	0	0	0	0	0	0	0	0	0	0	0	0	0	0	0	0	0	0	0	0	0	0	0	0	1	0	0
ASV1777	Firmicutes	Negativicutes	Veillonellales-Selenomonadales	Sporomusaceae	Anaerosinus	1	0	0	0	4	0	0	0	0	0	0	0	0	0	0	0	0	0	0	0	0	0	0	0	0	0	0	0	0	0	0	11	0	0	0	1	0	0	0	0	0	0	0	0
ASV1778	Proteobacteria	Alphaproteobacteria	Caulobacterales	Hyphomonadaceae	SWB02	0	2	2	0	0	0	0	0	0	0	0	0	0	3	0	0	0	1	0	0	0	0	0	0	0	0	0	0	0	0	0	0	0	0	0	5	0	0	0	2	0	0	0	0
ASV1779	Crenarchaeota	Nitrososphaeria	Nitrososphaerales	Nitrososphaeraceae	Candidatus_Nitrososphaera	0	0	0	0	0	0	0	0	0	0	0	0	0	0	0	0	0	0	0	0	0	0	0	0	0	0	0	2	0	0	0	2	0	0	0	0	0	0	0	0	0	0	5	0
ASV1780	Actinobacteriota	Actinobacteria	Micrococcales	Beutenbergiaceae	Beutenbergia	0	0	0	0	0	0	1	0	0	0	0	0	0	0	0	3	0	0	0	0	0	0	0	1	0	0	2	1	0	0	0	0	0	0	0	0	0	0	0	0	0	0	0	0
ASV1781	Actinobacteriota	Acidimicrobiia	Microtrichales	NA	NA	0	0	0	0	0	0	1	4	2	1	0	0	0	2	0	0	0	0	0	0	0	0	0	0	0	0	0	0	0	0	0	0	0	0	0	1	0	0	0	2	0	0	0	2
ASV1782	Chloroflexi	JG30-KF-CM66	NA	NA	NA	0	0	0	0	0	0	0	0	0	0	0	0	0	0	0	0	0	2	0	0	0	0	0	1	0	0	0	0	0	0	0	0	3	0	0	0	0	0	0	0	0	0	0	0
ASV1783	Cyanobacteria	Cyanobacteriia	Oxyphotobacteria_Incertae_Sedis	Unknown_Family	EcFYyy-200	0	0	0	1	0	0	0	0	0	0	0	0	0	0	0	0	0	0	0	0	0	0	0	0	0	0	0	0	0	0	0	0	0	0	0	0	0	0	0	0	0	0	0	1
ASV1784	Chloroflexi	Anaerolineae	RBG-13-54-9	NA	NA	1	0	0	0	0	0	0	0	1	1	0	0	0	0	0	0	0	0	0	0	0	0	0	2	0	0	0	0	0	0	0	0	0	0	0	0	0	0	0	0	0	0	0	0
ASV1785	Actinobacteriota	Actinobacteria	Frankiales	Nakamurellaceae	Nakamurella	0	0	0	0	0	0	0	0	0	0	1	0	0	0	0	0	0	0	0	0	0	0	0	0	0	0	0	0	0	0	0	6	0	0	0	0	0	0	0	0	0	0	0	0
ASV1786	Chloroflexi	JG30-KF-CM66	NA	NA	NA	2	0	0	0	0	0	0	0	0	0	0	0	0	0	0	0	0	0	0	0	0	0	0	0	2	0	0	0	0	3	0	0	0	7	3	0	0	0	0	0	0	0	0	0
ASV1787	Planctomycetota	Phycisphaerae	Tepidisphaerales	WD2101_soil_group	NA	0	0	0	0	0	0	1	0	1	0	0	0	0	0	0	0	0	0	0	0	0	0	0	0	0	0	0	0	0	3	0	0	0	0	0	0	0	0	0	0	0	0	2	3
ASV1788	Proteobacteria	Gammaproteobacteria	Pseudomonadales	Pseudomonadaceae	Pseudomonas	0	0	0	0	0	0	0	0	0	0	0	0	1	0	0	0	0	5	2	0	0	0	0	0	0	0	0	0	2	0	0	2	0	0	0	0	0	0	0	0	0	0	0	0
ASV1789	Planctomycetota	Planctomycetes	Isosphaerales	Isosphaeraceae	NA	0	0	1	0	0	0	0	0	1	0	0	0	0	0	0	0	4	0	0	0	1	0	0	0	0	0	0	0	0	0	0	0	1	0	1	1	0	0	0	0	0	0	0	1
ASV1790	Planctomycetota	Planctomycetes	Planctomycetales	Schlesneriaceae	Planctopirus	0	0	0	1	0	0	0	0	0	0	0	0	0	0	0	0	0	0	0	0	0	0	0	0	0	0	0	0	0	0	0	0	0	0	0	0	0	0	0	0	0	3	4	7
ASV1791	Bacteroidota	Rhodothermia	Rhodothermales	Rhodothermaceae	NA	3	0	0	0	0	0	0	0	0	0	0	0	0	0	0	0	0	0	0	0	0	1	0	0	0	0	0	0	0	0	0	0	0	0	0	0	1	0	0	0	0	0	0	0
ASV1792	Actinobacteriota	Acidimicrobiia	Microtrichales	Ilumatobacteraceae	Ilumatobacter	0	0	0	0	0	0	0	0	0	0	0	0	0	0	0	0	0	0	0	0	0	0	0	0	0	0	0	0	0	0	0	7	0	0	0	0	0	0	0	0	0	0	0	0
ASV1793	Verrucomicrobiota	Verrucomicrobiae	Chthoniobacterales	Chthoniobacteraceae	Chthoniobacter	0	0	0	0	0	0	0	0	0	0	0	6	0	0	0	0	0	0	0	6	0	1	0	0	0	0	1	0	0	0	0	0	0	0	0	0	0	0	0	0	0	0	1	3
ASV1794	Acidobacteriota	Vicinamibacteria	Vicinamibacterales	NA	NA	0	0	0	0	0	0	0	0	0	0	1	0	0	0	0	0	0	0	0	0	0	0	0	0	1	0	0	0	0	1	0	0	0	0	0	0	0	0	0	0	0	6	0	2
ASV1795	Planctomycetota	Planctomycetes	Pirellulales	Pirellulaceae	NA	0	0	0	0	0	0	1	0	0	0	0	0	0	1	0	0	0	0	0	0	0	0	0	0	0	0	2	0	0	0	0	0	0	0	0	0	0	0	0	0	0	0	2	2
ASV1796	Chloroflexi	OLB14	NA	NA	NA	0	0	0	0	0	0	0	0	1	2	0	0	0	0	0	0	0	0	0	0	0	0	0	0	3	0	0	0	0	0	0	0	1	0	0	0	0	0	0	0	0	0	1	0
ASV1797	Armatimonadota	Fimbriimonadia	Fimbriimonadales	Fimbriimonadaceae	NA	0	0	0	0	0	0	0	0	0	0	0	0	0	0	0	0	0	0	0	0	0	0	0	0	0	0	0	0	6	1	0	0	1	0	0	0	0	0	0	0	1	0	1	0
ASV1798	Proteobacteria	Gammaproteobacteria	Burkholderiales	B1-7BS	NA	0	0	0	0	0	0	0	0	1	0	0	0	0	2	0	0	0	0	0	0	0	0	0	0	0	0	2	0	0	1	0	0	1	0	0	0	0	0	0	1	0	0	0	0
ASV1799	Proteobacteria	Gammaproteobacteria	Burkholderiales	Burkholderiaceae	Limnobacter	0	1	1	0	1	0	0	3	0	0	0	0	0	0	0	0	0	0	0	0	1	0	0	0	0	0	0	0	0	0	0	0	2	0	1	3	0	0	1	1	9	0	0	0
ASV1800	Planctomycetota	Planctomycetes	Pirellulales	Pirellulaceae	Pir4_lineage	0	0	0	0	0	0	1	0	0	0	5	0	0	0	0	0	0	0	0	0	0	0	0	0	0	0	3	0	0	0	0	0	0	0	0	0	0	0	0	0	0	0	0	0
ASV1801	Planctomycetota	Phycisphaerae	Tepidisphaerales	WD2101_soil_group	NA	0	0	0	0	0	0	0	0	0	0	0	0	0	0	0	0	0	0	0	0	0	0	0	0	0	0	0	0	0	0	0	0	0	0	0	0	1	0	4	0	0	0	0	0
ASV1802	Actinobacteriota	Actinobacteria	Propionibacteriales	Propionibacteriaceae	Microlunatus	0	0	0	0	0	0	2	1	0	0	0	0	0	2	0	0	0	0	0	0	0	0	0	0	0	0	2	0	0	0	0	0	0	0	0	0	0	0	0	0	0	0	0	0
ASV1803	Proteobacteria	Alphaproteobacteria	Sphingomonadales	Sphingomonadaceae	Altererythrobacter	0	0	0	0	0	0	0	0	0	0	0	0	0	0	0	0	0	0	0	0	0	0	0	0	0	0	0	0	0	0	0	5	0	0	0	0	0	0	0	0	0	0	0	0
ASV1804	Proteobacteria	Gammaproteobacteria	Burkholderiales	B1-7BS	NA	0	0	1	0	4	0	0	0	0	0	1	0	0	0	0	0	0	0	0	0	0	0	0	0	0	0	0	0	0	0	0	0	0	0	0	0	0	0	0	0	0	0	0	0
ASV1805	Bacteroidota	Bacteroidia	Bacteroidales	Prevotellaceae	Prevotella	0	0	0	0	0	0	0	0	0	0	5	0	0	0	0	0	0	0	0	0	0	0	0	0	0	0	0	0	0	0	0	0	0	0	0	0	0	0	0	0	0	0	0	0
ASV1806	Proteobacteria	Alphaproteobacteria	Rhodobacterales	Rhodobacteraceae	Paracoccus	0	0	0	0	0	0	0	0	0	0	0	0	0	0	0	0	0	0	0	0	0	0	0	0	0	0	0	0	0	0	0	8	0	0	0	0	0	0	0	0	0	0	0	0
ASV1807	Planctomycetota	OM190	NA	NA	NA	0	0	0	0	0	0	0	0	0	0	0	0	0	0	0	0	0	0	0	0	0	0	0	0	0	0	0	0	0	0	0	7	0	0	0	0	0	0	0	0	0	0	0	0
ASV1808	WPS-2	NA	NA	NA	NA	0	0	0	0	0	0	0	0	1	0	0	0	0	1	0	2	0	5	0	0	0	0	0	1	0	0	0	0	0	0	0	0	0	0	0	0	0	0	0	1	0	0	0	0
ASV1809	Proteobacteria	Gammaproteobacteria	Burkholderiales	SC-I-84	NA	0	0	0	0	0	0	4	0	0	0	0	0	0	0	0	0	0	0	0	0	0	0	0	0	0	0	0	1	0	0	0	0	0	0	0	0	1	0	0	0	0	0	0	0
ASV1810	Planctomycetota	Planctomycetes	Pirellulales	Pirellulaceae	Pirellula	1	0	0	0	0	0	0	0	1	0	0	0	0	0	0	0	0	0	0	0	1	0	0	0	0	0	0	0	0	0	0	0	0	0	0	0	1	0	0	0	0	0	0	0
ASV1811	Verrucomicrobiota	Verrucomicrobiae	Opitutales	Opitutaceae	NA	0	0	0	1	0	0	0	0	0	0	0	0	0	0	0	0	0	0	0	0	0	0	0	0	0	0	0	0	0	0	0	0	0	0	0	0	0	0	0	0	0	0	0	0
ASV1812	Bacteroidota	Bacteroidia	Cytophagales	Microscillaceae	NA	0	0	0	0	0	0	0	0	0	0	0	0	0	0	0	0	0	0	0	0	0	0	0	0	0	0	0	0	0	0	0	11	0	0	0	0	0	0	0	0	0	0	0	0
ASV1813	Acidobacteriota	Holophagae	Subgroup_7	NA	NA	0	0	0	0	0	0	0	0	0	2	8	0	0	0	0	1	0	0	0	0	0	0	0	1	0	0	0	0	0	0	0	0	0	0	0	0	0	0	0	0	0	0	0	0
ASV1814	Proteobacteria	Alphaproteobacteria	Rhodobacterales	Rhodobacteraceae	Amaricoccus	0	0	0	2	0	0	0	0	0	0	0	0	0	0	0	0	0	0	0	0	0	0	0	0	0	0	0	0	0	0	0	4	0	0	0	0	0	0	0	0	0	0	0	0
ASV1815	Actinobacteriota	Actinobacteria	Micromonosporales	Micromonosporaceae	Plantactinospora	0	0	0	0	0	0	0	0	2	2	0	0	0	0	0	0	0	0	0	0	0	0	0	0	1	0	0	0	0	0	0	0	0	0	0	0	0	0	0	0	0	0	2	0
ASV1816	Chloroflexi	Anaerolineae	Caldilineales	Caldilineaceae	NA	2	0	0	0	2	0	0	0	0	0	0	0	1	0	0	0	0	0	0	0	0	0	0	2	0	0	0	0	0	0	0	0	0	0	2	0	0	0	0	2	0	0	0	0
ASV1817	Acidobacteriota	Acidobacteriae	Solibacterales	Solibacteraceae	Candidatus_Solibacter	0	0	0	0	0	0	0	0	0	0	0	0	0	0	0	0	0	0	0	0	12	0	0	0	0	0	0	4	0	0	0	0	0	0	0	0	0	0	0	0	0	0	0	0
ASV1818	Proteobacteria	Alphaproteobacteria	Acetobacterales	Acetobacteraceae	Roseomonas	0	0	0	0	0	0	0	3	0	1	0	0	0	0	0	1	0	0	0	0	0	0	0	4	0	0	0	0	0	0	0	0	0	0	0	0	0	0	0	2	0	0	0	0
ASV1819	Hydrogenedentes	Hydrogenedentia	Hydrogenedentiales	Hydrogenedensaceae	NA	1	2	0	0	4	0	0	0	1	1	0	0	0	0	0	0	0	0	0	0	0	0	0	0	0	0	0	0	0	1	0	0	0	1	2	1	1	0	0	2	0	0	0	0
ASV1820	Acidobacteriota	Acidobacteriae	Bryobacterales	Bryobacteraceae	Bryobacter	1	0	0	0	0	0	2	0	1	0	0	0	0	0	0	0	0	0	0	0	0	0	0	0	0	0	0	0	0	0	0	0	0	0	0	0	0	0	0	0	0	0	0	0
ASV1821	Chloroflexi	TK10	NA	NA	NA	0	0	0	0	0	0	0	5	0	0	0	0	0	0	0	0	0	4	0	0	0	0	0	1	0	0	0	0	0	0	0	0	2	2	0	0	0	0	0	0	0	0	0	0
ASV1822	Planctomycetota	Phycisphaerae	Phycisphaerales	Phycisphaeraceae	SM1A02	2	0	1	0	0	0	0	0	0	0	0	0	0	0	0	0	0	0	0	0	0	0	0	0	0	0	0	1	1	0	0	0	0	0	0	2	0	3	0	0	0	0	0	0
ASV1823	Proteobacteria	Gammaproteobacteria	Burkholderiales	SC-I-84	NA	0	0	0	0	0	0	1	0	0	0	0	0	1	0	0	1	0	0	0	0	0	0	0	2	0	0	1	0	0	0	0	0	0	0	0	0	0	0	0	0	4	0	0	0
ASV1824	Proteobacteria	Gammaproteobacteria	CCD24	NA	NA	0	0	0	0	0	0	0	0	0	0	0	0	0	0	0	0	0	0	0	0	0	0	0	0	0	0	0	0	0	0	0	0	0	0	0	0	3	0	0	0	0	0	0	0
ASV1825	Chloroflexi	Anaerolineae	SBR1031	A4b	NA	0	0	0	0	0	0	0	0	3	6	0	0	0	0	0	0	0	0	0	0	0	0	0	0	0	0	2	0	0	0	0	0	0	0	0	0	0	0	0	0	0	0	0	0
ASV1826	Planctomycetota	Planctomycetes	Pirellulales	Pirellulaceae	NA	0	0	0	0	0	0	0	0	0	0	0	4	1	0	0	0	0	0	0	0	0	0	0	0	0	0	0	0	0	0	0	0	0	0	0	1	0	0	0	0	0	0	0	0
ASV1827	Firmicutes	Bacilli	Paenibacillales	Paenibacillaceae	Paenibacillus	1	0	2	0	0	0	0	0	0	0	0	0	0	0	0	0	0	0	0	0	0	0	5	0	0	0	0	0	0	0	0	0	0	0	0	0	0	0	0	0	4	3	1	0
ASV1828	Gemmatimonadota	Gemmatimonadetes	Gemmatimonadales	Gemmatimonadaceae	Roseisolibacter	0	0	0	0	0	0	0	0	1	0	0	0	0	0	0	0	0	0	0	0	0	1	0	0	0	0	0	0	0	4	0	0	0	0	0	0	0	0	0	0	0	0	0	0
ASV1829	Firmicutes	Bacilli	Lactobacillales	Carnobacteriaceae	Atopostipes	0	0	0	0	0	0	0	0	0	0	0	0	0	0	33	0	0	0	0	0	0	0	0	0	0	0	0	0	5	0	0	0	0	0	0	0	0	0	2	0	0	0	0	0
ASV1830	Gemmatimonadota	Longimicrobia	Longimicrobiales	Longimicrobiaceae	NA	0	0	0	0	0	0	0	0	0	0	0	0	0	0	0	2	2	0	0	0	0	1	0	0	0	0	0	0	0	2	0	0	0	0	0	0	0	0	0	0	0	0	0	0
ASV1831	Chloroflexi	Anaerolineae	SBR1031	A4b	NA	0	0	0	0	1	0	0	0	0	0	0	0	3	0	0	0	0	0	0	0	0	0	0	0	0	0	1	0	0	0	0	0	0	0	0	0	0	0	0	1	0	0	0	0
ASV1832	Chloroflexi	Anaerolineae	SBR1031	NA	NA	0	0	0	0	0	0	0	0	0	0	0	0	0	0	0	0	0	0	0	0	0	2	0	0	0	0	0	0	3	0	0	0	0	0	0	0	1	0	0	0	0	1	0	4
ASV1833	NA	NA	NA	NA	NA	3	0	1	0	0	0	0	0	0	0	0	0	0	0	0	0	0	0	0	0	0	0	0	0	0	0	0	0	0	0	0	0	0	0	0	3	0	0	0	1	0	0	0	0
ASV1834	Firmicutes	Limnochordia	Limnochordales	Limnochordaceae	NA	1	0	0	1	0	4	0	0	1	1	0	0	0	0	0	0	0	0	0	0	0	0	0	0	0	0	0	0	0	0	0	0	0	0	0	0	0	0	0	0	0	0	0	3
ASV1835	Fibrobacterota	Fibrobacteria	Fibrobacterales	Fibrobacteraceae	possible_genus_04	0	0	0	1	0	0	0	3	0	0	0	0	0	0	0	0	0	0	0	0	0	0	0	0	0	0	3	0	0	0	0	0	0	0	0	0	0	0	0	0	0	0	0	0
ASV1836	Chloroflexi	Chloroflexia	Thermomicrobiales	JG30-KF-CM45	NA	0	0	0	0	0	0	1	0	1	0	0	0	0	0	0	0	0	0	0	0	0	0	0	0	0	0	1	0	0	0	0	0	0	0	0	0	0	0	0	0	0	0	1	0
ASV1837	Actinobacteriota	Thermoleophilia	Solirubrobacterales	67-14	NA	0	0	0	2	0	0	0	0	1	2	0	0	0	0	0	0	0	0	0	0	0	0	0	0	0	0	3	0	0	0	0	0	0	0	0	0	0	0	0	0	0	0	0	0
ASV1838	Proteobacteria	Gammaproteobacteria	Burkholderiales	Methylophilaceae	UBA6140	0	0	0	2	0	0	0	0	0	0	0	0	0	0	0	0	0	0	0	0	0	0	0	0	0	0	0	0	0	1	0	0	0	0	0	0	0	0	0	0	0	0	0	0
ASV1839	Planctomycetota	Phycisphaerae	Tepidisphaerales	WD2101_soil_group	NA	0	0	0	0	0	0	0	0	0	2	0	0	2	2	0	1	0	2	0	0	0	0	0	2	0	0	1	0	0	0	0	0	0	0	0	0	0	0	0	0	0	0	0	1
ASV1840	Planctomycetota	Planctomycetes	Planctomycetales	Gimesiaceae	NA	0	0	0	0	0	0	0	0	0	0	0	0	0	0	0	0	0	0	0	0	0	0	0	0	0	0	0	0	0	0	0	6	0	0	0	0	0	0	0	0	0	0	0	0
ASV1841	Halobacterota	Methanomicrobia	Methanomicrobiales	Methanomicrobiaceae	Methanoculleus	0	0	0	1	0	0	0	0	0	0	0	0	0	0	0	0	0	0	0	0	0	0	0	0	0	0	0	0	0	0	0	0	0	0	0	0	0	0	0	0	0	0	0	0
ASV1842	Acidobacteriota	Vicinamibacteria	Vicinamibacterales	Vicinamibacteraceae	Luteitalea	0	0	0	0	0	0	2	0	1	2	0	0	0	0	0	0	0	0	0	0	0	0	0	0	0	0	1	0	0	0	0	0	0	0	0	0	0	0	0	0	0	0	0	0
ASV1843	Proteobacteria	Gammaproteobacteria	Burkholderiales	SC-I-84	NA	1	0	2	0	0	0	0	0	0	0	0	0	0	0	0	0	0	0	0	0	0	0	0	0	0	0	0	0	0	0	0	0	0	0	4	1	0	0	0	0	0	0	0	0
ASV1844	Bacteroidota	Kapabacteria	Kapabacteriales	NA	NA	0	0	0	0	0	0	0	0	0	0	0	0	0	0	0	0	0	0	0	0	0	0	0	0	0	0	0	0	0	0	0	7	0	0	0	0	0	0	0	0	0	0	0	0
ASV1845	Planctomycetota	OM190	NA	NA	NA	0	0	0	0	0	0	0	0	0	0	0	0	0	0	0	0	0	0	0	0	0	0	0	0	0	0	0	0	0	0	0	0	0	0	0	0	2	0	0	0	0	0	0	0
ASV1846	Verrucomicrobiota	Verrucomicrobiae	Chthoniobacterales	Chthoniobacteraceae	Chthoniobacter	0	0	2	0	0	0	1	0	1	0	0	0	0	0	0	1	0	0	0	0	0	2	0	0	0	0	1	0	0	0	0	0	0	0	0	0	0	0	0	1	0	0	0	0
ASV1847	Armatimonadota	NA	NA	NA	NA	0	0	0	0	0	0	0	0	0	0	1	0	0	1	0	0	0	0	0	0	0	0	0	0	0	0	0	0	0	1	0	0	0	0	0	0	0	0	0	1	0	0	2	0
ASV1848	Myxococcota	Polyangia	Polyangiales	BIrii41	NA	0	0	0	0	0	0	0	0	0	0	0	0	0	0	0	2	0	0	0	0	0	0	0	1	0	0	1	0	0	0	0	0	0	0	0	0	0	0	0	0	0	0	0	0
ASV1849	Planctomycetota	Planctomycetes	Gemmatales	Gemmataceae	NA	0	0	0	0	0	0	0	0	0	0	0	0	0	0	0	0	0	0	0	0	0	0	0	0	0	0	0	0	0	0	0	0	0	0	0	0	5	0	0	0	0	0	0	0
ASV1850	Myxococcota	Polyangia	Haliangiales	Haliangiaceae	Haliangium	0	0	0	0	0	0	0	0	0	0	0	0	0	0	0	0	0	0	0	0	0	0	0	0	2	0	0	0	0	0	0	0	0	3	0	0	0	0	0	1	0	0	1	2
ASV1851	Proteobacteria	Gammaproteobacteria	Xanthomonadales	Xanthomonadaceae	Lysobacter	0	0	2	0	2	0	0	0	0	0	0	0	0	0	0	0	0	0	0	0	0	0	5	0	0	0	1	0	0	1	0	0	0	0	0	0	2	0	0	2	0	0	1	0
ASV1852	Chloroflexi	TK10	NA	NA	NA	0	0	0	0	0	0	0	2	3	0	0	0	0	1	0	0	0	0	0	0	0	0	0	0	1	0	3	0	0	0	0	0	0	0	0	0	1	0	0	0	0	0	0	0
ASV1853	Chloroflexi	Chloroflexia	Thermomicrobiales	AKYG1722	NA	0	0	0	0	0	0	0	0	1	0	1	0	0	0	0	3	0	0	0	0	0	0	0	0	0	0	0	0	0	0	0	0	0	0	0	0	0	0	1	0	0	0	0	0
ASV1854	Bacteroidota	Bacteroidia	Cytophagales	Microscillaceae	Ohtaekwangia	0	0	0	0	0	0	0	0	1	0	0	0	2	0	0	0	0	0	0	0	1	0	0	0	0	0	0	0	0	0	0	0	0	0	0	0	0	0	0	0	0	0	0	0
ASV1855	Myxococcota	Polyangia	Polyangiales	Sandaracinaceae	Sandaracinus	0	0	0	0	0	0	0	1	0	0	0	0	0	0	0	0	0	0	0	0	0	0	0	0	0	0	0	0	0	2	0	0	0	0	0	0	0	0	0	0	0	4	1	0
ASV1856	Chloroflexi	OLB14	NA	NA	NA	0	1	0	0	1	0	0	0	0	0	0	0	0	0	0	0	0	0	0	0	0	0	0	0	0	0	0	0	0	0	0	0	3	0	0	0	0	0	0	0	0	0	0	0
ASV1857	Actinobacteriota	Actinobacteria	Pseudonocardiales	Pseudonocardiaceae	Actinophytocola	0	0	0	0	25	0	0	2	0	0	0	0	0	0	0	0	0	0	0	0	0	0	0	0	0	0	0	0	0	0	0	0	0	0	0	0	0	0	0	0	0	0	0	0
ASV1858	Proteobacteria	Gammaproteobacteria	Burkholderiales	Burkholderiaceae	Cupriavidus	0	0	0	0	0	0	0	0	0	0	0	0	0	0	0	0	0	0	0	0	0	0	0	0	2	0	0	0	2	1	0	0	0	0	1	1	1	0	2	2	1	0	0	0
ASV1859	Chloroflexi	Gitt-GS-136	NA	NA	NA	0	0	0	0	0	0	3	0	0	0	0	0	0	1	0	0	0	0	0	0	0	0	0	0	0	0	0	0	0	0	0	0	0	0	0	0	0	0	0	0	0	0	0	0
ASV1860	Gemmatimonadota	Gemmatimonadetes	Gemmatimonadales	Gemmatimonadaceae	Roseisolibacter	0	0	0	0	2	0	0	0	0	0	0	0	0	1	0	3	0	0	0	0	0	1	1	1	0	0	0	3	0	0	0	0	0	0	0	0	0	0	0	0	0	0	0	0
ASV1861	Chloroflexi	Chloroflexia	Chloroflexales	Chloroflexaceae	Oscillochloris	0	0	0	0	0	0	0	0	0	1	0	0	3	3	1	0	0	2	0	0	0	0	0	0	0	0	0	0	0	0	0	0	0	0	0	0	0	0	0	0	0	0	0	0
ASV1862	Planctomycetota	Phycisphaerae	Tepidisphaerales	WD2101_soil_group	NA	0	0	0	0	0	0	0	0	0	0	5	0	0	1	0	0	0	0	0	0	0	0	0	0	0	0	0	0	0	0	0	0	0	0	0	0	0	0	0	0	0	0	0	0
ASV1863	Proteobacteria	Alphaproteobacteria	Rhizobiales	Rhizobiaceae	Ochrobactrum	0	0	0	0	11	0	0	0	0	0	0	0	0	0	0	0	0	0	0	0	0	0	0	0	0	0	0	0	0	0	0	0	0	0	0	0	0	0	0	0	0	0	0	0
ASV1864	Actinobacteriota	Actinobacteria	Kineosporiales	Kineosporiaceae	Kineosporia	0	0	0	0	0	0	1	0	0	0	1	0	0	0	0	0	0	0	0	0	0	0	0	0	0	0	0	0	0	0	0	0	0	0	0	0	0	0	0	0	0	0	0	0
ASV1865	Chloroflexi	KD4-96	NA	NA	NA	0	0	0	0	0	0	0	0	0	0	0	0	0	0	0	0	0	0	0	0	0	0	0	0	0	0	0	0	0	0	0	0	0	0	0	0	2	0	0	0	0	0	0	0
ASV1866	Actinobacteriota	Thermoleophilia	Gaiellales	NA	NA	0	0	0	0	0	0	0	4	0	2	0	0	1	0	0	0	0	0	0	0	0	0	0	0	0	0	0	0	0	0	0	0	0	0	0	0	0	0	0	0	0	1	0	0
ASV1867	Firmicutes	Bacilli	Paenibacillales	Paenibacillaceae	Paenibacillus	0	0	0	1	0	0	0	0	0	0	0	0	0	0	0	0	0	0	0	0	0	0	0	0	0	0	0	0	1	2	0	0	0	0	0	0	0	0	0	0	0	0	0	0
ASV1868	Sumerlaeota	Sumerlaeia	Sumerlaeales	Sumerlaeaceae	Sumerlaea	0	0	0	0	0	0	0	0	0	0	0	0	0	0	0	0	0	0	0	0	0	2	0	0	0	0	0	0	0	0	0	0	0	0	0	0	0	0	0	0	0	0	0	0
ASV1869	Planctomycetota	Planctomycetes	Pirellulales	Pirellulaceae	Pirellula	0	0	0	0	0	4	0	0	0	0	3	0	0	0	0	2	0	6	0	0	0	0	0	0	0	0	1	0	0	0	0	0	0	0	1	0	0	0	0	0	0	0	0	0
ASV1870	Proteobacteria	Gammaproteobacteria	Steroidobacterales	Steroidobacteraceae	Steroidobacter	0	0	0	0	0	0	0	0	0	0	0	0	0	0	0	0	0	0	0	4	0	0	0	0	0	0	0	0	0	1	0	0	0	0	0	0	0	0	0	0	0	0	0	4
ASV1871	Myxococcota	Polyangia	Blfdi19	NA	NA	0	0	0	0	0	0	2	0	0	2	0	1	1	4	0	0	0	0	0	0	0	0	0	0	0	0	0	0	0	0	0	0	0	0	0	0	0	0	0	0	0	0	0	0
ASV1872	Proteobacteria	Gammaproteobacteria	Burkholderiales	Sutterellaceae	NA	0	0	0	0	0	0	1	0	0	0	6	0	0	0	0	0	0	0	0	0	0	1	0	0	1	0	1	0	0	0	0	0	0	0	0	0	0	0	0	0	0	0	0	0
ASV1873	Proteobacteria	Alphaproteobacteria	Caulobacterales	Caulobacteraceae	Brevundimonas	0	0	0	0	0	0	0	0	0	0	0	0	0	0	0	0	0	0	0	0	0	0	0	0	0	0	0	0	0	0	0	0	0	0	0	0	3	0	0	0	0	0	0	0
ASV1874	Chloroflexi	Chloroflexia	Thermomicrobiales	AKYG1722	NA	3	1	1	0	0	0	0	0	0	0	0	0	0	0	0	0	0	0	0	0	0	0	0	1	0	0	0	0	0	0	0	0	0	0	0	0	0	0	0	0	0	0	0	0
ASV1875	Proteobacteria	Alphaproteobacteria	Rhodobacterales	Rhodobacteraceae	Amaricoccus	0	0	0	0	0	0	0	0	0	0	0	0	0	0	0	0	0	0	0	0	0	0	0	0	0	0	0	0	0	0	0	8	0	0	0	0	0	0	0	0	0	0	0	0
ASV1876	Bacteroidota	Bacteroidia	Chitinophagales	Saprospiraceae	Phaeodactylibacter	0	0	0	0	1	0	0	0	0	0	0	0	0	0	0	0	0	2	0	0	0	1	0	2	0	0	0	0	0	0	0	0	0	0	0	1	0	0	0	0	0	0	0	0
ASV1877	Proteobacteria	Alphaproteobacteria	Rickettsiales	Mitochondria	NA	0	0	0	0	0	0	0	0	0	0	5	0	0	0	0	0	0	0	1	0	0	0	0	0	0	0	0	1	0	0	0	0	0	0	0	0	0	0	0	0	2	0	0	0
ASV1878	Proteobacteria	Gammaproteobacteria	Cellvibrionales	Cellvibrionaceae	Cellvibrio	0	0	0	0	0	0	0	0	0	0	0	0	0	0	0	0	0	0	0	0	0	0	0	0	0	0	0	0	0	0	0	12	0	0	0	0	0	0	0	0	0	0	0	0
ASV1879	Actinobacteriota	Thermoleophilia	Solirubrobacterales	67-14	NA	0	0	0	0	0	0	0	0	2	0	0	0	0	1	0	1	0	1	0	0	0	0	0	2	0	0	1	0	0	0	0	0	0	0	0	0	1	0	0	0	0	0	0	0
ASV1880	Chloroflexi	Anaerolineae	SBR1031	A4b	NA	0	0	0	0	0	0	0	0	0	0	0	0	0	0	0	0	0	0	0	0	0	0	0	0	0	0	0	0	0	1	0	0	0	0	0	0	0	0	0	0	0	0	0	0
ASV1881	Bacteroidota	Bacteroidia	Chitinophagales	Chitinophagaceae	Terrimonas	0	0	0	0	0	0	0	28	0	0	0	0	0	0	0	0	0	0	0	0	0	0	0	0	0	0	0	0	0	0	0	0	0	0	0	0	0	0	0	0	0	0	0	0
ASV1882	Acidobacteriota	Vicinamibacteria	Vicinamibacterales	NA	NA	0	0	0	0	0	0	0	0	1	0	3	0	0	0	0	0	0	0	0	0	0	0	0	0	0	0	1	0	0	0	0	0	0	0	0	0	0	0	0	0	0	0	0	0
ASV1883	Planctomycetota	Planctomycetes	Pirellulales	Pirellulaceae	NA	1	0	0	0	0	0	0	0	1	0	0	0	0	0	0	1	0	1	0	0	0	0	6	0	0	0	1	0	0	2	0	0	0	0	0	0	0	0	0	0	0	0	0	0
ASV1884	Proteobacteria	Alphaproteobacteria	Acetobacterales	Acetobacteraceae	Craurococcus-Caldovatus	0	0	0	0	0	0	0	0	0	0	0	0	0	0	0	0	0	0	0	0	0	2	0	0	0	0	0	0	0	2	0	0	0	0	0	0	0	0	0	0	0	0	0	0
ASV1885	Chloroflexi	Anaerolineae	Anaerolineales	Anaerolineaceae	UTCFX1	0	0	1	0	0	0	0	0	0	0	0	0	0	0	0	2	2	0	0	0	0	0	0	1	0	0	0	0	0	0	0	0	0	0	0	0	0	0	0	0	0	0	0	0
ASV1886	Planctomycetota	Planctomycetes	Gemmatales	Gemmataceae	Gemmata	0	0	0	0	0	0	0	2	2	0	0	0	0	0	0	0	0	0	0	0	0	0	0	2	0	0	0	0	0	0	0	0	0	0	0	0	0	0	0	0	3	0	0	0
ASV1887	Proteobacteria	Alphaproteobacteria	Sphingomonadales	Sphingomonadaceae	Ellin6055	0	0	0	0	0	0	0	0	0	0	0	0	0	0	0	0	0	0	0	0	0	0	0	0	0	0	0	0	0	0	0	0	0	0	0	0	3	0	0	0	0	0	0	0
ASV1888	Acidobacteriota	Vicinamibacteria	Vicinamibacterales	Vicinamibacteraceae	NA	0	0	0	0	0	0	0	0	0	0	0	0	0	0	0	0	0	0	0	0	0	0	0	0	0	0	0	0	0	0	0	0	0	0	0	0	4	0	0	0	0	0	0	0
ASV1889	Chloroflexi	Anaerolineae	SBR1031	A4b	NA	0	0	0	0	0	0	0	0	1	0	0	0	0	0	0	0	0	0	0	0	4	1	0	0	0	0	0	0	0	0	0	0	0	0	0	0	0	0	0	1	0	0	1	0
ASV1890	Planctomycetota	Planctomycetes	Gemmatales	Gemmataceae	Fimbriiglobus	0	0	0	0	0	0	0	0	0	0	0	0	0	0	0	0	0	0	0	0	0	1	0	1	3	0	0	0	0	0	0	0	0	0	0	0	0	0	0	0	0	0	5	4
ASV1891	Verrucomicrobiota	Verrucomicrobiae	Pedosphaerales	Pedosphaeraceae	NA	0	0	0	1	0	0	0	0	0	0	0	0	0	0	0	0	0	0	0	0	0	1	0	0	0	0	0	0	0	1	0	0	0	0	0	0	0	0	0	0	0	0	0	0
ASV1892	Verrucomicrobiota	Verrucomicrobiae	Chthoniobacterales	Chthoniobacteraceae	Chthoniobacter	0	0	0	0	0	0	2	0	0	1	0	0	0	0	0	0	0	0	0	0	0	0	0	0	0	0	1	0	0	0	0	0	0	0	0	0	0	0	0	0	0	0	0	0
ASV1893	Planctomycetota	Planctomycetes	Gemmatales	Gemmataceae	NA	0	0	0	0	0	0	0	0	0	0	0	0	0	0	0	0	0	0	0	0	0	0	0	0	0	0	0	0	0	0	0	0	0	0	0	0	1	0	0	0	0	0	0	0
ASV1894	Chloroflexi	Anaerolineae	Anaerolineales	Anaerolineaceae	NA	0	0	0	0	2	0	0	0	0	0	0	0	0	0	0	1	2	0	0	0	0	0	0	3	0	0	0	0	0	0	0	0	0	0	0	0	0	0	0	0	0	0	0	0
ASV1895	Firmicutes	Bacilli	Bacillales	Bacillaceae	Bacillus	1	0	3	0	0	0	0	0	0	0	0	0	0	0	0	0	0	0	0	0	0	0	0	0	0	0	0	0	0	0	0	0	0	0	0	0	0	0	0	0	0	0	0	0
ASV1896	Chloroflexi	Gitt-GS-136	NA	NA	NA	0	0	0	1	0	0	0	0	0	0	0	0	0	0	0	0	0	0	0	0	0	1	0	0	0	0	0	0	3	2	0	0	0	0	0	0	0	0	0	0	0	0	0	0
ASV1897	Bacteroidota	Bacteroidia	Sphingobacteriales	AKYH767	NA	0	1	0	0	1	0	0	0	0	0	0	0	0	0	0	0	0	0	0	0	0	0	0	0	0	0	0	0	0	0	0	0	0	4	0	1	0	0	0	1	0	0	3	0
ASV1898	Acidobacteriota	Vicinamibacteria	Subgroup_17	NA	NA	0	0	1	0	2	0	0	0	0	0	0	0	0	0	0	0	0	0	0	0	0	0	0	0	0	0	5	0	0	0	0	0	2	0	2	0	0	5	0	0	0	0	0	0
ASV1899	Proteobacteria	Gammaproteobacteria	Burkholderiales	Comamonadaceae	Rubrivivax	0	0	1	0	0	0	0	0	0	0	0	0	0	0	0	0	0	0	0	0	0	0	0	0	0	0	0	0	0	0	0	0	0	0	1	0	0	0	0	0	0	0	0	0
ASV1900	Proteobacteria	Alphaproteobacteria	Rhizobiales	Rhizobiaceae	Allorhizobium-Neorhizobium-Pararhizobium-Rhizobium	0	0	0	0	0	0	4	0	3	1	0	0	0	1	0	0	0	0	0	0	0	0	0	0	0	0	3	0	0	0	0	0	0	0	0	0	0	0	0	0	0	0	0	0
ASV1901	Proteobacteria	Alphaproteobacteria	Rhodobacterales	Rhodobacteraceae	NA	0	0	0	0	0	0	0	0	0	0	0	0	0	0	0	0	0	0	0	0	0	0	0	0	0	0	0	0	0	0	0	9	0	0	0	0	0	0	0	0	0	0	0	0
ASV1902	Firmicutes	Bacilli	Paenibacillales	Paenibacillaceae	Paenibacillus	0	0	0	1	0	0	0	0	0	0	0	0	0	0	0	0	0	0	0	0	0	0	0	0	0	0	0	0	0	0	0	6	0	0	0	0	0	0	0	0	0	0	0	0
ASV1903	Proteobacteria	Alphaproteobacteria	Rhodospirillales	NA	NA	0	0	0	0	0	0	0	0	0	0	0	0	0	0	0	0	0	0	0	0	0	0	0	0	0	0	0	0	0	0	0	2	0	0	1	1	0	6	0	0	0	0	0	0
ASV1904	Actinobacteriota	Actinobacteria	Propionibacteriales	Propionibacteriaceae	Propionicimonas	0	0	0	0	0	0	0	0	0	0	0	0	0	0	0	0	0	0	0	0	0	2	0	3	0	0	0	0	0	0	0	0	0	0	0	0	1	0	0	0	0	0	0	0
ASV1905	Chloroflexi	Anaerolineae	Anaerolineales	Anaerolineaceae	Anaerolinea	0	0	0	0	0	0	0	0	0	0	0	0	0	0	0	2	0	0	0	0	0	0	0	1	0	0	0	0	0	0	0	0	2	0	0	0	0	0	0	0	0	0	0	0
ASV1906	Chloroflexi	Anaerolineae	SBR1031	A4b	NA	0	0	0	0	0	0	0	0	0	7	0	0	0	0	0	0	0	0	0	0	0	0	0	0	0	0	0	0	0	0	0	0	0	0	0	0	0	0	0	0	0	0	0	0
ASV1907	Bdellovibrionota	Bdellovibrionia	Bdellovibrionales	Bdellovibrionaceae	OM27_clade	1	0	0	0	0	0	0	0	1	0	0	0	0	0	0	2	0	0	0	0	0	0	0	0	0	0	0	0	0	0	0	0	0	0	0	0	0	0	0	0	0	0	0	0
ASV1908	Acidobacteriota	Vicinamibacteria	Vicinamibacterales	Vicinamibacteraceae	Luteitalea	0	1	0	0	0	0	0	0	0	0	0	0	0	0	0	0	0	0	0	0	2	1	0	1	0	0	0	0	0	0	0	0	0	0	0	0	0	0	0	0	0	0	0	0
ASV1909	Firmicutes	Clostridia	Clostridiales	Clostridiaceae	Clostridium_sensu_stricto_13	4	0	0	0	0	0	0	0	0	0	0	0	0	0	0	0	0	0	0	0	0	1	0	0	0	0	0	0	5	0	0	0	0	0	1	0	0	0	0	0	0	0	2	0
ASV1910	Bacteroidota	Bacteroidia	Cytophagales	Microscillaceae	NA	0	0	0	1	0	0	0	0	0	0	0	0	0	0	0	0	0	0	0	0	0	1	0	0	0	0	0	0	0	0	0	0	0	0	0	0	0	0	0	0	0	0	0	0
ASV1911	Chloroflexi	JG30-KF-CM66	NA	NA	NA	1	0	0	0	0	0	0	0	1	0	0	0	0	0	0	0	0	0	0	0	0	0	0	1	0	0	0	0	0	0	0	0	1	0	1	0	0	0	0	0	1	1	0	2
ASV1912	Planctomycetota	Planctomycetes	Pirellulales	Pirellulaceae	Pir4_lineage	1	0	0	0	0	0	0	0	0	0	0	0	0	3	0	0	0	0	0	0	0	0	0	0	0	0	0	0	0	0	0	0	0	0	0	0	0	0	0	0	0	0	0	0
ASV1913	Proteobacteria	Alphaproteobacteria	Rhizobiales	Devosiaceae	Pelagibacterium	0	0	0	0	0	0	0	0	0	0	0	0	0	0	0	0	0	0	0	0	0	0	0	0	0	0	0	0	8	0	5	3	0	0	0	0	0	0	0	0	0	0	0	0
ASV1914	Verrucomicrobiota	Verrucomicrobiae	Pedosphaerales	Pedosphaeraceae	ADurb.Bin063-1	0	0	1	0	0	0	0	0	0	0	0	0	0	0	0	1	0	3	0	0	0	1	0	0	0	0	0	0	0	0	0	0	0	0	0	0	0	0	0	0	0	0	0	0
ASV1915	Chloroflexi	Anaerolineae	SBR1031	A4b	NA	0	0	0	0	0	0	0	0	0	0	0	0	0	0	0	2	0	0	0	0	0	0	0	0	0	0	0	0	0	0	0	0	0	0	0	0	0	0	0	0	0	0	0	0
ASV1916	Proteobacteria	Gammaproteobacteria	Burkholderiales	Nitrosomonadaceae	Ellin6067	0	0	0	0	0	0	0	0	0	0	0	0	0	0	0	0	0	0	0	0	0	0	0	0	0	0	0	0	0	0	0	4	0	0	0	0	0	0	0	0	3	0	0	0
ASV1917	Chloroflexi	Chloroflexia	Thermomicrobiales	JG30-KF-CM45	NA	0	0	0	0	0	0	0	7	0	0	0	4	0	1	0	0	0	0	0	0	0	0	0	0	0	0	2	1	0	0	0	0	0	0	0	0	0	0	0	0	0	0	0	0
ASV1918	Actinobacteriota	Actinobacteria	Micrococcales	Micrococcaceae	Glutamicibacter	0	0	0	0	0	0	0	0	0	0	0	0	0	0	0	0	0	0	0	0	0	0	0	0	0	0	0	0	0	0	0	6	0	0	0	0	0	0	0	0	0	0	0	0
ASV1919	Acidobacteriota	Vicinamibacteria	Vicinamibacterales	NA	NA	0	0	0	0	0	0	0	0	0	0	0	0	0	0	0	0	0	0	0	0	0	0	0	0	0	0	0	0	0	0	0	0	0	0	0	0	2	0	0	0	0	0	0	0
ASV1920	Firmicutes	Bacilli	Thermoactinomycetales	Thermoactinomycetaceae	Thermoactinomyces	1	0	0	0	0	0	0	2	1	0	1	0	0	0	0	2	0	0	0	0	0	0	0	0	0	0	1	0	0	0	8	0	0	0	0	0	0	0	0	0	0	0	2	0
ASV1921	Planctomycetota	Planctomycetes	Gemmatales	Gemmataceae	NA	1	0	0	0	1	0	0	0	0	0	0	0	0	0	0	2	0	0	0	0	0	0	0	0	0	0	0	1	0	0	0	0	0	0	0	0	0	0	0	0	0	0	2	0
ASV1922	Acidobacteriota	Vicinamibacteria	Subgroup_17	NA	NA	1	0	0	0	0	0	0	0	0	0	0	0	0	0	0	1	0	5	0	0	0	1	0	1	0	0	0	0	0	0	0	0	0	3	0	0	0	0	0	0	0	0	0	0
ASV1923	Proteobacteria	Gammaproteobacteria	Burkholderiales	B1-7BS	NA	0	0	0	0	0	0	0	0	0	0	0	0	0	0	0	0	0	0	0	0	0	1	0	0	1	0	0	1	0	1	0	0	0	0	0	0	0	0	0	0	0	0	0	0
ASV1924	Proteobacteria	Gammaproteobacteria	Burkholderiales	TRA3-20	NA	0	0	1	0	0	0	0	0	0	0	0	0	0	1	0	0	0	0	0	0	0	0	0	0	0	0	0	0	0	0	0	0	0	0	0	0	0	0	0	1	0	0	0	1
ASV1925	Acidobacteriota	Acidobacteriae	Bryobacterales	Bryobacteraceae	Bryobacter	0	0	1	0	1	0	0	0	0	0	0	0	0	0	0	1	0	0	0	0	0	0	0	0	0	0	0	0	0	0	0	0	0	0	0	0	0	0	0	0	4	0	0	0
ASV1926	Planctomycetota	Phycisphaerae	Tepidisphaerales	WD2101_soil_group	NA	0	0	0	0	0	0	0	0	0	0	0	0	0	0	0	2	0	0	0	0	1	0	0	0	0	0	1	0	0	0	0	0	0	0	0	0	0	0	0	1	0	0	0	0
ASV1927	Planctomycetota	Phycisphaerae	Phycisphaerales	Phycisphaeraceae	SM1A02	0	0	0	0	0	0	0	0	0	0	0	0	0	1	0	0	0	0	0	0	0	0	0	0	1	0	0	0	5	0	0	0	0	0	0	0	0	0	0	0	0	1	0	0
ASV1928	Chloroflexi	TK10	NA	NA	NA	0	0	0	0	0	0	0	0	2	0	0	0	0	0	0	0	0	0	0	0	0	0	0	0	0	0	0	0	0	1	0	0	0	0	0	0	0	0	0	0	0	0	0	0
ASV1929	Firmicutes	Limnochordia	Limnochordales	Limnochordaceae	NA	0	0	1	0	0	0	0	0	0	0	0	0	0	0	0	0	0	0	0	3	0	0	0	0	0	0	0	0	0	0	0	0	0	0	0	0	0	0	0	0	0	0	0	4
ASV1930	Planctomycetota	Phycisphaerae	Tepidisphaerales	WD2101_soil_group	NA	0	0	0	0	0	0	0	0	0	0	0	0	0	0	0	0	0	0	0	0	0	0	0	0	0	0	0	0	0	5	0	0	0	0	0	0	0	0	0	0	0	0	0	1
ASV1931	Bacteroidota	Bacteroidia	Flavobacteriales	Flavobacteriaceae	Arenibacter	0	0	0	0	0	0	0	0	0	0	0	0	0	0	0	0	0	0	0	0	0	0	0	0	0	0	0	0	0	0	0	11	0	0	0	0	0	0	0	0	0	0	0	0
ASV1932	Acidobacteriota	Vicinamibacteria	Vicinamibacterales	NA	NA	0	0	0	0	0	0	0	0	0	0	0	0	0	0	0	0	0	0	0	0	0	0	0	0	0	0	0	0	0	0	0	0	0	0	0	0	4	0	0	0	0	0	0	0
ASV1933	Proteobacteria	Alphaproteobacteria	Rhizobiales	Rhizobiaceae	Mesorhizobium	0	0	0	0	0	0	0	0	0	0	0	0	0	0	0	0	0	0	0	0	0	0	0	0	0	0	0	0	0	1	0	0	0	0	0	0	0	0	0	0	0	0	0	0
ASV1934	Bacteroidota	Bacteroidia	Chitinophagales	Chitinophagaceae	Niastella	0	0	0	0	0	0	0	0	0	0	0	0	0	0	0	0	0	0	0	0	0	0	0	0	0	0	4	0	0	0	0	0	0	0	0	0	0	0	0	0	0	0	0	0
ASV1935	Bacteroidota	Bacteroidia	Chitinophagales	Chitinophagaceae	Edaphobaculum	0	0	0	0	0	0	0	0	0	0	0	0	0	0	0	0	0	0	0	0	0	5	0	0	0	0	0	0	0	2	0	0	0	0	0	0	0	0	0	0	0	0	0	0
ASV1936	Myxococcota	Polyangia	Polyangiales	Sandaracinaceae	Sandaracinus	0	0	0	0	0	0	1	0	0	1	0	0	0	2	0	0	0	0	0	0	0	0	0	1	2	0	1	0	0	0	0	0	0	0	0	0	0	0	0	2	0	0	2	0
ASV1937	Bacteroidota	Bacteroidia	Flavobacteriales	Flavobacteriaceae	NA	0	0	0	0	0	0	0	0	0	0	0	0	0	0	0	0	0	0	0	0	0	2	0	0	0	0	0	0	0	0	5	0	0	0	0	0	0	0	0	0	0	0	0	0
ASV1938	Proteobacteria	Gammaproteobacteria	Burkholderiales	Comamonadaceae	Tepidimonas	0	0	0	0	3	0	0	0	0	0	0	0	0	0	0	0	0	0	0	0	0	0	0	0	0	0	0	0	11	0	0	0	0	0	0	0	0	0	6	0	0	0	0	0
ASV1939	Bacteroidota	Bacteroidia	Chitinophagales	NA	NA	0	0	0	0	0	0	0	0	0	0	0	0	0	0	0	0	0	0	0	0	0	0	0	0	0	0	0	0	0	0	0	0	0	1	0	2	0	0	0	0	0	0	0	0
ASV1940	Actinobacteriota	Actinobacteria	Corynebacteriales	Nocardiaceae	Rhodococcus	0	0	0	0	0	0	0	0	0	0	0	0	0	0	0	0	0	0	0	0	0	0	0	0	0	0	0	0	0	0	0	0	0	0	0	0	6	0	0	0	0	0	0	0
ASV1941	Actinobacteriota	Actinobacteria	Corynebacteriales	Mycobacteriaceae	Mycobacterium	0	0	0	0	0	0	0	0	0	1	0	0	0	0	0	1	0	0	0	0	0	0	0	0	0	0	0	0	0	0	0	0	0	0	1	0	0	0	0	0	0	0	0	0
ASV1942	Bacteroidota	Bacteroidia	Flavobacteriales	Flavobacteriaceae	Salinimicrobium	0	0	0	0	0	0	0	0	0	0	0	0	0	0	0	0	0	0	0	0	0	0	0	0	0	0	0	0	0	0	0	3	0	0	0	0	0	0	0	0	0	0	0	0
ASV1943	Proteobacteria	Alphaproteobacteria	Rhizobiales	Rhizobiales_Incertae_Sedis	NA	0	0	0	0	0	0	0	0	0	0	0	0	0	0	0	2	0	0	0	0	0	0	0	1	0	0	1	0	0	0	0	0	0	0	0	0	0	0	0	0	0	0	0	0
ASV1944	Deinococcota	Deinococci	Deinococcales	Trueperaceae	Truepera	0	0	0	0	0	0	0	0	0	0	0	0	0	0	0	0	0	0	0	0	0	0	0	0	0	0	0	0	5	0	0	3	0	0	0	0	0	0	0	0	0	0	0	0
ASV1945	Planctomycetota	Planctomycetes	Pirellulales	Pirellulaceae	Pir4_lineage	0	0	0	0	0	0	0	0	1	0	7	0	0	0	0	0	0	0	0	0	0	0	0	0	0	0	0	1	0	0	0	0	0	0	0	0	0	0	0	0	0	0	0	0
ASV1946	Proteobacteria	Alphaproteobacteria	Sphingomonadales	Sphingomonadaceae	Sphingopyxis	0	0	0	0	0	0	0	0	0	0	0	0	0	0	0	0	0	0	0	0	0	1	0	0	0	0	1	0	0	0	0	0	0	0	0	0	0	0	0	0	0	0	0	0
ASV1947	Chloroflexi	Anaerolineae	SBR1031	A4b	NA	0	0	0	0	0	4	1	0	0	0	0	0	0	0	0	0	0	1	0	0	0	0	0	0	0	0	0	0	0	0	0	0	0	0	0	0	4	0	0	0	0	0	0	0
ASV1948	Bdellovibrionota	Bdellovibrionia	Bdellovibrionales	Bdellovibrionaceae	OM27_clade	0	0	0	0	0	0	0	0	0	0	0	0	0	0	0	0	0	0	0	0	0	0	0	0	2	0	0	1	0	0	0	0	0	0	0	0	1	0	0	0	0	0	1	0
ASV1949	Proteobacteria	Alphaproteobacteria	Rhizobiales	Devosiaceae	Pelagibacterium	0	0	0	0	0	0	0	0	0	0	0	0	0	0	0	0	0	0	0	0	0	0	0	0	0	0	0	0	0	0	0	1	0	0	0	0	0	0	0	0	0	0	0	0
ASV1950	Patescibacteria	Berkelbacteria	NA	NA	NA	0	0	0	0	0	0	0	0	0	0	4	0	0	0	0	0	0	0	0	0	0	0	0	0	0	0	0	0	0	0	0	0	0	0	0	0	0	0	0	0	0	0	0	0
ASV1951	Myxococcota	Myxococcia	Myxococcales	Myxococcaceae	NA	0	0	0	0	0	0	0	0	1	0	0	0	0	0	0	0	2	0	0	0	0	0	0	0	0	0	0	0	2	0	0	0	0	0	0	0	0	0	0	0	0	0	1	0
ASV1952	Proteobacteria	Alphaproteobacteria	Rhizobiales	Rhizobiaceae	Aminobacter	0	0	0	0	0	0	0	0	0	0	0	0	0	0	0	0	0	0	0	0	0	0	0	0	0	0	0	0	0	0	0	8	0	0	0	0	0	0	0	0	0	0	0	0
ASV1953	Actinobacteriota	Actinobacteria	NA	NA	NA	0	0	0	0	0	0	0	3	0	0	0	0	4	0	0	0	0	0	0	0	0	0	0	0	0	0	0	0	0	0	0	0	0	0	0	0	1	0	0	0	0	0	0	0
ASV1954	Proteobacteria	Alphaproteobacteria	Rhizobiales	Rhizobiaceae	Aliihoeflea	0	0	0	0	0	0	0	0	0	0	0	0	0	0	0	0	0	0	0	0	0	0	0	0	0	0	0	0	2	1	0	3	0	0	0	0	0	0	0	0	0	0	0	0
ASV1955	Firmicutes	Negativicutes	Veillonellales-Selenomonadales	Sporomusaceae	Anaerospora	0	0	0	0	1	0	0	0	0	0	0	0	0	0	0	2	0	0	0	0	2	0	0	2	0	0	0	0	0	0	0	0	0	0	0	0	0	0	0	0	0	0	0	0
ASV1956	Acidobacteriota	Vicinamibacteria	Vicinamibacterales	Vicinamibacteraceae	NA	0	0	0	0	0	0	2	0	2	0	0	0	0	0	0	0	0	0	0	0	0	0	0	0	0	0	0	0	0	0	0	0	0	0	0	0	0	0	0	0	0	3	0	0
ASV1957	Bacteroidota	Bacteroidia	Cytophagales	Microscillaceae	NA	0	0	0	0	0	0	0	0	2	0	0	0	0	0	0	0	0	0	0	0	0	0	0	1	0	0	1	0	0	0	0	0	0	0	0	0	0	0	0	0	0	0	0	0
ASV1958	Gemmatimonadota	AKAU4049	NA	NA	NA	0	0	2	0	0	0	0	1	0	0	0	0	0	0	0	0	0	0	0	0	0	0	0	0	0	0	0	0	0	0	0	0	0	0	0	0	0	0	0	0	0	0	0	0
ASV1959	Proteobacteria	Alphaproteobacteria	Rhizobiales	Xanthobacteraceae	NA	0	0	0	0	0	0	0	0	1	0	0	0	0	0	0	0	0	1	0	0	0	0	0	0	0	0	0	0	0	0	0	3	0	0	0	0	0	0	0	0	0	0	0	0
ASV1960	Proteobacteria	Gammaproteobacteria	Burkholderiales	Comamonadaceae	NA	0	0	0	0	0	0	0	0	0	0	0	0	0	0	0	0	0	0	0	0	0	0	0	0	0	0	0	0	0	0	0	0	0	0	0	0	3	0	0	0	0	0	0	0
ASV1961	Proteobacteria	Gammaproteobacteria	Burkholderiales	Comamonadaceae	Ramlibacter	0	0	0	0	0	0	0	0	0	0	0	0	0	0	0	0	0	0	0	0	0	0	0	0	0	0	0	0	0	0	0	0	0	0	0	0	1	0	0	0	0	0	0	0
ASV1962	Proteobacteria	Gammaproteobacteria	Burkholderiales	Comamonadaceae	Leptothrix	0	0	2	0	0	0	0	0	0	0	0	0	0	1	0	0	0	0	0	0	0	0	0	1	0	0	0	0	0	0	0	0	0	0	0	0	0	0	0	0	0	0	0	0
ASV1963	Planctomycetota	Phycisphaerae	Tepidisphaerales	WD2101_soil_group	NA	0	0	0	0	0	0	0	0	0	0	0	0	0	0	0	0	0	0	0	0	0	0	0	0	0	0	0	0	0	0	8	0	0	0	0	0	0	0	0	0	0	0	3	0
ASV1964	Planctomycetota	Phycisphaerae	Tepidisphaerales	WD2101_soil_group	NA	0	0	1	0	0	0	4	0	2	0	0	0	0	0	0	1	0	0	0	0	0	0	0	0	0	0	0	0	0	1	0	0	0	0	0	0	0	0	0	0	0	0	0	0
ASV1965	Verrucomicrobiota	Verrucomicrobiae	Pedosphaerales	Pedosphaeraceae	NA	0	0	0	0	0	0	0	0	2	0	2	0	0	0	0	0	0	0	0	0	0	0	0	0	0	0	0	0	0	0	0	0	0	0	0	0	0	0	0	0	0	0	1	2
ASV1966	Proteobacteria	Alphaproteobacteria	Caulobacterales	Hyphomonadaceae	SWB02	0	0	0	0	0	4	0	0	0	1	0	0	0	0	0	1	1	0	0	0	0	1	0	1	0	0	1	0	0	0	0	0	0	0	0	0	0	0	0	0	0	0	0	0
ASV1967	Actinobacteriota	Actinobacteria	Frankiales	Sporichthyaceae	NA	0	0	0	0	0	0	1	0	0	1	3	0	0	0	0	0	1	0	0	0	0	0	0	1	0	0	0	0	0	0	0	0	0	0	0	0	0	0	0	0	0	0	0	0
ASV1968	Firmicutes	Clostridia	Peptostreptococcales-Tissierellales	Peptostreptococcaceae	Sporacetigenium	0	0	0	0	0	0	0	0	0	0	0	0	0	0	0	0	1	0	0	0	0	0	0	0	0	0	0	0	0	0	0	0	0	0	0	0	0	0	0	0	0	0	0	0
ASV1969	Proteobacteria	Alphaproteobacteria	Elsterales	NA	NA	0	0	1	0	0	0	0	0	0	0	0	0	0	0	0	0	0	0	0	0	0	0	0	0	3	0	0	0	0	0	0	0	3	0	0	0	0	0	0	0	0	0	0	0
ASV1970	Proteobacteria	Gammaproteobacteria	Legionellales	Legionellaceae	Legionella	0	0	0	0	0	0	0	0	0	10	0	0	0	0	0	0	0	0	0	0	1	0	0	0	0	0	0	0	0	0	0	0	0	0	0	0	0	0	0	0	0	0	0	0
ASV1971	Verrucomicrobiota	Verrucomicrobiae	Pedosphaerales	Pedosphaeraceae	NA	0	0	0	0	0	0	0	0	0	0	0	0	0	0	0	0	0	0	0	0	0	1	0	0	0	0	0	0	0	0	4	0	0	0	0	0	1	0	0	0	0	0	2	2
ASV1972	Firmicutes	Clostridia	Lachnospirales	Defluviitaleaceae	Defluviitalea	0	0	0	1	0	0	0	0	0	0	0	0	0	0	0	0	0	0	0	0	0	0	0	0	0	0	0	0	0	0	0	0	0	0	0	0	0	0	0	0	0	0	0	0
ASV1973	Planctomycetota	Planctomycetes	Planctomycetales	Rubinisphaeraceae	SH-PL14	0	0	0	0	0	0	0	0	0	0	0	0	0	0	0	0	0	0	0	0	0	0	0	0	0	0	0	0	0	0	0	5	0	0	0	0	0	0	0	0	0	0	0	0
ASV1974	Chloroflexi	TK10	NA	NA	NA	0	0	0	0	0	0	0	0	1	0	0	0	0	0	0	1	0	0	0	0	0	0	0	0	0	0	0	0	0	0	0	0	0	0	0	0	0	0	0	0	0	0	0	0
ASV1975	Verrucomicrobiota	Verrucomicrobiae	Pedosphaerales	Pedosphaeraceae	ADurb.Bin063-1	0	0	0	0	0	0	0	0	0	0	0	0	0	0	0	4	0	0	0	0	0	0	0	2	0	0	0	0	0	0	0	0	0	0	0	0	0	0	0	0	0	0	0	0
ASV1976	Chloroflexi	Anaerolineae	Caldilineales	Caldilineaceae	NA	1	1	0	0	0	0	0	0	2	0	0	0	0	0	0	1	0	0	0	0	1	0	0	0	0	0	0	0	0	0	0	0	0	0	0	0	0	0	0	0	0	0	0	0
ASV1977	Bacteroidota	Bacteroidia	Chitinophagales	Chitinophagaceae	NA	0	0	0	0	0	0	1	0	2	1	0	0	0	0	0	0	0	0	0	0	0	0	0	1	0	0	1	0	0	0	0	0	0	0	0	0	0	0	0	0	0	0	0	0
ASV1978	Proteobacteria	Gammaproteobacteria	Pseudomonadales	Pseudomonadaceae	Pseudomonas	0	0	0	0	0	0	1	12	0	0	0	0	0	0	0	0	0	0	0	0	0	0	0	0	0	0	0	0	9	0	0	0	0	0	0	0	0	0	1	0	0	0	0	0
ASV1979	Proteobacteria	Alphaproteobacteria	Azospirillales	Azospirillaceae	Skermanella	0	0	0	0	0	0	0	0	0	1	0	0	0	0	0	0	0	0	0	0	0	0	0	1	0	0	0	0	0	0	0	0	1	0	0	0	0	0	0	0	0	0	0	0
ASV1980	Hydrogenedentes	Hydrogenedentia	Hydrogenedentiales	Hydrogenedensaceae	NA	1	0	0	0	0	0	0	0	0	0	0	0	0	0	0	0	0	3	0	0	4	1	5	1	0	0	0	0	0	0	0	0	0	0	0	2	0	0	0	0	0	0	0	0
ASV1981	Chloroflexi	Anaerolineae	SBR1031	A4b	NA	2	0	0	0	0	0	0	0	0	0	0	0	0	0	0	0	0	0	0	0	0	0	0	0	1	0	0	0	0	0	0	0	0	0	0	0	0	0	0	0	3	0	0	0
ASV1982	Gemmatimonadota	Longimicrobia	Longimicrobiales	Longimicrobiaceae	NA	0	0	0	0	0	0	0	0	0	0	0	0	0	0	0	0	0	0	0	0	0	0	0	0	0	0	0	0	0	0	0	0	0	0	0	0	0	0	2	0	2	0	0	0
ASV1983	Verrucomicrobiota	Verrucomicrobiae	Opitutales	Opitutaceae	Opitutus	0	1	0	0	0	0	0	0	0	0	0	0	0	0	0	1	0	0	0	0	0	0	0	0	1	0	0	0	0	0	0	0	0	0	0	0	0	0	0	0	0	0	0	0
ASV1984	Verrucomicrobiota	Verrucomicrobiae	Pedosphaerales	Pedosphaeraceae	Ellin517	0	0	0	2	0	0	1	0	0	0	0	0	0	0	0	0	0	0	0	0	0	0	0	0	0	0	0	1	0	0	0	1	0	0	0	0	0	0	0	0	0	0	0	2
ASV1985	Bacteroidota	Bacteroidia	Flavobacteriales	Crocinitomicaceae	Fluviicola	0	0	0	0	0	0	0	0	0	0	0	0	0	0	0	0	0	0	0	0	0	0	0	0	0	0	0	0	0	0	0	8	0	0	0	0	0	0	0	0	0	0	0	0
ASV1986	Planctomycetota	Planctomycetes	Gemmatales	Gemmataceae	NA	0	0	0	0	0	0	0	0	0	0	0	0	0	0	0	0	0	0	0	0	0	0	0	0	0	0	0	0	0	0	0	0	0	0	0	0	3	0	0	0	0	0	0	0
ASV1987	Myxococcota	Polyangia	Nannocystales	Nannocystaceae	Nannocystis	0	0	0	0	0	0	0	0	1	0	0	0	0	1	0	0	2	0	0	0	0	0	0	0	0	0	0	0	0	0	0	0	0	0	0	0	0	0	0	0	0	0	0	0
ASV1988	Campilobacterota	Campylobacteria	Campylobacterales	Arcobacteraceae	Pseudarcobacter	0	0	0	0	0	0	0	0	0	0	0	0	0	0	0	0	0	0	0	0	0	0	0	0	0	0	0	0	0	0	0	5	0	0	0	0	0	0	0	0	0	0	0	0
ASV1989	Firmicutes	Symbiobacteriia	Symbiobacteriales	Symbiobacteraceae	NA	0	0	0	0	2	0	0	0	0	0	0	0	0	0	0	0	0	0	0	0	0	0	0	0	0	0	0	0	0	0	0	0	0	0	2	0	0	0	0	0	0	0	3	2
ASV1990	Proteobacteria	Alphaproteobacteria	Rhizobiales	Rhizobiaceae	Aureimonas	0	0	0	0	0	0	0	0	0	0	0	0	0	0	0	0	0	0	0	0	0	0	0	0	0	0	0	0	0	1	0	0	0	0	0	0	0	0	0	0	0	0	0	0
ASV1991	Methylomirabilota	Methylomirabilia	Rokubacteriales	NA	NA	0	0	0	0	0	0	0	0	0	0	0	0	0	0	0	0	0	0	0	0	0	0	0	0	0	0	0	0	0	0	0	0	0	0	0	0	2	21	0	0	0	0	0	0
ASV1992	Proteobacteria	Alphaproteobacteria	Sphingomonadales	Sphingomonadaceae	Sphingomonas	0	0	0	0	0	0	0	0	0	0	0	0	0	0	0	0	0	0	0	0	0	0	0	0	0	0	0	0	0	4	0	0	0	0	0	0	0	0	0	0	0	0	0	0
ASV1993	Proteobacteria	Gammaproteobacteria	Burkholderiales	Comamonadaceae	Ideonella	0	0	0	0	0	0	0	0	0	0	0	0	0	0	0	0	0	0	0	0	0	0	0	0	0	0	0	0	0	0	0	0	0	0	0	0	0	0	0	0	0	0	0	0
ASV1994	Proteobacteria	Alphaproteobacteria	Rhizobiales	KF-JG30-B3	NA	0	0	0	0	0	0	0	0	0	0	0	0	0	0	0	1	0	1	0	0	0	0	0	1	0	0	0	0	0	0	0	0	0	0	0	0	0	0	0	0	0	0	0	0
ASV1995	Armatimonadota	NA	NA	NA	NA	0	0	0	0	4	0	0	0	0	0	0	0	4	3	0	0	0	0	0	0	0	0	0	0	0	0	0	0	1	2	0	0	0	0	0	0	0	0	0	0	0	0	0	0
ASV1996	Actinobacteriota	Actinobacteria	Micrococcales	Micrococcaceae	Arthrobacter	0	0	0	1	0	0	0	0	2	0	0	0	0	0	0	0	0	0	0	0	0	0	0	0	0	0	0	0	0	0	0	0	0	0	0	0	0	0	0	0	0	2	0	1
ASV1997	Myxococcota	Polyangia	Polyangiales	Sandaracinaceae	NA	0	0	0	0	0	0	0	0	1	0	0	0	0	0	0	0	0	0	0	0	1	0	0	0	0	0	0	0	0	0	0	0	0	0	0	0	0	0	0	0	0	0	0	0
ASV1998	Planctomycetota	Phycisphaerae	Tepidisphaerales	WD2101_soil_group	NA	0	0	0	0	2	0	0	0	0	0	0	0	0	0	0	0	0	0	0	0	0	0	0	1	0	0	0	0	0	0	0	0	0	0	0	0	0	0	0	0	0	0	0	0
ASV1999	Planctomycetota	Planctomycetes	Pirellulales	Pirellulaceae	Pirellula	0	0	0	0	0	0	0	0	0	0	1	0	0	0	0	0	0	0	0	0	0	0	0	0	0	0	1	0	0	0	0	0	0	0	0	0	0	0	0	0	0	0	1	2
ASV2000	Proteobacteria	Alphaproteobacteria	NA	NA	NA	0	0	0	0	0	0	0	0	0	0	0	0	0	1	0	0	0	0	0	0	0	0	0	0	0	0	0	0	4	3	4	0	0	0	0	0	0	0	0	0	0	3	0	0
ASV2001	Proteobacteria	Gammaproteobacteria	Xanthomonadales	NA	NA	0	0	0	0	0	0	0	0	0	0	0	0	0	0	0	0	0	0	0	0	0	0	0	0	0	0	0	0	0	0	0	3	0	0	0	0	0	0	0	0	0	0	0	0
ASV2002	Firmicutes	Bacilli	Paenibacillales	Paenibacillaceae	Cohnella	0	0	0	1	0	0	0	0	1	0	0	0	0	0	0	0	0	0	0	0	0	1	0	0	0	0	1	0	0	1	0	0	0	0	0	0	0	0	0	0	0	0	1	1
ASV2003	Acidobacteriota	Thermoanaerobaculia	Thermoanaerobaculales	Thermoanaerobaculaceae	Subgroup_10	1	0	0	0	0	0	0	0	0	0	0	0	0	0	0	0	3	0	0	0	0	1	0	1	0	0	0	0	0	0	0	0	0	0	0	0	0	0	1	0	0	0	0	0
ASV2004	Actinobacteriota	Acidimicrobiia	Microtrichales	Ilumatobacteraceae	NA	1	0	0	0	0	0	0	0	0	0	1	0	0	0	0	1	0	0	0	0	0	0	0	0	0	0	0	0	0	0	0	0	0	0	0	0	0	0	0	0	4	0	0	0
ASV2005	Bacteroidota	Bacteroidia	Bacteroidales	Dysgonomonadaceae	Proteiniphilum	0	0	0	0	0	0	0	21	0	0	0	0	0	0	0	0	0	0	0	0	0	0	0	0	0	0	0	0	9	0	0	0	0	0	0	2	0	0	0	0	0	0	0	0
[truncated: 8,906 more rows]
[truncated: 19 more columns]
