# Supplementary material for: DNA stable isotope probing on soil treated by plant biostimulation and flooding revealed the bacterial communities involved in PCB degradation
Source: Sci Rep. 2022 Nov 10;12:19232. doi: 10.1038/s41598-022-23728-2 (PMC9649793; doi:10.1038/s41598-022-23728-2)
Supplement: Supplementary file 4 — Supplementary Information 4. [file 41598_2022_23728_MOESM4_ESM.xlsx]

## Sheet: Legend
	Supplementary Table S7. ASVs table corresponding to bacteria taxa incorporating 13C derived from the mineralization of 4-chlorobiphenyl. A) ASVs detected at D28. For each soil treatment (Phal, Bulk, PhalRed and BulkRed) the mean number of each ASV retrieved in the biological replicates is reported together with its relative abundance over the total degraders. B) ASVs detected in D21 samples Bulk …

## Sheet: A. D28
						Number of ASV (Mean)					ASV Relative Abundance (%)
Phylum	Class	Order	Family	Genus	ASV	Phal	Bulk	PhalRed	BulkRed		Phal	Bulk	PhalRed	BulkRed
Actinobacteriota	Actinobacteria	Pseudonocardiales	Pseudonocardiaceae	Pseudonocardia	ASV1	-	-	242	-		-	-	18.3056	-
Proteobacteria	Betaproteobacteria	Burkholderiales	Nitrosomonadaceae	Ellin6067	ASV10	-	31	-	-		-	2.31949	-	-
Proteobacteria	Gammaproteobacteria	Pseudomonadales	Pseudomonadaceae	Pseudomonas	ASV104	-	188.5	-	-		-	14.104	-	-
Proteobacteria	Alphaproteobacteria	Rhodobacterales	Rhodobacteraceae	NA	ASV107	-	13	-	-		-	0.97269	-	-
Proteobacteria	Betaproteobacteria	Burkholderiales	Rhodocyclaceae	Azoarcus	ASV11	-	55.5	-	111.667		-	4.15264	-	20.8463
Proteobacteria	Gammaproteobacteria	Burkholderiales	Comamonadaceae	Hydrogenophaga	ASV12	192	219	-	-		17.8025	16.3861	-	-
Acidobacteriota	Vicinamibacteria	Vicinamibacterales	Vicinamibacteraceae	NA	ASV130	10.5	-	-	-		0.973574	-	-	-
Acidobacteriota	Holophagae	Subgroup_7	NA	NA	ASV133	-	13.5	-	-		-	1.0101	-	-
Chloroflexi	Anaerolineae	Caldilineales	Caldilineaceae	NA	ASV14	-	-	38	-		-	-	2.87443	-
Acidobacteriota	Vicinamibacteria	Subgroup_17	NA	NA	ASV142	-	-	-	11.3333		-	-	-	2.11574
Proteobacteria	Betaproteobacteria	Burkholderiales	Nitrosomonadaceae	Ellin6067	ASV15	-	35	-	-		-	2.61878	-	-
Chloroflexi	Anaerolineae	Anaerolineales	Anaerolineaceae	UTCFX1	ASV16	11	27	-	-		1.00964	2.0202	-	-
Proteobacteria	Gammaproteobacteria	Steroidobacterales	Steroidobacteraceae	NA	ASV178	-	20.5	-	-		-	1.53386	-	-
Chloroflexi	Gitt-GS-136	NA	NA	NA	ASV18	-	-	35.3333	-		-	-	2.67272	-
Proteobacteria	Gammaproteobacteria	Burkholderiales	Comamonadaceae	Hydrogenophaga	ASV2	258	-	-	-		23.9221	-	-	-
Chloroflexi	Anaerolineae	Anaerolineales	Anaerolineaceae	Anaerolinea	ASV227	-	10.5	-	-		-	0.785634	-	-
Proteobacteria	Betaproteobacteria	Burkholderiales	Nitrosomonadaceae	MND1	ASV23	-	13.5	32.3333	-		-	1.0101	2.44579	-
Proteobacteria	Alphaproteobacteria	Azospirillales	Azospirillaceae	Azospirillum	ASV244	-	17.5	-	-		-	1.30939	-	-
Proteobacteria	Alphaproteobacteria	Rhizobiales	Devosiaceae	Devosia	ASV258	21	-	-	-		1.94715	-	-	-
Actinobacteriota	Actinobacteria	Propionibacteriales	Nocardioidaceae	Marmoricola	ASV27	-	15.5	-	-		-	1.15975	-	-
Proteobacteria	Alphaproteobacteria	Rhizobiales	Xanthobacteraceae	Pseudorhodoplanes	ASV275	29.5	-	-	-		2.73528	-	-	-
Chloroflexi	Chloroflexia	Thermomicrobiales	JG30-KF-CM45	NA	ASV29	-	17	21.3333	-		-	1.27198	1.61372	-
Actinobacteriota	Actinobacteria	Corynebacteriales	Nocardiaceae	Rhodococcus	ASV3	-	375.5	34	313		-	28.0958	2.57186	58.4319
Actinobacteriota	Thermoleophilia	Gaiellales	Gaiellaceae	Gaiella	ASV30	-	17	-	-		-	1.27198	-	-
Actinobacteriota	Actinobacteria	Propionibacteriales	Nocardioidaceae	Nocardioides	ASV31	-	-	62	-		-	-	4.68986	-
Proteobacteria	Gammaproteobacteria	Salinisphaerales	Solimonadaceae	Panacagrimonas	ASV316	19	-	-	-		1.76171	-	-	-
Actinobacteriota	Thermoleophilia	Gaiellales	Gaiellaceae	Gaiella	ASV32	-	15	-	-		-	1.12233	-	-
Acidobacteriota	Vicinamibacteria	Vicinamibacterales	NA	NA	ASV33	10	-	25.3333	-		0.927214	-	1.91629	-
Proteobacteria	Alphaproteobacteria	Rhizobiales	Rhizobiaceae	Pseudaminobacter	ASV36	-	-	43.6667	-		-	-	3.30308	-
Proteobacteria	Alphaproteobacteria	NA	NA	NA	ASV37	-	-	89	-		-	-	6.73222	-
Chloroflexi	Anaerolineae	SBR1031	A4b	OLB13	ASV38	15.5	-	-	-		1.43718	-	-	-
Proteobacteria	Alphaproteobacteria	Sphingomonadales	Sphingomonadaceae	Sphingomonas	ASV39	15	-	-	30.6667		1.39082	-	-	5.72495
Proteobacteria	Gammaproteobacteria	Burkholderiales	Comamonadaceae	Methylibium	ASV4	-	-	321.333	-		-	-	24.3066	-
Chloroflexi	Anaerolineae	Anaerolineales	Anaerolineaceae	UTCFX1	ASV42	-	27	-	-		-	2.0202	-	-
Proteobacteria	Betaproteobacteria	Burkholderiales	Rhodocyclaceae	Azoarcus	ASV43	-	-	-	53.3333		-	-	-	9.95644
Planctomycetota	OM190	NA	NA	NA	ASV482	-	13	-	-		-	0.97269	-	-
Methylomirabilota	Methylomirabilia	Rokubacteriales	NA	NA	ASV49	-	11	-	-		-	0.823045	-	-
Proteobacteria	Alphaproteobacteria	Sphingomonadales	Sphingomonadaceae	Sphingoaurantiacus	ASV51	-	-	23.6667	-		-	-	1.79022	-
Chloroflexi	Anaerolineae	Anaerolineales	Anaerolineaceae	UTCFX1	ASV52	-	18.5	-	-		-	1.38421	-	-
Gemmatimonadota	S0134_terrestrial_group	NA	NA	NA	ASV56	-	14.5	-	-		-	1.08492	-	-
Acidobacteriota	Vicinamibacteria	Vicinamibacterales	NA	NA	ASV57	-	-	-	15.6667		-	-	-	2.9247
Gemmatimonadota	Gemmatimonadetes	Gemmatimonadales	Gemmatimonadaceae	Roseisolibacter	ASV58	-	-	32.6667	-		-	-	2.471	-
Proteobacteria	Gammaproteobacteria	Burkholderiales	Comamonadaceae	Caenimonas	ASV6	371.5	-	-	-		34.446	-	-	-
Proteobacteria	Alphaproteobacteria	Rhizobiales	Methyloligellaceae	NA	ASV60	18	-	-	-		1.66898	-	-	-
Actinobacteriota	Actinobacteria	Micromonosporales	Micromonosporaceae	Longispora	ASV62	-	-	36	-		-	-	2.72315	-
Proteobacteria	Gammaproteobacteria	Burkholderiales	Comamonadaceae	Ramlibacter	ASV63	103	14.5	-	-		9.5503	1.08492	-	-
Acidobacteriota	Holophagae	Subgroup_7	NA	NA	ASV64	-	11.5	-	-		-	0.860456	-	-
Chloroflexi	Gitt-GS-136	NA	NA	NA	ASV7	-	16	85.3333	-		-	1.19716	6.45487	-
Proteobacteria	Betaproteobacteria	Burkholderiales	Comamonadaceae	Azohydromonas	ASV71	-	18.5	-	-		-	1.38421	-	-
Actinobacteriota	Actinobacteria	Frankiales	Sporichthyaceae	Sporichthya	ASV76	15.5	-	-	-		1.43718	-	-	-
Proteobacteria	Alphaproteobacteria	Acetobacterales	Acetobacteraceae	Craurococcus-Caldovatus	ASV77	-	26.5	-	-		-	1.98279	-	-
Proteobacteria	Alphaproteobacteria	Dongiales	Dongiaceae	Dongia	ASV8	-	-	103.667	-		-	-	7.84165	-
Gemmatimonadota	Longimicrobia	Longimicrobiales	Longimicrobiaceae	YC-ZSS-LKJ147	ASV80	-	66	-	-		-	4.93827	-	-
Actinobacteriota	Actinobacteria	Micromonosporales	Micromonosporaceae	Micromonospora	ASV9	-	-	70.6667	-		-	-	5.34544	-
Acidobacteriota	Vicinamibacteria	Vicinamibacterales	Vicinamibacteraceae	NA	ASV92	-	-	11.3333	-		-	-	0.857287	-
Proteobacteria	Betaproteobacteria	Burkholderiales	Comamonadaceae	NA	ASV93	-	15	-	-		-	1.12233	-	-
Acidobacteriota	Vicinamibacteria	Vicinamibacterales	NA	NA	ASV96	-	-	14.3333	-		-	-	1.08422	-
					TOT	1089.5	1336.5	1322	535.667		100	100	100	100

## Sheet: B. D21
						Number of ASV			ASV Relative Abundance (%)
Phylum	Class	Order	Family	Genus	ASV	Bulk 3	BulkRed		Bulk 3	BulkRed
Actinobacteriota	Actinobacteria	Pseudonocardiales	Pseudonocardiaceae	Pseudonocardia	ASV1	529	-		60.1136	-
Proteobacteria	Betaproteobacteria	Burkholderiales	Rhodocyclaceae	Azoarcus	ASV11	-	45		-	1.64956
Proteobacteria	Gammaproteobacteria	Oceanospirillales	Halomonadaceae	Halomonas	ASV120	23	-		2.61364	-
Proteobacteria	Betaproteobacteria	Burkholderiales	Methylophilaceae	MM2	ASV13	-	85		-	3.11584
Proteobacteria	Betaproteobacteria	Pseudomonadales	Moraxellaceae	Enhydrobacter	ASV194	24	-		2.72727	-
Proteobacteria	Betaproteobacteria	Burkholderiales	Comamonadaceae	Hydrogenophaga	ASV2	-	2164		-	79.3255
Proteobacteria	Alphaproteobacteria	Sphingomonadales	Sphingomonadaceae	Ellin6055	ASV21	-	223		-	8.17449
Actinobacteriota	Actinobacteria	Corynebacteriales	Nocardiaceae	Rhodococcus	ASV3	-	119		-	4.36217
Proteobacteria	Gammaproteobacteria	Burkholderiales	Comamonadaceae	Methylibium	ASV4	277	-		31.4773	-
Chloroflexi	Anaerolineae	Anaerolineales	Anaerolineaceae	UTCFX1	ASV42	27	-		3.06818	-
Proteobacteria	Betaproteobacteria	Burkholderiales	Rhodocyclaceae	Azoarcus	ASV43	-	31		-	1.13636
Proteobacteria	Betaproteobacteria	Burkholderiales	Comamonadaceae	Caenimonas	ASV6	-	61		-	2.23607
					TOT	880	2728		100	100
